# Supplementary material for: Computational investigation of potential dosing schedules for a switch of medication from warfarin to rivaroxaban—an oral, direct Factor Xa inhibitor
Source: Front Physiol. 2014 Nov 7;5:417. doi: 10.3389/fphys.2014.00417 (PMC4224077; doi:10.3389/fphys.2014.00417)
Supplement: Supplementary Material 1 — Information pack including specification of model parameters and codes used for the reproduction of study simulations. Simulations were generated using the following versions of the BTS software platform: MoBi® 2.3, MoBi® Toolbox for Matlab® 2.3. This pack provides information on how to download the software, how to re-run the simulations and how to reproduce the graphical representations. [file SupplementaryMaterial1.ZIP]

Archive with 44 entries (40 files):
- BCM_Code/
- BCM_Code/calculateINR.m
- BCM_Code/find_alpha_clot.m
- BCM_Code/getClottingTimeForTrigger.m
- BCM_Code/getExposure.m
- BCM_Code/getJapanesExposure.m
- BCM_Code/getQuantity.m
- BCM_Code/initializeSXML.m
- BCM_Code/initStructPT.m
- BCM_Code/plotWarfarin.m
- BCM_Code/plotWarfarinDecay.m
- BCM_Code/plotWarfarinDecayJapanesRatio.m
- BCM_Code/plot_Switch_Dosis_Range.m
- BCM_Code/plot_Switch_Slope.m
- BCM_Code/plot_synergisticEffect.m
- BCM_Code/PPPinVitro_3_Files/
- BCM_Code/PPPinVitro_3_Files/Cascade.mxml
- BCM_Code/PPPinVitro_3_Files/PPPinVitro_3.sxml
- BCM_Code/prepareWarfarinDecay.m
- BCM_Code/prepareWarfarinDecayJapanesRatio.m
- BCM_Code/readPatients.m
- BCM_Code/readQuantities.m
- BCM_Code/readSwitchTherapy.m
- BCM_Code/readTrigger.m
- BCM_Code/runWarfarinSwitch.m
- BCM_Code/setDrug.m
- BCM_Code/setRivaroxaban.m
- BCM_Code/Trigger_aPTT.mat
- BCM_Code/Trigger_ETP_PPP.mat
- BCM_Code/Trigger_extrinsic_high.mat
- BCM_Code/Trigger_extrinsic_low.mat
- BCM_Code/Trigger_intrinsic_high.mat
- BCM_Code/Trigger_intrinsic_low.mat
- BCM_Code/Trigger_PT.mat
- BCM_Code/WarfarinPlusC_files/
- BCM_Code/WarfarinPlusC_files/Warfarin.mxml
- BCM_Code/WarfarinPlusC_files/WarfarinPlusC.sxml
- Data/
- Data/Bay_59_7939_10mg_OD_Dot.mat
- Data/Expossure_PK000141_geomean_japan_fed.mat
- Data/White_Data.xls
- How to handle the submitted electronic information.doc
- Input.xls
- Wrapper.m
