# Supplementary material for: Computational investigation of potential dosing schedules for a switch of medication from warfarin to rivaroxaban—an oral, direct Factor Xa inhibitor
Source: Front Physiol. 2014 Nov 7;5:417. doi: 10.3389/fphys.2014.00417 (PMC4224077; doi:10.3389/fphys.2014.00417)
Supplement: Supplementary Material 1 — Information pack including specification of model parameters and codes used for the reproduction of study simulations. Simulations were generated using the following versions of the BTS software platform: MoBi® 2.3, MoBi® Toolbox for Matlab® 2.3. This pack provides information on how to download the software, how to re-run the simulations and how to reproduce the graphical representations. [file SupplementaryMaterial1.ZIP › BCM_Code/calculateINR.m]

function Patients=calculateINR(Patients,PatientRange,Input_xls,sxml,Trigger_PT)

disp('calculate INR:')

INR_Have_changed=false;
% is there any not yet calulated Factor
for iPatient=PatientRange
    while size(Patients.INRFactors,1)<iPatient 
        Patients.INRFactors=[Patients.INRFactors; repmat(nan,1,length(Patients.INR))];
    end
    if any(isnan(Patients.INRFactors(iPatient,:)))
        disp(Patients.Names{iPatient});
        INR_Have_changed=true;


        %     get the INR Values
        INR=str2double(strrep(Patients.INR,'INR=',''));

        % Model initialsation
        initStruct=initOrganismParameter([],'WarfarinFactor',1,'Cascade','Blood','Cascade','','');
        if ~isempty(Patients.Factors{iPatient})
            initStruct=initOrganismParameter(initStruct,['S_' Patients.Factors{iPatient}],1,'all','all','all','all','all');
        end
        if ~isempty(Patients.dependentFactors{iPatient})
            initStruct=initOrganismParameter(initStruct,['S_' Patients.dependentFactors{iPatient}],1,'all','all','all','all','all');
        end
        initStruct=initStructPT(initStruct);

        initSimulation(sxml,'variable_parameters',initStruct,'report','none');

        % Load Trigger
        if ~exist('Trigger_PT','var')
            load Trigger_PT;
        end

        % PT0
        PT0=getClottingTimeForTrigger(Trigger_PT);
        
        
        % Set Patient
        if ~isempty(Patients.Factors{iPatient})
            setRelativeOrganismParameter(['S_' Patients.Factors{iPatient}],...
                Patients.relativeValue(iPatient),1,'all','all','all','all','all');
            if ~isempty(Patients.dependentFactors{iPatient})
                setRelativeOrganismParameter(['S_' Patients.dependentFactors{iPatient}],...
                    Patients.relativeValue(iPatient),1,'all','all','all','all','all');
            end
        end
      
        
        FStart=1; 
        for i=1:length(INR)
            if isnan(Patients.INRFactors(iPatient,i))
                Patients.INRFactors(iPatient,i)=fminsearch(@(F) fun1(F,INR(i),Trigger_PT,PT0),FStart);
                FStart=Patients.INRFactors(iPatient,i);
            end
        end
    end
end
if INR_Have_changed
    xlswrite(Input_xls,Patients.INRFactors,'Patients','E2');
end

return


%--------------------------------------------------------
function err=fun1(F,INR,Trigger_PT,PT0)


setOrganismParameter('WarfarinFactor',F,1,'Cascade','Blood','Cascade','','');


PT=getClottingTimeForTrigger(Trigger_PT);
INR_fit=PT/PT0;
if isnan(INR)
    disp(sprintf('F %s',F));
    INR=100;
end
err=(INR_fit-INR)^2;
return
