# Supplementary material for: Computational investigation of potential dosing schedules for a switch of medication from warfarin to rivaroxaban—an oral, direct Factor Xa inhibitor
Source: Front Physiol. 2014 Nov 7;5:417. doi: 10.3389/fphys.2014.00417 (PMC4224077; doi:10.3389/fphys.2014.00417)
Supplement: Supplementary Material 1 — Information pack including specification of model parameters and codes used for the reproduction of study simulations. Simulations were generated using the following versions of the BTS software platform: MoBi® 2.3, MoBi® Toolbox for Matlab® 2.3. This pack provides information on how to download the software, how to re-run the simulations and how to reproduce the graphical representations. [file SupplementaryMaterial1.ZIP › BCM_Code/find_alpha_clot.m]

function alpha_clot = find_alpha_clot


% alpha Initialisation
alpha_initial = 1e4;
alpha_tol = 1e-2;
alpha_lower = 0;

FibrinThreshold=1e-7;

alpha = alpha_initial;

% Save Model
Stored_Parameters = StoreModelStatus(1);


% Calculate Fibrin for first alpha
setOrganismParameter('alpha',alpha,1,'all','all','all','','');
success=processSimulation;
if ~success
    alpha_clot=nan;
    SetModelStatus(1,Stored_Parameters,[],'current');
    return
end
[t,F_val]=getSimulationResult('Ia',1,'all','all','all','Species');
mxFibrin = max(F_val);

% if Fibrin to high enlarge alpha
while mxFibrin > FibrinThreshold
    alpha_lower = alpha;
    alpha = 2*alpha;
    setOrganismParameter('alpha',alpha,1,'all','all','all','','');
    success=processSimulation;
    if ~success
        alpha_clot=nan;
        SetModelStatus(1,Stored_Parameters,[],'current');
        return
    end
    [t,F_val]=getSimulationResult('Ia',1,'all','all','all','Species');
    mxFibrin = max(F_val);
end

alpha_upper = alpha;

% if the alpha distance is to high surch in a smaller intervall
while (alpha_upper - alpha_lower) > alpha_tol*(alpha_lower+alpha_tol)
    alpha = 0.5*(alpha_upper + alpha_lower);
    setOrganismParameter('alpha',alpha,1,'all','all','all','','');
    success=processSimulation;
    if ~success
        alpha_clot=nan;
        SetModelStatus(1,Stored_Parameters,[],'current');
        return
    end
    [t,F_val]=getSimulationResult('Ia',1,'all','all','all','Species');
    mxFibrin = max(F_val);
    if mxFibrin > FibrinThreshold
        alpha_lower = alpha;
    else
        alpha_upper = alpha;
    end
end

if alpha_lower == 0
    alpha_clot = 0;
else
    alpha_clot = 0.5*(alpha_upper + alpha_lower);
end


SetModelStatus(1,Stored_Parameters,[],'current');


return
