# Supplementary material for: Computational investigation of potential dosing schedules for a switch of medication from warfarin to rivaroxaban—an oral, direct Factor Xa inhibitor
Source: Front Physiol. 2014 Nov 7;5:417. doi: 10.3389/fphys.2014.00417 (PMC4224077; doi:10.3389/fphys.2014.00417)
Supplement: Supplementary Material 1 — Information pack including specification of model parameters and codes used for the reproduction of study simulations. Simulations were generated using the following versions of the BTS software platform: MoBi® 2.3, MoBi® Toolbox for Matlab® 2.3. This pack provides information on how to download the software, how to re-run the simulations and how to reproduce the graphical representations. [file SupplementaryMaterial1.ZIP › BCM_Code/getClottingTimeForTrigger.m]

function [clottingTime,success] = getClottingTimeForTrigger(Trigger,SimulationIndex)  
% calculates Clotting Time for Trigger and SimulationIndex 
% Default simulationIndex = 1

% set default values
if ~exist('SimulationIndex','var')
    SimulationIndex=1;
end

% Fibrin concentration when clottingTime is reached
% W:\BTS-PT\AS\06Projekte\Systembiologie\Teilprojekte\Blood Coagulation Modeling\Dokumentation\Modell Version 1 & 2\ModelExtensions.ppt
clottingTime_cut=1.0000e-007; % Anand 2003: 6E-7 M; Khanin 1998: 70% fibrinogen conversion

% save actual SimulationIndexParameters
[Old_Variables,Old_Species] = StoreModelStatus(SimulationIndex);

% dilute all species which are variable
jj=strmatch('dilutionFactor',Trigger.Parameter);
if ~isempty(jj)
    [ise,desc]=existsSpeciesInitialValue('all',SimulationIndex,'all','all','all');
    for i=2:size(desc,1)
        v=getSpeciesInitialValue(desc{i,4},SimulationIndex,desc{i,1},desc{i,2},desc{i,3});
        setSpeciesInitialValue(desc{i,4},v*Trigger.ParameterValues(jj),SimulationIndex,desc{i,1},desc{i,2},desc{i,3});
    end
end

% set trigger
for iTrSp = 1:length(Trigger.Species)
    setSpeciesInitialValue(Trigger.Species{iTrSp},Trigger.SpeciesValues(iTrSp),SimulationIndex,'all','all','all');
end
for iTrPar = 1:length(Trigger.Parameter)
    if existsOrganismParameter(Trigger.Parameter{iTrPar},SimulationIndex,'all','all','all','all','all')
        setOrganismParameter(Trigger.Parameter{iTrPar},Trigger.ParameterValues(iTrPar),SimulationIndex,'all','all','all','all','all');
    end
end

% process simulation
success=processSimulation(SimulationIndex);
clottingTime=nan;
if success
    % get result
    [sim_time,sim_values]=getSimulationResult('Ia',SimulationIndex,'all','all','all','all');
    % calculate clottingTime
    for j=1:length(sim_values)
        if sim_values(j)>clottingTime_cut
            clottingTime=sim_time(j-1) + ...
                (clottingTime_cut-sim_values(j-1)) / ...
                (sim_values(j)-sim_values(j-1)) * ...
                (sim_time(j)-sim_time(j-1));
            break;
        end
    end
end

% reset parameters to old values
SetModelStatus(SimulationIndex,Old_Variables,Old_Species);

return

%--------------------------------------------------------------------------
