# Supplementary material for: Computational investigation of potential dosing schedules for a switch of medication from warfarin to rivaroxaban—an oral, direct Factor Xa inhibitor
Source: Front Physiol. 2014 Nov 7;5:417. doi: 10.3389/fphys.2014.00417 (PMC4224077; doi:10.3389/fphys.2014.00417)
Supplement: Supplementary Material 1 — Information pack including specification of model parameters and codes used for the reproduction of study simulations. Simulations were generated using the following versions of the BTS software platform: MoBi® 2.3, MoBi® Toolbox for Matlab® 2.3. This pack provides information on how to download the software, how to re-run the simulations and how to reproduce the graphical representations. [file SupplementaryMaterial1.ZIP › BCM_Code/getExposure.m]

function Exposure=getExposure(Dosis,Pattern,Drug)

switch Drug
    case 'Rivaroxaban'
        Exposure = Bay_Dosing(Dosis,Pattern);
end

return

function Exposure = Bay_Dosing(Dosis,Pattern)

if strcmpi(Pattern,'OD')
%     expo = readpat(['Exposures' filesep 'BAY_59_7939_10mg_OD.pat'],0);
%     TAD = expo{3,strmatch('TAD',expo(1,:))};
%     TAD = [0; TAD];
%     geom = expo{3,strmatch('geom',expo(1,:))};
%     geom = [geom(end);geom];
%     TAD = TAD * 60 * 60;

    if ~exist(['Data' filesep 'Bay_59_7939_10mg_OD_Dot.mat'],'file')
        expo = xlsread(['Data' filesep 'Bay_59_7939_10mg_OD_Dot.csv']);
        save(['Data' filesep 'Bay_59_7939_10mg_OD_Dot.mat'],'expo');
    else
        load(['Data' filesep 'Bay_59_7939_10mg_OD_Dot']);
    end        
    TAD = expo(:,1);
    TAD = [0; TAD];
    geom = expo(:,2);
    geom = [geom(end);geom];
    TAD = TAD * 60 * 60;

elseif  strcmpi(Pattern,'bid') || strcmpi(Pattern,'bd')
    expo = readpat(['Data' filesep 'BAY_59_7939_10mg_bid.pat'],0);
    TAD = expo{3,strmatch('TAD',expo(1,:))};
    TAD = [TAD; TAD(2:end) + 12];
    geom = expo{3,strmatch('geom',expo(1,:))};
    geom = [geom; geom(2:end)];
    TAD = TAD * 60 * 60;
else
    error('Wrong Dose Pattern %s for Rivaroxaban',Pattern)
end

Time = 0:.25:24;
Exposure = Time' * 60 *60;
Exposure(:,2) = interp1(TAD,geom,Exposure(:,1),'linear','extrap');

% nonlinear dose exposition correction
nonlin = [0,1;10,1;20,0.8;30,0.6;1000,.6];
pref = Dosis/10 * interp1(nonlin(:,1),nonlin(:,2),Dosis,'linear','extrap');

Exposure(:,2) = Exposure(:,2) * pref;

return
