# Supplementary material for: Computational investigation of potential dosing schedules for a switch of medication from warfarin to rivaroxaban—an oral, direct Factor Xa inhibitor
Source: Front Physiol. 2014 Nov 7;5:417. doi: 10.3389/fphys.2014.00417 (PMC4224077; doi:10.3389/fphys.2014.00417)
Supplement: Supplementary Material 1 — Information pack including specification of model parameters and codes used for the reproduction of study simulations. Simulations were generated using the following versions of the BTS software platform: MoBi® 2.3, MoBi® Toolbox for Matlab® 2.3. This pack provides information on how to download the software, how to re-run the simulations and how to reproduce the graphical representations. [file SupplementaryMaterial1.ZIP › BCM_Code/getJapanesExposure.m]

function Exposure=getJapanesExposure(dose, pattern, TherapyName)
% Exposure=getJapanesExposure(dose, patter, TherapyName)
% 
% calulate the exposition from Yakuhin data (W:\BTS-PT\AS\SB\Projekte\Bayer
% Yakuhin Warfarin Switch 02_2009\Daten_Informationen\Daten vom Kunden
% (nicht �ndern)\PK000141O11_004.xls) fed,locs=2
% 
%Inputs:
% - dose (boolean) [mg] : 
% - pattern (string) : OD or BD
% - TherapyName (string) : 
% 
%Outputs:
% - array time=Exposure(:,1),concentrationprofile=Exposure(:,2)
 
% autor: ztcok
% Date: 28-May-2009

if ~strcmp(TherapyName,'Rivaroxaban')
    error('unkown Therapy');
end
    
load Data\Expossure_PK000141_geomean_japan_fed.mat

if strcmp(pattern,'BD')
    ji=find(time<=12);
    cp=[cp(ji) cp(ji)+cp(ji(end))];
    time=[time(ji); time(ji)+12];
end

Exposure(:,1)=time*60*60;


% nonlinear dose exposition correction
nonlin = [0,1;10,1;20,0.8;30,0.6;1000,.6];
pref = dose/10 * interp1(nonlin(:,1),nonlin(:,2),dose,'linear','extrap');

Exposure(:,2)=cp*pref;

return
