# Supplementary material for: Computational investigation of potential dosing schedules for a switch of medication from warfarin to rivaroxaban—an oral, direct Factor Xa inhibitor
Source: Front Physiol. 2014 Nov 7;5:417. doi: 10.3389/fphys.2014.00417 (PMC4224077; doi:10.3389/fphys.2014.00417)
Supplement: Supplementary Material 1 — Information pack including specification of model parameters and codes used for the reproduction of study simulations. Simulations were generated using the following versions of the BTS software platform: MoBi® 2.3, MoBi® Toolbox for Matlab® 2.3. This pack provides information on how to download the software, how to re-run the simulations and how to reproduce the graphical representations. [file SupplementaryMaterial1.ZIP › BCM_Code/getQuantity.m]

function [Q,iAlpha_crit]=getQuantity(Quantities,withAlphaCrit)

FibrinThreshold=1e-7;


Q=[];
iAlpha_crit=0;
actual_Species='';

for iQ=1:length(Quantities.Names)

    % Clotting Time
    if strcmp(Quantities.Key{iQ},'ClottingTime')
        [t,v]=getSimulationResult('Ia',1,'all','all','all','Species');
        PT_pos = min(find(v > FibrinThreshold)); %#ok<MXFND>
        if isempty(PT_pos)
            Q(end+1) = nan;
        elseif PT_pos > 1
            Q(end+1) = t(PT_pos-1)+(t(PT_pos)-t(PT_pos-1))/...
                (v(PT_pos)-v(PT_pos-1))*(FibrinThreshold-v(PT_pos-1));
        else
            Q(end+1) = 0;
        end
    elseif strcmp(Quantities.Key{iQ},'alpha_krit')
        if withAlphaCrit
            iAlpha_crit=iQ;
            Q(end+1)=nan;
        end
    else
        if ~strcmp(actual_Species,Quantities.Species{iQ})
            actual_Species=Quantities.Species{iQ};
            [C_max,t_max,AUC_tend]=getPKParameter(actual_Species,1,'all','all','all','all',...
                'extrapolationRange',0,'methode','lin');
        end

        switch Quantities.Key{iQ}
            case 'AUC'
                Q(end+1)=AUC_tend;
            case 'Max'
                Q(end+1)=C_max;
            case 'TMax'
                Q(end+1)=t_max;
            otherwise
                error('unkown Quantity %s',Quantities.Key{iQ});

        end
    end
end

return
