# Supplementary material for: Computational investigation of potential dosing schedules for a switch of medication from warfarin to rivaroxaban—an oral, direct Factor Xa inhibitor
Source: Front Physiol. 2014 Nov 7;5:417. doi: 10.3389/fphys.2014.00417 (PMC4224077; doi:10.3389/fphys.2014.00417)
Supplement: Supplementary Material 1 — Information pack including specification of model parameters and codes used for the reproduction of study simulations. Simulations were generated using the following versions of the BTS software platform: MoBi® 2.3, MoBi® Toolbox for Matlab® 2.3. This pack provides information on how to download the software, how to re-run the simulations and how to reproduce the graphical representations. [file SupplementaryMaterial1.ZIP › BCM_Code/initializeSXML.m]

function initializeSXML(Therapy_name,Trigger_name,Trigger_Model,PatientsFactor,PatientsDependentFactor,sxml,WarfarinFactors,Trigger)

if ~exist('WarfarinFactors','var')
    WarfarinFactors={};
end


initStruct=createInitStruct(Therapy_name,Trigger_name,PatientsFactor,PatientsDependentFactor,WarfarinFactors,Trigger);

switch Trigger_Model
    case 'PPP'
        initSimulation(sxml.PPP_Reservoir,'variable_Parameters',initStruct,'report','none');
    case 'PRP'
        initSimulation(sxml.PRP,'variable_Parameters',initStruct,'report','none');
    otherwise
        error('unkown Model %s',Trigger_Model);
end

setOrganismParameter('SimulationTime',24*6*60,1,'','','','','');
setOrganismParameter('NumberOfTimeSteps',24*6*60,1,'','','','','');


return

function initStruct=createInitStruct(Therapy_name,Trigger_name,PatientsFactor,PatientsDependentFactor,WarfarinFactors,Trigger)

initStruct=[];

% Time
initStruct=initOrganismParameter(initStruct,'SimulationTime',1,'','','','','');
initStruct=initOrganismParameter(initStruct,'NumberOfTimeSteps',1,'','','','','');

% alphaKrit
initStruct=initOrganismParameter(initStruct,'alpha',1,'all','all','all','','');


% Therapy

switch Therapy_name
    case 'Control'
        % known Therapy but nothin special to initialise
    case 'Rivaroxaban'
        initStruct=initOrganismParameter(initStruct,'S_Bay59_7939_total',1,'all','all','all','','');
    case 'Enoxaparin'
            initStruct=initOrganismParameter(initStruct,'S_Enoxa_total',1,'all','all','all','','');
    case 'Enoxaparin_biochem'
        initStruct=initOrganismParameter(initStruct,'S_Enoxa_total',1,'all','all','all','','');

        initStruct=initOrganismParameter(initStruct,'kHep_Ki_ATIII',1,'all','all','all','','');
        initStruct=initOrganismParameter(initStruct,'kHep_IIa_ATIIIa',1,'all','all','all','','');
        initStruct=initOrganismParameter(initStruct,'kHep_Xa_ATIIIa',1,'all','all','all','','');
        initStruct=initOrganismParameter(initStruct,'kHep_XaVa_ATIIIa',1,'all','all','all','','');            
    case 'Ximelagatran'
        initStruct=initOrganismParameter(initStruct,'S_Xim_total',1,'all','all','all','','');
    case  'DX_9065a'
        initStruct=initOrganismParameter(initStruct,'S_DX9065a_total',1,'all','all','all','','');
    case 'Warfarin'
        initStruct=initOrganismParameter(initStruct,'WarfarinFactor',1,'all','all','all','','');
    otherwise
        error('Unknown Therapy')
end

% Trigger

if ~exist('Trigger','var')
    load(['Trigger_' Trigger_name]);
    
    eval(['Trigger=Trigger_' Trigger_name  ';']);
end

% setTrigger
for iTrSp = 1:length(Trigger.Species)
    initStruct=initSpeciesInitialValue(initStruct,Trigger.Species{iTrSp},1,'all','all','all');
end
for iTrPar = 1:length(Trigger.Parameter)
    initStruct=initOrganismParameter(initStruct,Trigger.Parameter{iTrPar},1,'all','all','all','all','all');
end
    
% Patients

if ~isempty(PatientsFactor)
    initStruct=initOrganismParameter(initStruct,['S_' PatientsFactor],1,'all','all','all','all','all');
end
if ~isempty(PatientsDependentFactor)
    initStruct=initOrganismParameter(initStruct,['S_' PatientsDependentFactor],1,'all','all','all','all','all');
end

% Warfarin Factors
for iF=1:length(WarfarinFactors)
    for iFd=1:length(WarfarinFactors{iF})
        initStruct=initOrganismParameter(initStruct,['S_' WarfarinFactors{iF}{iFd}],1,'all','all','all','all','all');
    end
end
return   
