# Supplementary material for: Computational investigation of potential dosing schedules for a switch of medication from warfarin to rivaroxaban—an oral, direct Factor Xa inhibitor
Source: Front Physiol. 2014 Nov 7;5:417. doi: 10.3389/fphys.2014.00417 (PMC4224077; doi:10.3389/fphys.2014.00417)
Supplement: Supplementary Material 1 — Information pack including specification of model parameters and codes used for the reproduction of study simulations. Simulations were generated using the following versions of the BTS software platform: MoBi® 2.3, MoBi® Toolbox for Matlab® 2.3. This pack provides information on how to download the software, how to re-run the simulations and how to reproduce the graphical representations. [file SupplementaryMaterial1.ZIP › BCM_Code/initStructPT.m]

function initStruct=initStructPT(initStruct,simIndex)

if ~exist('simIndex','var')
    simIndex=1;
end

initStruct=initSpeciesInitialValue(initStruct,'TF',simIndex,'Cascade','Blood','Cascade');
initStruct=initSpeciesInitialValue(initStruct,'PhosphoLipid',simIndex,'Cascade','Blood','Cascade');
initStruct=initOrganismParameter(initStruct,'dilutionFactor',simIndex,'Cascade','Blood','Cascade','','');
initStruct=initOrganismParameter(initStruct,'Va_pre_ActivationofV',simIndex,'Cascade','Blood','Cascade','','');

return
