# Supplementary material for: Computational investigation of potential dosing schedules for a switch of medication from warfarin to rivaroxaban—an oral, direct Factor Xa inhibitor
Source: Front Physiol. 2014 Nov 7;5:417. doi: 10.3389/fphys.2014.00417 (PMC4224077; doi:10.3389/fphys.2014.00417)
Supplement: Supplementary Material 1 — Information pack including specification of model parameters and codes used for the reproduction of study simulations. Simulations were generated using the following versions of the BTS software platform: MoBi® 2.3, MoBi® Toolbox for Matlab® 2.3. This pack provides information on how to download the software, how to re-run the simulations and how to reproduce the graphical representations. [file SupplementaryMaterial1.ZIP › BCM_Code/plotWarfarin.m]

function prepareWarfarin(sxml)


% Initialisierung MoBi Pfade
initStruct=initStructPT([]);

Factors={'S_II','S_VII','S_VIIa','S_IX','S_X','S_Xa','S_PC','S_PS'};
for i=1:length(Factors)
    initStruct=initOrganismParameter(initStruct,Factors{i},1,'Cascade','Blood','Cascade','','');
end
initSimulation(sxml.PPP,'variable_parameters',initStruct,'report','none');
% vergleich zwischen Model und Daten f�r PT und aPTT


initStruct=initSpeciesInitialValue([],'all',2,'all','all','all');
initStruct=initOrganismParameter(initStruct,'S_Ampl',2,'all','all','all','all','all');

initSimulation(sxml.Warfarin,'variable_parameters',initStruct,'addFile',true,'report','none');

% Lade Trigger
load Trigger_PT;


% Lade White Daten
White_Data='Data\White_Data.xls';
[type, sheets] = xlsfinfo(White_Data);

late_dose_sheets = [];
INR_time = [];
INR_value = [];
for i = 1:length(sheets)
    [N, T] = xlsread(White_Data, sheets{i});
    if strcmpi('N',T{2,4})
        late_dose_sheets = [late_dose_sheets, i];
        INR_time(:,length(late_dose_sheets)) = N(1:4,1);
        INR_value(:,length(late_dose_sheets)) = N(1:4,2);
        sheets{i} = sprintf('volunteer %i',length(late_dose_sheets));
    end
end

Result.names = {'median'};
Result.INR_time=median(INR_time,2);
Result.INR_value=median(INR_value,2);
Result.W0=ones(1,1)*nan;
Result.tau=ones(1,1)*nan;
Result.W_scale=ones(1,1)*nan;
% 


% berechne Faktor-Konzentrationen im Warfarin-Model
W0=0.955937;
time= Result.INR_time;
INR=Result.INR_value;

% tau_R = 29*60*60;
% tau_S = 45*60*60;
% setPar('tau_R',tau_R,2,1);
% setPar('tau_S',tau_S,2,1);


factorString={'II','VII','IX','X','C','S'};


% setze Warfarin-Wirkung
setSpeciesInitialValue('Warfarin_R',W0/2,2,'Warfarin','Blood','Blood');
setSpeciesInitialValue('Warfarin_S',W0/2,2,'Warfarin','Blood','Blood');

% setze Startkonzentrationen steady State
for iF=1:4
    S_Ampl = getOrganismParameter('S_Ampl',2,'Warfarin','Blood','Blood','','');
    setRelativeSpeciesInitialValue(factorString{iF},1/(1+((S_Ampl+1)*W0/2)^2),2,'Warfarin','Blood','Blood');
end

% berechne Faktorkonzentrationen
processSimulation(2);

for iF=1:length(factorString)
    [sim_time,sim{iF}.values]=getSimulationResult([factorString{iF} '_Norm'],2,'Warfarin','Blood','Blood','Observer');
end

F=ones(length(factorString),length(time))*nan;
for iTime=1:length(time)
    [tmp,iSimTime]=min(abs(sim_time-time(iTime)*3600));
    for iF=1:length(factorString)
        F(iF,iTime)=sim{iF}.values(iSimTime-1);
    end
end


% berechne INR zu Faktorenkonzentration
pt0=getClottingTimeForTrigger(Trigger_PT);

for iTime=1:length(time) 
    if  version<4
        setRelativeSpeciesInitialValue('II',F(1,iTime),1,'Cascade','Blood','Cascade');
        setRelativeSpeciesInitialValue('VII',F(2,iTime),1,'Cascade','Blood','Cascade');
        setRelativeSpeciesInitialValue('VIIa',F(2,iTime),1,'Cascade','Blood','Cascade');
        setRelativeSpeciesInitialValue('IX',F(3,iTime),1,'Cascade','Blood','Cascade');
        setRelativeSpeciesInitialValue('X',F(4,iTime),1,'Cascade','Blood','Cascade');
        setRelativeSpeciesInitialValue('Xa',F(4,iTime),1,'Cascade','Blood','Cascade');
    else
        setRelativeOrganismParameter('S_II',F(1,iTime),1,'Cascade','Blood','Cascade','','');
        setRelativeOrganismParameter('S_VII',F(2,iTime),1,'Cascade','Blood','Cascade','','');
        setRelativeOrganismParameter('S_VIIa',F(2,iTime),1,'Cascade','Blood','Cascade','','');
        setRelativeOrganismParameter('S_IX',F(3,iTime),1,'Cascade','Blood','Cascade','','');
        setRelativeOrganismParameter('S_X',F(4,iTime),1,'Cascade','Blood','Cascade','','');
        setRelativeOrganismParameter('S_Xa',F(4,iTime),1,'Cascade','Blood','Cascade','','');
        setRelativeOrganismParameter('S_PC',F(5,iTime),1,'Cascade','Blood','Cascade','','');
        setRelativeOrganismParameter('S_PS',F(6,iTime),1,'Cascade','Blood','Cascade','','');
    end
    INR_sim(iTime)=getClottingTimeForTrigger(Trigger_PT)/pt0;

end

plot(time,INR,'-k','linewidth',6)
hold on;
plot(time,INR_sim,'-r','linewidth',4)
plot(INR_time,INR_value,'--')
legend([{'mean data','fit'} sheets(late_dose_sheets)])
xlabel('Time after Warfarin discontinuation [h]')
ylabel('INR')

cl=get(gca,'children');
for iCl=1:length(cl)   
    if strcmp('mean data',get(cl(iCl),'DisplayName'))
        set(cl(iCl),'linewidth',6)
    elseif strcmp('fit',get(cl(iCl),'DisplayName'))
        set(cl(iCl),'linewidth',4)
    end
end
plot(time,INR,'-k','linewidth',6)
plot(time,INR_sim,'-r','linewidth',4)
