# Supplementary material for: Computational investigation of potential dosing schedules for a switch of medication from warfarin to rivaroxaban—an oral, direct Factor Xa inhibitor
Source: Front Physiol. 2014 Nov 7;5:417. doi: 10.3389/fphys.2014.00417 (PMC4224077; doi:10.3389/fphys.2014.00417)
Supplement: Supplementary Material 1 — Information pack including specification of model parameters and codes used for the reproduction of study simulations. Simulations were generated using the following versions of the BTS software platform: MoBi® 2.3, MoBi® Toolbox for Matlab® 2.3. This pack provides information on how to download the software, how to re-run the simulations and how to reproduce the graphical representations. [file SupplementaryMaterial1.ZIP › BCM_Code/plotWarfarinDecay.m]

function plotWarfarinDecay
%plot the Decay and rise of Warfarin PK, relative factor concentration and
%clotting times for a warfarin switch
% 
% Call: plotWarfarinDecay 
% 
%Outputs:
 
% autor: ztcok
% Date: 19-Feb-2010

 %#ok<*NBRAK>

load 'Result\Wafdecay'  res res_deg;

factors={'II','VII','IX','X','C','S'};
timesteps=[0 0.1 0.25 0.5:0.5:4 5:10];

% start
subplot(3,2,1);

plot([-1; 0; res.time/60/60/24],[0;0; res.Warfarin_S],'r-');
hold on;
plot([-1; 0; res.time/60/60/24],[0; 0; res.Warfarin_S],'b:');
setNormFormat('figureFormat','portrait')
xlabel('time after warfarin start [days]')
ylabel('Warfarin PK')
set(gca,'xlim',[-1 10])
set(gca,'ylim',[0 0.5])
set(gca,'xtick',[0:2:10])
grid on
set(gca,'ytick',[0:0.1:0.5])

subplot(3,2,3);

col=getcolmark(length(factors));
for i=1:length(factors)
    plot([-1; res.time/60/60/24],[1; res.(factors{i})],'-','color',col(i,:));
    hold on;
end
setNormFormat('figureFormat','portrait')
xlabel('time after warfarin start [days]')
ylabel('relative factor concentration')
set(gca,'xlim',[-1 10])
set(gca,'xtick',[0:2:10])
grid on
set(gca,'ytick',[0:0.2:1])

%degradation
subplot(3,2,2);

lgtxt{1}=sprintf('S-Warfarin: t_{1/2} %gh',res.tau_S/3600);
lgtxt{2}=sprintf('R-Warfarin: t_{1/2} %gh',res.tau_R/3600);
plot(res_deg.time/60/60/24,res_deg.Warfarin_S,'r-');
hold on;
plot(res_deg.time/60/60/24,res_deg.Warfarin_R,'b:');
setNormFormat('figureFormat','portrait')
xlabel('time after warfarin discontinuation [days]')
ylabel('Warfarin PK')
set(gca,'xlim',[0 10]);
set(gca,'ylim',[0 0.5]);
legend(lgtxt,'fontsize',8);
set(gca,'xtick',[0:2:10]);
grid on
set(gca,'ytick',[0:0.1:0.5]);

subplot(3,2,4);
col=getcolmark(length(factors));
for i=1:length(factors)
    plot(res_deg.time/60/60/24,res_deg.(factors{i}),'-','color',col(i,:));
    hold on;
end
setNormFormat('figureFormat','portrait')
xlabel('time after warfarin discontinuation [days]')
ylabel('relative factor concentration')
legend(factors,'location','southeast','fontsize',8)
set(gca,'xtick',[0:2:10])
grid on
set(gca,'ytick',[0:0.2:1])

%%---------------------------------------------- PT
subplot(3,2,5);
plot([-1 timesteps],[1 res.pt_ratio],'b-')
hold on;
plot(timesteps,res.pteh_ratio,'r-')
plot(timesteps,res.ptel_ratio,'g-')
setNormFormat('figureFormat','portrait')
xlabel('time after warfarin start [days]')
ylabel('clotting time ratio')
set(gca,'xlim',[-1 10])
set(gca,'xtick',[0:2:10])
grid on
set(gca,'ylim',[1 3])


%%

subplot(3,2,6);
plot([-1 timesteps],[1 res_deg.pt_ratio],'b-')
hold on;
plot(timesteps,res_deg.pteh_ratio,'r-')
plot(timesteps,res_deg.ptel_ratio,'g-')
setNormFormat('figureFormat','portrait')
xlabel('time after warfarin discontinuation [days]')
ylabel('clotting time ratio')
set(gca,'xlim',[0 10])
set(gca,'xtick',[0:2:10])
grid on
set(gca,'ylim',[1 3])

legend({'PT (TF=4e-9 M)',['extrinsic high' char(10) '(TF=1e-11 M)'],['extrinsic low' char(10) '(TF=1e-14 M)']},'fontsize',8)
