# Supplementary material for: Computational investigation of potential dosing schedules for a switch of medication from warfarin to rivaroxaban—an oral, direct Factor Xa inhibitor
Source: Front Physiol. 2014 Nov 7;5:417. doi: 10.3389/fphys.2014.00417 (PMC4224077; doi:10.3389/fphys.2014.00417)
Supplement: Supplementary Material 1 — Information pack including specification of model parameters and codes used for the reproduction of study simulations. Simulations were generated using the following versions of the BTS software platform: MoBi® 2.3, MoBi® Toolbox for Matlab® 2.3. This pack provides information on how to download the software, how to re-run the simulations and how to reproduce the graphical representations. [file SupplementaryMaterial1.ZIP › BCM_Code/plotWarfarinDecayJapanesRatio.m]

function plotWarfarinDecayJapanesRatio

load  'Result\WafdecayJapaneseRatio'  'res';

factors={'II','VII','IX','X','C','S'};
timesteps=[0 0.1 0.25 0.5:0.2:4 5:10];

col=getcolmark(length(factors));

subplot(2,1,1);
for i=1:length(factors)
        plot(res.time/60/60/24,res.japanese(i,:)./res.caucasian(i,:),'-','color',col(i,:));
        hold on;
end
setNormFormat('figureFormat','portrait')
xlabel('time after warfarin discontinuation [days]')
ylabel(['factor concentration' char(10) 'japanese/caucasian'])
legend(factors,1)

%%---------------------------------------------- PT

subplot(2,1,2);
plot(timesteps,res.pt_ratio(:,2)./res.pt_ratio(:,1),'b-')
setNormFormat('figureFormat','portrait')
xlabel('time after warfarin discontinuation [days]')
ylabel(['clotting time ratio' char(10) 'japanese/caucasian'])
set(gca,'xlim',[0 10])

legend('PT (TF=4e-9 M)')
