# Supplementary material for: Computational investigation of potential dosing schedules for a switch of medication from warfarin to rivaroxaban—an oral, direct Factor Xa inhibitor
Source: Front Physiol. 2014 Nov 7;5:417. doi: 10.3389/fphys.2014.00417 (PMC4224077; doi:10.3389/fphys.2014.00417)
Supplement: Supplementary Material 1 — Information pack including specification of model parameters and codes used for the reproduction of study simulations. Simulations were generated using the following versions of the BTS software platform: MoBi® 2.3, MoBi® Toolbox for Matlab® 2.3. This pack provides information on how to download the software, how to re-run the simulations and how to reproduce the graphical representations. [file SupplementaryMaterial1.ZIP › BCM_Code/plot_Switch_Dosis_Range.m]

function plot_Switch_Dosis_Range(taus,INRs,iPatient,isSupplementary)
% Safety scenario:
% For any given time after the last warfarin dose, the clotting times for varying rivaroxaban concentrations are simulated for the two following triggers:
% (a) 1E-11 M TF (plus 1.2E-8 M lipid binding sites)
% (b) PT trigger, 4E-9 M TF (plus lipid binding sites, plus fV preactivation, diluted sample)
% As reference, the same triggers are used to calculate clotting times for a warfarin-treated plasma at INR=4 (without rivaroxaban).
% For (a) and (b), those rivaroxaban concentrations that give the same clotting time as the corresponding warfarin reference are taken. The minimum of the two resulting rivaroxaban concentrations is used for the "strong safety" or "high bleeding risk" curve.
% For the "low safety" or "high thrombosis risk" curve, a warfarin-treated plasma at INR=5 is used.
%
% Potency scenario:
% For any given time after the last warfarin dose, the clotting times for varying rivaroxaban concentrations are simulated for the two following triggers:
% (a) 1E-14 M TF  (plus 1.2E-8 M lipid binding sites)
% (b) 1E-11 M factor XIIa ( plus 1.2E-8 M lipid binding sites)
% As reference, the same triggers are used to calculate clotting times for a warfarin-treated plasma at INR=1.5 (without rivaroxaban).
% For (a) and (b), those rivaroxaban concentrations that give the same clotting time as the corresponding warfarin reference are taken. The maximum of the two resulting rivaroxaban concentrations is used for the "low potency" or "normal thrombosis risk" curve.
% For the "high potency" or "high trombosis risk" curve, a warfarin-treated plasma at INR=2.0 is used.


if ~exist('taus','var')
    taus=1:3;
end

if nargin==0
    taus=2;
    INRs=3;
    iPatient=1;
end


% Inputs-------------------------------------------------------------------
% read inputs
Input_xls='Input.xls';
resultdir='Result';

% Read Patients
Patients=readPatients(Input_xls);


if iPatient==1
    japanese=true;
    disp('Patient is Japanese');
else
    japanese=false;
end
% Read Trigger
TriggerArray=readTrigger(Input_xls);

% Read Therapies
Therapy=readSwitchTherapy(Input_xls);
iTherapy=1;
jj=~isnan(Therapy.Exposition(iTherapy,:));
Exposition=Therapy.Exposition(iTherapy,jj);

%
iQ=1;
%

for iTrigger=[1 4 6 7]
    
    % Initialize Arrays
    resultfile=[resultdir filesep strrep(Patients.Names{iPatient},'.','_') '_SwitchTo_' Therapy.Names{iTherapy} ...
        '_' TriggerArray.Names{iTrigger}];
    disp(resultfile);
    
    load(resultfile);
    
    R{iTrigger}.WarfarinPlusDrug=WarfarinPlusDrug;
    R{iTrigger}.WarfarinOnly=WarfarinOnly;
    R{iTrigger}.DrugOnly=DrugOnly;
    R{iTrigger}.Control=Control;
end
    

taustr={'fast','typical','slow'};

for iTau=taus;
    
    for iINR=INRs
        clf
        set(gcf,'PaperUnits','centimeters');
        set(gcf,'PaperType','a4');
        set(gcf, 'PaperPositionMode', 'manual');
        set(gcf, 'PaperOrientation', 'landscape');
        set(gcf,'PaperPosition',[0 0 27 20]);
        set(gca, 'Visible', 'off');
        
        secDosis=[];
        potDosis=[];
        
        %Tigger Nummer
        TrPT=strmatch('PT',TriggerArray.Names,'exact');
        TrIntrH=strmatch('intrinsic_high',TriggerArray.Names,'exact');
        TrIntrL=strmatch('intrinsic_low',TriggerArray.Names,'exact');
        TrExtrH=strmatch('extrinsic_high',TriggerArray.Names,'exact');
        TrExtrL=strmatch('extrinsic_low',TriggerArray.Names,'exact');
        for iTime=1:length(Switch_Time)
            lgtxt={};
            % Safety 1: Extr high <= Waf INR 4 +  PT <= Waf INR 4
            % Safety 2: Extr high <= Waf INR 5 +  PT <= Waf INR 5
            for i=1:2
                if i==1
                    INRsec=strmatch('INR=4',Patients.INR,'exact');
                    lgtxt{end+1}='upper limit in case of bleeding risk';
                else
                    INRsec=strmatch('INR=5',Patients.INR,'exact');
                    lgtxt{end+1}='lower limit';
                end
                Y=[R{TrExtrH}.WarfarinOnly(iTau,iINR,iTime,iQ); R{TrExtrH}.WarfarinPlusDrug(:,iTau,iINR,iTime,iQ)];
                sec_clot_Time=R{TrExtrH}.WarfarinOnly(iTau,INRsec,1,iQ);
                x1=getSchnittpunkt(Exposition,Y,sec_clot_Time);
                % Safety 2: PT <= Waf INR 5
                Y=[R{TrPT}.WarfarinOnly(iTau,iINR,iTime,iQ); R{TrPT}.WarfarinPlusDrug(:,iTau,iINR,iTime,iQ)];
                sec_clot_Time=R{TrPT}.WarfarinOnly(iTau,INRsec,1,iQ);
                x2=getSchnittpunkt(Exposition,Y,sec_clot_Time);
                secDosis(iTime,i)=min(x1,x2);
                
%                 disp(sprintf('iTime %d i %d x1 %g x2 %g secDosis %g',iTime,i,x1,x2,secDosis(iTime,i)));
            end
            
            
            for i=1:2
                if i==1
                    %
                    INRsec=strmatch('INR=2',Patients.INR,'exact');
                    lgtxt{end+1}='lower limit in case of thrombotic risk';
                else
                    INRsec=strmatch('INR=1.5' ,Patients.INR,'exact');
                    lgtxt{end+1}='upper limit';
                end
                % Potency 1: Extr low <= Waf INR 2 / 1,5
                Y=[R{TrExtrL}.WarfarinOnly(iTau,iINR,iTime,iQ); R{TrExtrL}.WarfarinPlusDrug(:,iTau,iINR,iTime,iQ)];
                sec_clot_Time=R{TrExtrL}.WarfarinOnly(iTau,INRsec,1,iQ);
                x1=getSchnittpunkt(Exposition,Y,sec_clot_Time);
                % Potency 2: Intr high> <= Waf INR 2 / 1,5
                Y=[R{TrIntrH}.WarfarinOnly(iTau,iINR,iTime,iQ); R{TrIntrH}.WarfarinPlusDrug(:,iTau,iINR,iTime,iQ)];
                sec_clot_Time=R{TrIntrH}.WarfarinOnly(iTau,INRsec,1,iQ);
                x2=getSchnittpunkt(Exposition,Y,sec_clot_Time);
                potDosis(iTime,i)=max([x1 x2]);
            end
            
        end
        
        
        YL=[0 max(Exposition)];
        set(gca,'YLIM',YL);
        
        [~,j]=sort(Switch_Time,'descend');
        Y1=secDosis(:,1)';
        Y1(isnan(Y1))=YL(2);
        X1=Switch_Time./24;
        Y2=potDosis(j,1)';
        Y2(isnan(Y2))=YL(1);
        X2=Switch_Time(j)./24;
        Y3=potDosis(:,2)';
        Y3(isnan(Y3))=YL(1);
        X3=Switch_Time./24;
        Y4=secDosis(j,2)';
        Y4(isnan(Y4))=YL(2);
        X4=Switch_Time(j)./24;
        
        plot(Switch_Time./24,secDosis(:,1),'or-','MarkerFaceColor','r','linewidth',2);
        hold on;
        
        patch([X2 X3],[Y2 Y3],[1 0.9 0.9]);
        patch([X1 X4],[Y1 Y4],[0.9 0.9 1]);
        patch([X1 X2],[Y1 Y2],[0.9 0.8 0.9]);
        
        
        
        % Zeichen �ber patches
        
        lgh(1)=plot(Switch_Time./24,secDosis(:,1),'or-','MarkerFaceColor','r','linewidth',2);
        ji=find(Y1==YL(2),1,'first');
        if ~isempty(ji)
            plot(X1(1:ji),Y1(1:ji),'r-','MarkerFaceColor','b','linewidth',2);
        end
        
        lgh(2)=plot(Switch_Time./24,potDosis(:,2),'ro:','MarkerFaceColor','r','linewidth',2);
        ji=find(Y3==0,1,'last');
        if ~isempty(ji)
            plot(X3(ji:end),Y3(ji:end),'r:','MarkerFaceColor','b','linewidth',2);
        end
        
        lgh(3)=plot(Switch_Time./24,potDosis(:,1),'bo-','MarkerFaceColor','b','linewidth',2);
        ji=find(Y2==0,1,'first');
        if ~isempty(ji)
            plot(X2(1:ji),Y2(1:ji),'b-','MarkerFaceColor','b','linewidth',2);
        end
        
        lgh(4)=plot(Switch_Time./24,secDosis(:,2),'ob:','MarkerFaceColor','b','linewidth',2);
        ji=find(Y4==YL(2),1,'last');
        if ~isempty(ji)
            plot(X4(ji:end),Y4(ji:end),'b:','MarkerFaceColor','b','linewidth',2);
        end
        
        
        legend(lgh,lgtxt,'Position',[0.2991 0.6954 0.1445 0.1179])
        title(['Warfarin INR(t=0) = ' strrep(Patients.INR{iINR},'INR=','') '; Warfarin decay: ' taustr{iTau}])
        xlabel('Time after warfarin discontinuation [d]','FontSize',14,'FontWeight','bold');
        ylabel('Rivaroxaban Exposure [\mug/l]','FontSize',14,'FontWeight','bold')
        
        
        if ~isSupplementary
            
            % Exposition
            if japanese
                Expo10=getJapanesExposure(10,'OD',Therapy.Names{iTherapy});
                ExpoHigh=getJapanesExposure(15,'OD',Therapy.Names{iTherapy});
            else
                Expo10=getExposure(10,'OD',Therapy.Names{iTherapy});
                ExpoHigh=getExposure(20,'OD',Therapy.Names{iTherapy});
            end
            
            
            % get highDosis intersection with maximum
            jj_nonan=~isnan(secDosis(:,1));
            [maxExpo,iMax]=max(ExpoHigh(:,2));
            tmax=ExpoHigh(iMax,1)/3600/24;
            if maxExpo < secDosis(1,1)
                dStart=0;
            else
                HD_sec=interp1(secDosis(jj_nonan,1),Switch_Time(jj_nonan)./24,max(ExpoHigh(:,2)));
                dStart=find([0:6]+tmax>HD_sec,1)-1;
            end
            
            for iDay=dStart:6
                plot((ExpoHigh(:,1)./3600)/24+iDay,ExpoHigh(:,2),'k-');
            end
            if japanese
                text(dStart+0.2,maxExpo,'15 mg OD');
            else
                text(dStart+0.2,maxExpo,'20 mg OD');
            end
            
            if dStart>0;
                maxExpo10=max(Expo10(:,2));
                %             if maxExpo10 < secDosis(1,1)
                %                 dStart_10=0;
                %             else
                %                 HD_sec=interp1(secDosis(jj_nonan,1),Switch_Time(jj_nonan)./24,maxExpo10);
                %                 dStart_10=find([0:6]+tmax>HD_sec,1)-1;
                %             end
                if japanese
                    dStart_10=2;
                else
                    dStart_10=dStart-1;
                end
                
                for iDay=dStart_10:dStart-1
                    plot((Expo10(:,1)./3600)/24+iDay,Expo10(:,2),'k-');
                end
                text(dStart_10+0.2,maxExpo10,'10 mg OD');
            end
        end
        
        
        %% Ylabel
        Expo2=[];
        %         Dose=[10,15,20];
        %         Pattern={'OD','BD'};
        Dose=[5,10,15,20];
        Pattern={'OD'};
        for iDose=1:length(Dose)
            for iPattern=1:length(Pattern)
                if japanese
                    Expo=getJapanesExposure(Dose(iDose),Pattern(iPattern),Therapy.Names{iTherapy});
                else
                    Expo=getExposure(Dose(iDose),Pattern(iPattern),Therapy.Names{iTherapy});
                end
                %Max
                Expo2(iDose,iPattern,2)=max(Expo(:,2));
                %Mean
                Expo2(iDose,iPattern,1)=mean(Expo(:,2));
                %Min
                Expo2(iDose,iPattern,3)=min(Expo(:,2));
            end
        end
        
        
        Xi=[0.2 0.5 0.8]*-1;
        for iPK=1:3
            plot(repmat(Xi(iPK),2),YL,'-k');
            for iDose=1:length(Dose)
                for iPattern=1:length(Pattern)
                    if Expo2(iDose,iPattern,iPK)<YL(2)
                        plot(Xi(iPK),Expo2(iDose,iPattern,iPK),'+k');
                        %                         if iPK==3 && iPattern==1
                        %                             if iDose==2
                        %                                 text(Xi(iPK)-0.1,Expo2(iDose,iPattern,iPK),{' ' 'OD'},'Rotation',90,'Fontsize',7,'HorizontalAlignment','center');
                        %                             end
                        %                         else
                        text(Xi(iPK)-0.1,Expo2(iDose,iPattern,iPK),num2str(Dose(iDose)),'Rotation',0,'Fontsize',7,'HorizontalAlignment','center');
                        text(Xi(iPK)+0.1,Expo2(iDose,iPattern,iPK),Pattern{iPattern},'Rotation',0,'Fontsize',7,'HorizontalAlignment','center');
                        %                         end
                    end
                end
            end
        end
        %         YL2=YL(2)-(YL(2)-YL(1))*0.12;
        %         text(Xi(1)-0.06,YL2,'Cmean [mg]','Rotation',90,'Fontsize',8);
        %         text(Xi(2)-0.06,YL2,'Cmax [mg]','Rotation',90,'Fontsize',8);
        %         text(Xi(3)-0.06,YL2,'Ctrough [mg]','Rotation',90,'Fontsize',8);
        text(Xi(1),YL(2)*1.02,'Cmean','Rotation',0,'Fontsize',8,'HorizontalAlignment','center');
        text(Xi(2),YL(2)*1.04,'Cmax','Rotation',0,'Fontsize',8,'HorizontalAlignment','center');
        text(Xi(3),YL(2)*1.02,'Ctrough','Rotation',0,'Fontsize',8,'HorizontalAlignment','center');
        text(0.1,YL(2)*1.02,'[all doses mg]','Rotation',0,'Fontsize',8,'HorizontalAlignment','left');
        
        set(gca,'xtick',[0:7])
    end
end
%-----------------------------------------------------------------------
function x=getSchnittpunkt(X,Y,sec_clot_Time)

X=X([1 3 4 6 7]);
Y=Y([1 3 4 6 7]);


if any(~isnan(Y))
    nonan=find(~isnan(Y));
    if Y(1)>sec_clot_Time
        x=nan;
    else
        if length(nonan)==1
            x=0;
        else
            x=interp1(Y(nonan),X(nonan),sec_clot_Time);
        end
    end
else
    x=nan;
end
