# Supplementary material for: Computational investigation of potential dosing schedules for a switch of medication from warfarin to rivaroxaban—an oral, direct Factor Xa inhibitor
Source: Front Physiol. 2014 Nov 7;5:417. doi: 10.3389/fphys.2014.00417 (PMC4224077; doi:10.3389/fphys.2014.00417)
Supplement: Supplementary Material 1 — Information pack including specification of model parameters and codes used for the reproduction of study simulations. Simulations were generated using the following versions of the BTS software platform: MoBi® 2.3, MoBi® Toolbox for Matlab® 2.3. This pack provides information on how to download the software, how to re-run the simulations and how to reproduce the graphical representations. [file SupplementaryMaterial1.ZIP › BCM_Code/plot_Switch_Slope.m]

function plot_Switch_Slope(taus,INRs,iPatient)


% Inputs-------------------------------------------------------------------
Input_xls='Input.xls';

% Read Patients
Patients=readPatients(Input_xls);


% Read Trigger
TriggerArray=readTrigger(Input_xls);
iTrigger=1;

% Read Therapies
Therapy=readSwitchTherapy(Input_xls);
iTherapy=1;
jj=~isnan(Therapy.Exposition(iTherapy,:));
Exposition=Therapy.Exposition(iTherapy,jj);

% Read Quantities
Quantities=readQuantities(Input_xls);
iQ=1;
%

if ~exist('taus','var')
    taus=1:3;
end
if ~exist('INRs','var')
    INRs=1:length(Patients.INR)-1;
end
if ~exist('iPatient','var')
   iPatient=2;
end


for iT=1%:length(TriggerArray.Names)

    % Initialize Arrays
    resultfile=['Result' filesep Patients.Names{iPatient} '_SwitchTo_' Therapy.Names{iTherapy} ...
        '_' TriggerArray.Names{iT}];

    load(resultfile);

    R{iT}.WarfarinPlusDrug=WarfarinPlusDrug;
    R{iT}.WarfarinOnly=WarfarinOnly;
    R{iT}.DrugOnly=DrugOnly;
    R{iT}.Control=Control;
end


[col,mk]=getcolmark(length(Switch_Time));
taustr={'fast','typical','slow'};

outfile = ['figures/Switch_slope_' Patients.Names{iPatient}  '.ps'];
Pagecounter = 1;


lgtxt={};
for iTau=taus
    for iINR=INRs
        
        clf;
        set(gcf,'PaperUnits','centimeters');
        set(gcf,'PaperType','a4');
        set(gcf, 'PaperPositionMode', 'manual');
        set(gcf, 'PaperOrientation', 'landscape');
        set(gcf,'PaperPosition',[0 0 27 20]);
        set(gca, 'Visible', 'off');
        
        for iTime=1:length(Switch_Time)
            W=R{iTrigger}.WarfarinOnly(iTau,iINR,iTime,iQ);
            for iE=2:length(Exposition)
                W=[W R{iTrigger}.WarfarinPlusDrug(iE-1,iTau,iINR,iTime,iQ)];
            end
            plot(Exposition,W,'o-','color',col(iTime,:),'linewidth',2);
            hold on;
            lgtxt{end+1}=[num2str(Switch_Time(iTime)) ' [h]'];
        end
        
        
       

        plot(Exposition,R{iTrigger}.DrugOnly(:,iQ),'-ko','linewidth',2)
        lgtxt{end+1}=['inf [h]'];

        YL=get(gca,'YLIM');
            
            
        legend(lgtxt,'Location','NorthEastoutside')
        ylabel(Quantities.Names{iQ},'Interpreter','none','FontSize',14,'FontWeight','bold')
        xlabel([Therapy.Names{iTherapy} ' Concentration ' Therapy.Units{iTherapy}],'FontSize',14,'FontWeight','bold')
        title([TriggerArray.Names{iTrigger} '  / Warfarin ' Patients.INR{iINR} ' Warfarin decay: ' taustr{iTau}]);

        
        XL=[0 440];
        XL2=400;
        XL3=420;
        set(gca,'XLIM',XL);
        plot([XL(1) XL2],repmat(R{iTrigger}.Control(iQ),1,2),'m-')
%         text(0,R{iTrigger}.Control(iQ),'Control');
        text(XL3,R{iTrigger}.Control(iQ),'1','horizontalalignment','center');

        text(XL3,YL(2)*0.95,'INR','horizontalalignment','center');
        plot([XL2 XL2],YL,'k-')

        % Warfarin: iTime=1 (steadyState) iTau=1 (no difference for iTime=1
        PT_Waf=R{iTrigger}.WarfarinOnly(1,:,1,iQ);
        for i=1:length(PT_Waf)
            if PT_Waf(i) > YL(1)
                if PT_Waf(i) < YL(2)
                    plot([XL(1) XL2],repmat(PT_Waf(i),1,2),'k-')
                    % text(XL(1),PT_Waf(i),['Warfarin ' Patients.INR{i}]);
                    text(XL3,PT_Waf(i),strrep(Patients.INR{i},'INR=',''),'horizontalalignment','center');
                end
            end
        end
%         if Pagecounter == 1;
%             print('-dpsc', outfile);
%         else
%             print('-dpsc', '-append', outfile);
%         end
%         Pagecounter = Pagecounter + 1;
%         if mod(Pagecounter,10)==1
%             disp(sprintf(' Seite %d',Pagecounter));
%         end
    end
end

return
