# Supplementary material for: Computational investigation of potential dosing schedules for a switch of medication from warfarin to rivaroxaban—an oral, direct Factor Xa inhibitor
Source: Front Physiol. 2014 Nov 7;5:417. doi: 10.3389/fphys.2014.00417 (PMC4224077; doi:10.3389/fphys.2014.00417)
Supplement: Supplementary Material 1 — Information pack including specification of model parameters and codes used for the reproduction of study simulations. Simulations were generated using the following versions of the BTS software platform: MoBi® 2.3, MoBi® Toolbox for Matlab® 2.3. This pack provides information on how to download the software, how to re-run the simulations and how to reproduce the graphical representations. [file SupplementaryMaterial1.ZIP › BCM_Code/plot_synergisticEffect.m]

function plot_synergisticEffect

% Inputs-------------------------------------------------------------------
Input_xls='Input.xls';

% Read Patients
Patients=readPatients(Input_xls);
iPatient=2;
disp(Patients.Names{iPatient})

% Read Trigger
TriggerArray=readTrigger(Input_xls);
iTrigger=1;

% Read Therapies
Therapy=readSwitchTherapy(Input_xls);
iTherapy=1;
jj=~isnan(Therapy.Exposition(iTherapy,:));
Exposition=Therapy.Exposition(iTherapy,jj);

% Read Quantities
Quantities=readQuantities(Input_xls);
iQ=1;
%

for iT=1%:length(TriggerArray.Names)

    % Initialize Arrays
    resultfile=['Result' filesep Patients.Names{iPatient} '_SwitchTo_' Therapy.Names{iTherapy} ...
        '_' TriggerArray.Names{iT}];

    load(resultfile);

    R{iT}.WarfarinPlusDrug=WarfarinPlusDrug;
    R{iT}.WarfarinOnly=WarfarinOnly;
    R{iT}.DrugOnly=DrugOnly;
    R{iT}.Control=Control;
end


% INR Marker
MkTau{1}='o:';
MkTau{2}='o-';
MkTau{3}='o-.';
MkTau{4}='.:';
MkTau{5}='.-';
MkTau{6}='.-.';
MkDTau{1}='d:';
MkDTau{2}='d-';
MkDTau{3}='d-.';


% Relativ or absolur Plot:
plotRel=false;
    

outfile = 'figures/WarSwitch_decays.ps';


Pagecounter = 1;


% Inhalt

clf
set(gcf,'PaperUnits','centimeters');
set(gcf,'PaperType','a4');
set(gcf, 'PaperPositionMode', 'manual');
set(gcf, 'PaperOrientation', 'landscape');
set(gcf,'PaperPosition',[0 0 27 20]);
set(gca, 'Visible', 'off');


% Bestimme Referenz PT
PT0=R{iTrigger}.Control(iQ);
if plotRel
    normFactor=PT0;
else
    normFactor=1;
end

% Warfarin: iTime=1 (steadyState) iTau=1 (no difference for iTime=1
PT_Waf=R{iTrigger}.WarfarinOnly(1,:,1,iQ);

% Loop over Exposition
iEx=find(Exposition==200);
for iE=iEx

    % get Clotting times for Drug only (vertical lines)
    PT_Drug_All=R{iTrigger}.DrugOnly(:,iQ)';
    deltaINR=PT_Drug_All(iE)-PT0;
    

    for iINR=3
        clf

%         % legend
%         % dummy patches
%         patch([0 0 1 1],[1 0 0 1],[0.8 0.8 0.8],'FaceAlpha',0.5)
%         hold on;
%         patch([0 0 1 1],[1 0 0 1],[1 0.7 0.7],'FaceAlpha',0.5)
%         patch([0 0 1 1],[1 0 0 1],[0.7 0.7 1],'FaceAlpha',0.5)


        % collect values over time of Warfarin and Warfarin plus Drug  for this
        % exposition (iE) this INR(iINR) and this Quantity (iQ)
        W=[];
        WPlus=[];
        W_add=[];
        for iTau=1:3
            for iTime=1:length(Switch_Time)
                W(iTau,iTime)=R{iTrigger}.WarfarinOnly(iTau,iINR,iTime,iQ)./normFactor;
                WPlus(iTau,iTime)=R{iTrigger}.WarfarinPlusDrug(iE-1,iTau,iINR,iTime,iQ)./normFactor;
                W_add(iTau,iTime)=(R{iTrigger}.WarfarinOnly(iTau,iINR,iTime,iQ)+deltaINR)./normFactor;
            end
        end

        % set Figuredimesions 
        xmin=0;
        xmax=8;
        YL=[floor(PT0/5)*5 ceil(WPlus(1,1)/5)*5];
        
        % plot Vertical lines of Drug and Warfarin
        plot([xmin xmax],repmat(PT0,1,2)/normFactor,'m-')
        text(xmax,PT0/normFactor,'Control','color',[1 0 1]);
        hold on;
        
        PT_Drug_All_max=0;
        xoffset=xmax-0.5;
        for i=2:length(PT_Drug_All)
            if PT_Drug_All(i)/normFactor > YL(1)
                if PT_Drug_All(i)/normFactor < YL(2)
                    PT_Drug_All_max=max(PT_Drug_All_max,PT_Drug_All(i)./normFactor);
                    plot([xmin xoffset],repmat(PT_Drug_All(i),1,2)./normFactor,'c-')
%                     text(xmax,PT_Drug_All(i)/normFactor,['Rivaroxaban C=' num2str(Exposition(i)) ' \mug/l']);
                    text(xoffset,PT_Drug_All(i)/normFactor,num2str(Exposition(i)),'color',[0 1 1]);
                end
            end
        end
        plot(xoffset*[1 1],YL,'c-')
        text(xoffset,PT_Drug_All_max*1.1,['Rivaroxaban [\mug/l]'],'color',[0 1 1]);
        


        PT_Waf_max=0;
        xoffset=xmax-0.25;
        for i=1:length(PT_Waf)
            if PT_Waf(i/normFactor) > YL(1)
                if PT_Waf(i)/normFactor < YL(2)
                    PT_Waf_max=max(PT_Waf_max,PT_Waf(i)/normFactor);
                    plot([xmin xoffset],repmat(PT_Waf(i),1,2)./normFactor,'k-')
                    text(xoffset,PT_Waf(i)/normFactor,strrep(Patients.INR{i},'INR=',''),'color',[0 0 0]);
                end
            end
        end
        plot(xoffset*[1 1],YL,'k-')
        text(xoffset,PT_Waf_max*1.1,'Warfarin INR','color',[0 0 0]);

        % plot patches
        lgh(1)=patch([Switch_Time./24 Switch_Time(end:-1:1)./24],[W(1,:) W(3,end:-1:1)],[0.8 0.8 0.8],'FaceAlpha',0.5);
        hold on;
        lgh(2)=patch([Switch_Time./24 Switch_Time(end:-1:1)./24],[WPlus(1,:) WPlus(3,end:-1:1)],[1 0.7 0.7],'FaceAlpha',0.5);
        lgh(3)=patch([Switch_Time./24 Switch_Time(end:-1:1)./24],[W_add(1,:) W_add(3,end:-1:1)],[0.7 0.7 1],'FaceAlpha',0.5);

        legend(lgh,{'only Warfarin','Warfarin + Rivaroxaban', 'Warfarin Rivaroxaban additive'},'Location','NorthEast')

        
        % Plot Lines
        for iTau=1:3
            plot(Switch_Time./24,W(iTau,:),MkDTau{iTau},'color',[0 0 0],'MarkerFaceColor',[0 0 0],'linewidth',2)
            plot(Switch_Time./24,WPlus,MkTau{iTau},'color',[1 0 0],'MarkerFaceColor',[1 0 0]);
            plot(Switch_Time./24,W_add,MkTau{iTau},'color',[0 0 1],'MarkerFaceColor',[0 0 1]);
        end

        % set title
        set(gca,'XLim',[xmin xmax]);
        set(gca,'yLim',YL);
        title([TriggerArray.Names{iTrigger} ' / '  Therapy.Names{iTherapy} ' C: ' num2str(Exposition(iE)) ' ' Therapy.Units{iTherapy} ...
            ' / Warfarin ' Patients.INR{iINR}])

        set(gca,'position',[0.1300    0.1100    0.6750    0.8150]);
        
        % set Labels
        xlabel('Time after Warfarin Discontinuation [d]','FontSize',12,'FontWeight','bold')
        if plotRel
            ylabel([Quantities.Names{iQ} ' relative to control'],'interpreter','none','FontSize',12,'FontWeight','bold')
        else
            ylabel(Quantities.Names{iQ},'interpreter','none','FontSize',12,'FontWeight','bold')
        end

        if Pagecounter == 1;
            print('-dpsc', outfile);
        else
            print('-dpsc', '-append', outfile);
        end
        Pagecounter = Pagecounter + 1;

    end % iINR
end % iE
shg;
return
