# Supplementary material for: Computational investigation of potential dosing schedules for a switch of medication from warfarin to rivaroxaban—an oral, direct Factor Xa inhibitor
Source: Front Physiol. 2014 Nov 7;5:417. doi: 10.3389/fphys.2014.00417 (PMC4224077; doi:10.3389/fphys.2014.00417)
Supplement: Supplementary Material 1 — Information pack including specification of model parameters and codes used for the reproduction of study simulations. Simulations were generated using the following versions of the BTS software platform: MoBi® 2.3, MoBi® Toolbox for Matlab® 2.3. This pack provides information on how to download the software, how to re-run the simulations and how to reproduce the graphical representations. [file SupplementaryMaterial1.ZIP › BCM_Code/PPPinVitro_3_Files/Cascade.mxml]

+0MUTyYGXr4AOvs1WCNivkwyhwRpVmRW96njvmd5BmaDETJqYDkNmChiSVbr4bcJRKTIwIMRKmjd
/WMTjZvCQcMU3TKx/9OXaK/19mPMHOJDFfjGKvIlkvSCA+VYm21i8knsHOge9KOxAqEYzsjYx9L3
ZW+1bpkAFVGmRQaSYh+sZl4HcSQ/OWwAcdlliYBpmKzpbf51ynQbflRk6fWmHl3ICTsnsH9Opbbl
tEHYs+5uOSycGx7GmwKcdKsehJYchwxuaY4M7vMqOXLZpebmLTCMYucyj69tCUed51WtvGijXD/Q
JGVvIL6aoS4TYORbh8NydUbC15SItbtrVr32aNMcsdUANswiReaLg+S2pdg2yOVr1eGxIv1nlbiZ
NPvdT7TSRdZikN7nURCNnojkFbCc6RYxBSCohpJYGSJCNAoVGpVNRg85r2BDUrG6PX9CPeKok+uy
sf09CPtEtHreFFT7y1PbKyvLLDHLQy7G6OwoOa7D9sWf7/Njei4Y7nh9fkeSSF6zRcOvb4nL8VGx
dJYaDblEWibuiOaI3KQYaGg0mopNwNevqYTv4LHchvURg8aORnZTV0NBeNINouWMrt6mBmbhnqZ0
y7JP2i85wxLlzXe4Wo9b5gxmZDvtiOH7iKydxMoph8vlmdx9tQwBLTrAwh6xawrFWQNKpX0GPMDQ
u+34kuQiEZx0fn6xPzrrTr5kS7zT7A4tZAXbAe/JaeiqHA8MknM//LvEiw5Op/4iWL5kUhP/1ctW
Qxv6+2XC40GNbGdWUUEaY4vNmAt10Zg81e9boJaupULdia9OYmQAq6BKvPRQO9wvEPYnLAbxpvpa
yihuwaB/etY8IPPvuEN546lZ/CVHT3YL0GGPoP1HxUXqKhgalSc7lrt+4jHHNsA7kNzMtpRbAgys
DooPkQIm+lGab5SIZALkGkCm0vaJ5mbBLc2o21vWkIIfEBgBb4NLUUyw0pRhsGeW5iu+QPzlo6ai
a+GoO6tLOLEkW87XM1xEY1nuSQ+2lo4vItJv5K0JSRvBhM1X0kM23ET8RdpLqgZKEcmQuB8d+Vre
vfDxrSHqy5IgE4CtaXfB5KY+ws1hPQIaf4or5hQjraNePCPiikCW+lqpipRHl6ACPaOFMm3cTsQO
8kZGQcBSXmmMeaIi8RSz49XTJc1eF4OEnOtCbb/VZr20n1ep2DNWjhD/ltrszjJ8nGs5KbhYuUdD
ZKIoOBmgxMCqBv6HnhForAc/5U7KGKz7FY0HPyvfdeoP9Iqc1g9lnHZEErjrUUwy81233l39WwEZ
10E2pS7mA92w96ciZF6Zre0egC11UNYvm/9ne4LEWInUROVdQpYdpgq7Rfw3FXtRt9cTHCy5/dwC
+C8Gzz1bmBHfPr4Op7+8VKDD1eAi6KiE/qeBDOxiDrKRDGynRNmIuT8EieHr69s5lXfraepzzT++
kImjWIAZv8RE1hGjTObIH8dp/TbDIPo3ufFpH/iUX02jLZFpQReYI2hCMMOF1cDxXfgUytyN6KR3
TRX+LeX0L6rYZu8KqtAkjjDP2ltNieBGSE6SXX/hNhz2jTny5Vk+LhLANC9CJSlqabQrl6UN9lo6
HSHP0FDPE40KNEOfRokMdK8/wIwtbIK7TuJXG9JeO/Xq0hBpdrHFJ4n2v1gtVV/zmmjhJNk3kTwR
DJ+lWoK8U9VjrEZaujjaHdHJZLOsr+sFnmxnap3RfTkSNgYg/4fmJ34Maai2/BuVSn1FOTz6lHLn
O6UAejEvovsCx25UNqqAkOg6rzPmNXLG3+ii1wLwacSIgW18JfcgxvjF6LxQkJi0uqYOmWYXO3bA
fSYwxmczmjtOxRicBAb/TqZzxoLicRe9GGKF4Rhglnd7oGH4eL62omflgW9ieYJb5h+CuVGfJxRC
MqZYHSrQ4gz+ZgNqXXsZWa5409zpwdgpIUbPktBUYIIBca1ai06yBDDLHHjjFHjhaQGQ5Jx6RkZX
Oyyx6VIN3hv4GbjWbXbdp7ZQFPUm0RjPddyi3uli+/WK4jKeLEX219yQefTlFMTNNAEiMpNGxkq9
fgyUzN0Ax84cfDlUqpEihG6ZtdizsR+ulSaPvsmTrPE2lXof0Uu/FiFg0dsj6oUcgg0C4y6oZ79/
lbS3lMwhWGzoD+DBVxj1zomacuZLZRbxfmGLKGcA3o5lsYHBwyfJVubhttycJh9gGSr+pV6OQvHJ
BfSViLbTi0z5FzpexxY5fkqD4/fUlo9sk/ZSX9n7ibWzaPLoTxYPgo6UNVEhsRJfNA7NHqJa2+ip
t4M+KVYKoowyWR3JMurz6v4eNGoukboYcRyK7xBSl24qaMkvJKyp3dHoLdkxYYwAjuajyUa7tL4Q
PAbEYnQklRn+TFVBmvzSquJkLGVPf3yJX5BEDPUw6Vfb1eA660MBnbxfzepepulq3VdSvLG5BKUc
iU71FevxKJ86H8W7rgr6WQFN4Vz47OjGgKArLssvLceoSzpyHlBv5+jkEMFm6JxHussoqEdkjl0i
iw1bLuOqjO/xBWOu+JD03I5gMZCaIE8RP/klIaN3OPxyo3wueyjhoVq02PpbfrKEJtbP1m9tug42
YmB9Elbcna2zgPHZVsapmYJyy5BW9qyLP0BNTszq6OWBHR33CZ2MM7zhBEjHnF/2jkjGHp+0NtQi
WAUeYofZ909PIKVFWBkFle6rmIJOSDSjstX7gQ3NhnW0ZRojiXYKexrRiBLbjSrnHaki91FK/Ad+
OjgVHautVL2b8cdwjy8NSfN/jojY0kJPwi6SCwwoQMPkZubfoTndngpr45pgCKXdfSBoLpET59F3
djIlWgpi3Fk61kYORJmBXD6ZTPp+6KVT08TjOzjt2YjzuK+u710Kz68kOW1B0aRDrnYd1sMV/Qlm
DvrtREmyABL/5IksBa7lNXFqBNAU/qBPEgWH1LiMGMiKh+vFpVqCyE6ZwRTsKSknU+uZLz58DpBq
9Zqx8Uc25MWNv0tVVKR9VcX686caVHSptFN7g3g/Y9S3ismrmAO7EfgBSxu89MCFF/RU91pfLeHz
QU4+q4dzwuLMEd0ryw0q0n3xSxP0xmvlDKJkMOPAIZHBJsDt5bYtmjx4IBmX4xDrxWIbioZ7dKxl
h9e/81wwy4ceaJQOmOM5GPBjFsKuGJUAposBmdV0tMwGK0Fi9ijzajF9HfJGjcLUvE0sg6DZ44ex
ZGFkV6sHyptunMfygLqFdOoFDl2fSseTxWZ/5jJKc6UgunGG2FgK8mRnp22+SPXxhaFUO7aHh+4f
5UU7+1c3gKoQcNb6Q4FLmfFpAOHnham9RzkVMX3zUdP4brYrLo/M6o1ujUcWaVJReNGMK97cbB9o
zzV6u3znHiuey1l7TQwucfxCFHtFqjN0OafyjTW0lWfzPBVoQpiaaBJrsy2pSsfPpJcb24+WF8/P
nMPCcViaN2jbWSQAfeppGRh9C5c9WLxIsN4G69EIdzuztACkJnxtNa1OprZgRlULcR2DurwOD6p4
Pz9uKbjX7ltxoVOI2ZFga8w88XL/JGMXHFHbHlUFLxeL/Y8q+CfGAd14uR6HcUUAMMJ1a2OABj52
czMhiLaP1sZ4FNV9sO5Ji0Z486th8oavCFxXVYGl2HNrJEK7F52HTU5AEO8SHMgW73zSO6Mqk5Ya
yw9Lo1LnWkU2VnbyV9qmSljrolpoUMYuI8PHZR9K7kAhTD7d6uXiovYjRyRbIifMV3uv6EgwDESh
oHKkjNGXmWAZlUL2RI5q1hVFc9uRjY7GgTRfoaaeTTE2sxI4f58WsyuWXtden3UfHIPikJ995vyZ
pBVWqM+Dk5eLRRpQPeQll5pGDcMj1iFlEEU2jDGBy+tfNohtncthnvrwQuDWcudUd6vyY+Vgu5bT
6qKCx08/LjUyzMJJ/4mP+IyALZXKVyKx0PE/Y6PvB2jXvTS2pV374i5mS5jQJtZgi/GG3wbH+fUE
McArVAuCM4Nse2nLsKIFscZdBN8feeyfczv0f+vzwv7xdaAUudFJLrE8PuPBgzKegMz+RzscJXf+
4WrUfRr05DKPbdETzyRAa9+AGQ3SeDP3reElXq6p71034ddg4jTQDITrV7mq6WJNO+WFh3yqoseU
69+0f6LaIOxGZBovPp9Wokwtmgrv/aCcZ+xL2dVeaXIoFeejZLtEVDYRdu/RiYYHlgz6WKz1fwiW
lsyl/h/QtIX+uDvoGZmPajTvllsXlCmfhWzrB7GPzmAEo6OjmWaGVhdUc4QZarcFrg1HHXJFYyIn
mI6YJw7ZSp1as9qiNKqG+izr8yl7hzXjeVjlXK7d/Lr2/+hEs9gQCWbl9qYMfd3QWHLjk8rEiCCe
fgAeytRjr96+9AJpLBQP8Zdik81olaQ6+RsnUIb09zPHNWossqX7mfW90/69ajQcWYkSL5jaxExs
Z0vv5ahSI8D05AJUP14sjY9ick4tEtWpODI4g2hgVBZz0ZgJrh//Y3pnQOVwHFhPZL7rj/QMSoF9
I/gZ78E6FbG65S4b4SoCBkfSxFDqmg9d2wzpby3PGZjggSCkaNPxMx1KLbLtajRih6nkcOc1fkdY
J8o4E2qScNNtBXQhucXTCAr8VC6VO0EI+lzsHQrhqVT5rY7zs4D/D6pRxkYtvCTbMVCaSsBq067q
am0MCAVvSSIp9HbcX9VTxJHXFflZDf3vdZF3o5aDbs7YrTre/2BLIKFeHDj1K/eGrdcxeW+z/t5k
MsUAkIgmiju6bI11RJqnMPK29agD1VQUtmzxTX3uO9nOWRCLrzhyGwSCNzWPf+mMMvJgi4/DnWXH
bywtprg51nJuOMXBW38PRATKEC99x2GAYTSGBa0tPh2VW9+ZObpZg1F6FVIKdTiL1mrppPg04rt2
W9vL65PT+BmicJ+qLA1cBiM5EJXen4xBD7tmjb3tgE82wzyFjCGnT3U2ouKnNc/4s6j0G6LD9FA0
s4JmhRRYPWgGp/s3uQmTbASN9KV/ZbAGVDKObdlDzhg8XoTrwKRjfWszcijYgww7gK8RDX0Penb6
jB4Y6NzTwJOMldzxv2j3s6HqUh8F4ICQU0X5V/p1HbmOTPWtU+TsjDLeI3trD66/9cqbfa5Rwi1J
Shvl84HuJatBWj+6oFOXMO7IQmHK5okxS6njIKDm0ZVQKTU13TJEqMk+eG64zQl1YYdnSNGuXcBM
7lrH1MIr++8ufa4iVtj33FYs3zL76AQbu0jBuS1s1N7/cJ9/x97mh8a9IjXaRx/FATYjg/oB5eui
s51r0PxrLOPxO0Bggc7ecOiRe7tKtHydXSbTY/pgCpr6Jtv9/CKpFK/Eqi6CAnd2CljFnYR95phd
VWY6lU73DcZvTTv6OjQwqltu1LMQFN3G1pUNaLX3bjZnjCPgUfD8MD4CDZBX2GyZlsrjh3sRMmiL
av2CPtP3NrtY5rNt8pmH2rRPiJwIB0aoypnVgKFlikd8DeQ0P1Af3WHEAbZvn/+pAK1Fa4PlwruM
wiCBqVz34ZGqSmU51IMlHA6YW1SLYynQfKv0gl2OxuzbdoJB16jPzGw15P9lY3T2sTxH2oB007/a
uP5K6Ph1cxjs3E067oFAF7UU9K97YyaXR4htVToV2HAlDN5qbta6jVGj/ijyNXV2vLEhayq3u8kS
Fnymcieaf6g00cE94R1XE//4Y8P76s1M46KKD7e1av6enQ6JSB02XQLUNdyFXFU3mj4bqbh06FMs
QHtTajfjoMJO13Lg4C37EAWMWw5hkUrbKPVA14B5tmHiEvZPU7Z5A+d00+u28d+C/prrGXnqcbFb
YlujXVTyQEN20TNRBLzkBDkRtEpq7QlolHUHBKYC3vkHq17ier9y3VfL/z5xvjgt9yw+jdoyQuOX
+ugTYRH04OzGEy2sUA2UUx3VUt36J5xVwfre3a8JxMPHL25Y8D5KdYxRPl5j2UD+tburnS3E0Z8Z
LSmUQ+W8xed43GoiHbeFyJWqidBQRcEFQ4IkHn8Jwti6fsWQu6xbJc6nw5yRo9O8tOtV6Gajps9x
ayPqqYBJtb/Sc9SNReN3sQ1glIjiW7zEj/gwV87EXCsFlmCBlaobNdI5Cm5pqFRn0OTvFmnH4r6v
7WDEKs22YO2nD344CYY94aSKkSJhtQfyWRhBfSx0htVH+alMOjJl+lQghpiTqqig2DnwRn2y63Fb
eH4TNf1a8gfCrdUStm4/Ku0w3ac9q34XUjG/QF2ey2I7A/yv7YTmDGyLHar3OCzmHIqRJEby0Jt2
woKfGtcB4SpOGteLeNmTJpWr4F+ys99elfZtz39s6+HrI6Pys0ygkNy7hDscy1r4qvs5K7P7Grml
EOufnDIDzHZnvG8CUWE4ffnRXe8SHjqOeKdymVaCcCdbyvIVMCtcLk93S4ckO9+f0oRnXEmG6y7J
47mgIDkSqEjvC8VQH5DSv38Oi8otNNB19qvuaoGF9eyd1jHDhc9KJMaLkA/toQF4fmUSm4i1mX+L
3b5jQol0M7SXOVkdY0ytRP4nRz9/eK8Ro8SaLVF7wWhxug3fFRkdIznMDxNQ51CLYrS/+ezKQqbx
mVeMyDVnJBwYrLV4j2YiTNINjebHvEeqUv22X+EjmRsmfca7pvcwBYVwngtp52Xr/MGQifsFT9VY
1pGg8rRYYlOoTbLAhVo4sA+HftbL0fKex5gCjneNc2p1LLRBnwMCkvoEmSjbvCR+8kVeHlMMohXj
lxM9Z82Cw+g/DbJgVLJL8xivROxhuAvmaRl/JneOJILgVYCiJyxXtkOVdzZpp55nAJi8ebzz2azl
ltOhaJHpY5lt+PE0Naqx5CcFY4DmZUJFOOxARdzO0TOxFyEDe7sykhLtaO2w4qqi/V9mF/uqiIhn
t4xgDmDmUIJhH2AVFPIOVC0jK9pOT17flrm68NVPsvI5x0BJWNa/Jlxs2aD6JbTFSvpPSiTXcKG7
yVBhdl1sdrSmX7+6eXbLOVDlIOJzpHulk3QhKR/W2hoh0r16+HphcyDqdH+wCueoCLzZGvgrZ8RD
qDUOKRtxgBjsvXq9iktAiFOvJv8jeqTtX/M9+R9c8hZuK/JJ8KF04d+4o2V626T11GKVlTYH8Eh7
YQP2LVmw80C00jlnAf+vHqIEV9FIruVEryY0oGu20Rf8R/eNhy3jo11BvH2pooml3BhGf4tYfnEh
/8jCNoP/+xUgaj/esFdBa8FiGpST8pHqudHTYvfyWdvWID/b2+qE1foobhFsVup3/bSBPURBH6He
l1v4p+xFthZgQTO2ibpE94LNzihsRNhg0vFiDWcyHAMitflAm3I9rtIDxaETw+zF92oGLWkgyoc8
YhZV/UTrtcFKjI1TqQxh52Br6olgcfhL7zG+yNh4/UH+nqUqYehm03Eionoh4TncixYDd9Am1A3c
eTQOhQA5OByEz6dFqpEO4XDLA+JFdQITVxWusx7ShYJjdxhjSBMDnwP0fRe2poxxasWny7NFNTa4
wR3yJP0AD3El7FsGSkF459E/Uy13skM6j6wsOkShYhU0Mm7MRG6pzUnIRzsF2Hi/VrwuuSBFnW19
52u0yJC9fznCc/l1epiQ8I0dn6X5wgGgJMvC2wp+liIO3hvesglE5S66FyT9jzsunKgkNQzSkpI1
oiEdGvdbd64dphs7PgK9AqNb8Juhc2nzl8qxhAFblb/WI3JBXDtNdRsLTptl6T2QArOntL+loHt0
es57ELo/3wm6xSzcVjgPHNdt9h33p44koUNtSL+kCKUCXN4gboH8e9OFn67VbnCeCzbAsPrFGc3q
5i5p8DNzgvsGj/mtI2OsU6K1KbAObTZuypmuzcMp3HhEP5soYXWidinSxJTFqavzhafHOw9GPpt0
RT6KLVSHLgiB/qK1XsO1wvyLOcSRMObU4pMLFqe4lcZp0YpbuEL9Rai4w0+eFPTuynXmlpQiTaPD
bipmkwxj3CJnGx4dWL33VXgSyLvQrFaaHlsaL2BVL3qDpvaXmblZB5cRxtrSOpzQ115IIGSN3u2t
JWkTQKe43S+wZ26v1Jc4Q3lfXiZDUw5VJ/zdlAs2r0sEGxIXm2clCXDEQZU9uj6MvBNFjNeZvdwG
I+kj4hmilLIOG5JcLpYQQ5LRqDfEwdbsaM99HY3f9HimY8/904hoGUyv8Qii5RI30m+pNb00dAOL
0mr4X++7bC/ZcXlFe803WvgTmLRbcjIqE/8TYjzCKO7O+lcYB3xlCl6LLsugSFtceLKaquZTz3pD
hEo5Vk6Y3eemzAwbjJp81Gn1g/J5xs+YXaIuuAh++ferJD5B/mGw3HTTaI3baKtMcRouw0+6ueCI
kHK2Z1NjHLRfP7pvOlLqFMqmKq6EkJ7y9ixYCjAIuCajCsnRBebvMAtkD9K0tyNzHwTwgYeafqvc
AmeijqJrUAmNNNjqc4L0ZLKDZyNRSnHttpanA8K2j0gXxN2/8U8ZfezukpAwBDgo1utwmtuRy5Sr
wMUIsQjw24bwhQpD5da/JhVx4gEIJwM9nq9Hho9zxR5Z/iZ6BlWYrgOR2ORE6AQYLARlCs7teNoe
6KMXFO7dnY7UM3g3wzAn5YvAcDzInihdn3GLYzUwiPOU0/gHI18kWS9tJ9tD3r70w+SQog0/mWA4
2DSnBWEryTyEfExSrUl9vZamf2gMS6nYpVlDFl3v1gIUgczSlz2YuWI8gSQwFSQZmRr0pCcBbx8I
4KaPCwZ0vF+eiILMbMJwiEm3k9Y2DXSoROMAHJbTsHJBBliXSNHAWwPtJncs4KkMAeqHota94IB9
TqJLvMuaRX2L+Q2rf6uQrS5tDLUc/S+12C+jnSRlK4lR48OgYbUq3PtUfTbAFewmLQkicZuQr6Zm
BLpOQyJkL6jd3G9RlaH1IBhnDBuDhgfkYLLlzaFNGB70bWd4Spwsi6AqZtKQznD4F5TaUvYtVVSc
TilvfzwKpiGr1OwLxZPyKlj8tth/QifPPt+9371amRL8RTTo+yAK64RCmtgHOz+8Sz96Fb+D6fXm
nsqAy3heYqX13jT1KpSBFGKf9rD5BS9revPYY4kXgP1Fn9P1Dk3JsUMd95Rw3bkl1GsI0o6UKVIF
ApBqO78elquJFe7G/QOotcP1yKsAmECq74rRqtES6nvsieeBQhpKIY+afywEkji5ZNa+n+YvM/NB
KsZqeIEpjZR3JX8EO7v7mEOdHuAKc2jeAz7qXLg8KHr4Dkd8qjYRrLIyb5ljevLLL0WG8bw7elnq
VLHh2btg3Q1iwLvI8paGDkNRwcXmrRI7z1MmBThseguokxonY6f0yTGVGurkn/BVorkJhejW7qW2
R4gBe0zF6QRI0RouKGjtc2oP3h0B22iPdzB0moajZNqmzhbN8+Bc2m+eghh8MG6QZpG7FxlYfCxL
KFsX8faU241kE3asY1QW5z61jLOEc7zpac+Z9o1rBdeNxsO9+KvR45VSJHa1mN0MhcXCQlsCKfih
h9IvF853WMexoprBSMrceFT3Xt+Qad/Qhq6fVtC5r8mB+f1s9MMis2OMNH8aadSR7IwPsGO0QzH9
9cmzYmNBoBqTcIdPEF2p6OtUBOQ+K7F1lT8i/poudbXPgiMDB+n+lHHHf8FBwQ9W/Klo/HraC4R5
/KN9Q6G/pRVlDOg7Q23PYfO54i/S4WQTA6hxGXCgzV7Of2Nj0tDHT6m6F+A+ghv1zDnYJSiAI1y4
Ul+KFUXLSVfz/YNq5UtkOG/23ao947fATr3dXHJZGOP+bLnSddC9OrRwb0bK/XIE9PO6l0TDUaln
A8SJ7RvRmDhs5SjgY1q1SPWBLuMhV55Yy968n8Kg5MwJzJUo+VkCbWRTVq9I8PlOY9scVDFpEgvM
0W1LKk1vNAe+GsmribQlZ/N3ytqtnXBZax/iUMJPf2MLbv8B4Lrqn6k95fNvaF65iPTGZoY+OJdy
JDioBI3hUb3HvLmgOidPNNovQCS0+FuduBlxAY2AFnwTlg7ot2uT88Er25WEnYVD2bpN9sC37m32
q+mCZmFkRsEficbG62bD2qDOfr4rZ1C3Aqce0u6M+6G45ie/MEnHIsn2KZJvqwDXfpWYQb7Epd3m
nv7aCmXUP9zZ0CqFjSHk2v6H2RPtfsQehdnM+Hx+DhVNdLvOQIhwE+LRbOnhSTm+kZAJmb3Lqhxq
rLW+s6eEbRswOKOMtv8Y4A59RqXn7vAu6U1QDL8KHkXrGydvm72rKdrYOyhL7i5ks55CD8k1Ovbz
JB5nOICWL93hyHP/VV9oy1R/d7wNZ14x6LJ3pvI/W4sPnk/O20rTkLJAqe4BIY8Qe0LDNibrEwbu
bv0hOjZJPQPitdWDyNZa3l6iU7Puo1GB3s2+cuutgkwlu7eIHlhG0bT9WXuAhnQ7By59huXO4jGP
4+D/5D/WRpEGqWowz3/Aaau57UnqjXgo6lJhkbhnfknSxhzPNI2fU1vdFDbWcMr9uSEJbmd2eEFu
I2HoGeEHUsd+gDdF4QIVpUduSdve6guK40hN/srGlwPKfP3R0Tq8dnh8tieBT9GmtawQujdE4Sv1
uGv80i2maSxoUwtdfgBWSypCkixSpO2ZoAM9UwZRj+EuLZ6EsM6JVhbo+YXudXXYpmZwoqc2Y6EW
h+iQ08t9lUhJGcFNKdQM9V1lzPEoh5JdBabaCdcqZw51Pwqv17eHMx4mbknBEtgiP9Jwd3F90Ur3
wnPZGz926KH8Akp91XHrUhjKUEAJbkpa5kAIjS7GuSOF/17QCU1NEOKm08KZgeZvownSh3oAxEu8
yF+qyH2i6mLM66JdQkq60pJeh8SF195GXGC+2gI/pAA6Rl7X4FFuVT1HUJiH7fakRmhFfKW4t24R
jttzMlmQ6VJIZpwrnVcseiMqRWUxUmvCkDPF75HzKaWWi2r/Xel8Osi5XORd06hS9FELSSuZn881
R3wuKwx1EJDFvnBQUr8u5RAbphi2PtozWUDFBmB1sPToiIftyd6alh+1Ci586G12UaWcab+ZHC7M
XpFkE+cvXwRGKquTrvc7urYCKEqbUjaWTIFH03s829nCdoYtuu3bpkxsUA6SNQ8vaUXgGgizeXN9
LiOntclfFJ71utV58GA/hJ53Pg88BrBOLcnPHzN+8lVxMuVOw2f3NUCuOb/28fKNaTpFbUOt3Kq5
6f81H9hV8Icbi6Ajmj6HPSTJWmpvfuRciF5ktWA7KX0TyY75eA9GeL8HXHTJ8md9aY89JXqIlyax
+ELYzOcT1OtQzVGbQOHVJc2t+Qx4zVQKsQqdZZXmndIsTZ8+UHRkcR4/9brhRZYNdGJDClpeZ0Mo
qgYjX/MXCNOhjMTJAJc17nNezbTOVwTVGQFkACk6zk/5NqPCB054efC/KMZ24JxMH8usEt/HUj/0
J1/zqHLGx1PwwD3INIQAUtn8II22uXero9RgquI8UOisOPHDNJqsAlTqjodr9fnToslbMj6SFMws
3QzlT+NmTWFktKyF1AyVNtMkBlRPwd4bQnZ+vKRa4dhxlM6KG7erJk1FanT2eqne//S73AXImX0a
TjlgwoUNoGqecG35Wt03iJFXZwM3ZQcAprGb2FUeBJXDUW5PpB1juVs6MoI2CAyUCL2cIcZsrcYy
7oSua0aeULryXRD0lT5iM1QAgBfWKZwwolrluOPwtVhwQnDfqX+EO0kRS9K9NG5OVwf0khERiWlk
mSb/Ua/uIH/SOcSaZR1v8bObbabuCq3EagBXGB+3F1nLfENDbJ06AcvGtEPcySXTIPq3Vcvlnbc4
DlCL7ae+TogXdgIOFUu9RjcOEW5vPNi/DoPTAtMsx33t3+YgpIwGvJFHzh4p4HFk8l2KkpWC86Y0
YXMYOCBjkMtIWApEbHA5UPe82JsXyKXE2pPKzUyLlaT5+CI6kDBGMSV0igA2QgttMl116Rxw4pDk
lFqjyjbwVazmEL/7WRFj1DrarXqDJ8zll88ilwtoy1jOKl+biTr9MXxkmgmYiVjOvNBXxfPMZZjg
DTySIzbHMCAEW4lHQ9sBE3PwjS5+KiQCMF/O/4HJZ383dZq2jQm1njTol4DTBQszwkk4Gt2QQ1N4
gA03kn/Ee7w2bd+Zk4efp29tQ14Vs6lDWMMvvx3nINBPVgip0gr2CaSimSoLlzfUdkJKdroKKco1
QB4TpskwZGMQniuZsCxnbZoP8cFAVD4z02L7Ep1dNdn8sjVD445hxmrVyQUTA6KcYVBT9M6k3uJQ
OnFAKSX8tO/uWOLuv1eR1ero93Y0tFtP9EsaSFR6xk/ryWLAdBOJDnZIDOOSSDB50AgViriZMKJq
CklTcNFkQIuFk1QKL9WvcDT//VNCe9wzM8ex1uAA51AfLLqmbFw0Ui0U+G8QroXhlyc+NPjYanDd
Igq0Q2+DkEWtewFqdDW6msL5Dme7qugiQKpkZxQlYuGo3HdTwsDdQMLXWHTvR3D8lUt7cUGyXE9t
vMX2YdGXAZd2KkXJHxiWwVgxb2SQM3YmM5vuAzksko13VYbhGvWt79tuKfBOZNyyinGjZwG/ypef
IRc806w1Wwde08PqReb1EGJFpl6DSfeextJEN5rU6Dx1ThYeeBEtq7+GQ1yKfw4P+Up2Xevwn4NH
dvtLhbUEkXAeZBb6ZPPFJVSf9F7mF85fgcrxSIm0EpFOEiyMQa1+UPT0HeOYUiEw6CEm3VmoHnYv
tr1r7S3HSyogyDun4jfG9UL6/sGrZkNtH4xh2GaKJ4aIVAFXRlgSbh9yjAZPfpQqJnzI4Y4wEQeE
YUnh36BApFX2hbeZ9VWn6N9bHL6zaM8NtVx1SkaE0KW8OvptM5HnlhksrDaLQixsvIhN7LyirruV
p9pK9TK1xhXIl4+Xf4DbE+p35uUUICCPn8sM/Jgjfqamdao1t5YVuqw0fnAK/C1TZrCtnqFmRweL
8t4H9YCdXHMCZapCVSwJsZuUsrNYdA0Y7uiGZuEPRr/nIFYM+5uz2s9U2DX3kxVXq8uxtfjcT7ZW
fE9wsJJd5SozEiLmedUg6D56zH+HMVBJLoq79pe9jnyT7+tjrnVNP3gfCQK2TLT0ama0i5Xv+UZX
WwONX/TMMdxBjT2Z/lQXfsddvSMiwumkW/nKPfeXTjZuTtIxbGJ4az9VHMh9S2yfQRTka4LchCeC
L+MEItJoppYF9IA8K1hkxXHhSL68ayRhphbgYMsg5zu7V1/u8QZEJ9OYZRMxDr6rZU4+u6nT/AQG
uaL/ZmbwXweiJ1cxxhWsqUzfI1yZRMrW08U9YzGP4a0xU58t0oddC5JyEiPBJgRA9MhU3Wu89ukT
FyzZaBIvE9onxisG42Y+m1hc4a5UUhvWq2N9ak8jsBc5PVcLUKg403mNtBIBjUEJBPUQ6IjZzPBd
Oy6TtfnfMUGwSG8QOul0AHGzGS30vBvRsrJ7nVK5I344R4MpXl/wMeKw8OmUk8EpczQx3FUHN4h0
lzvdIRutm2GPKp2HEwinNoqGOcjGBBGKWxkpk1Zj4UhJQOXY0AfuJst5FaF3a3d7fWffwHtnzFyp
//HVP+58A5+YSbEpyhepsB1goq3C6F2xbMb+x+QJ1pf2liPnG0C5kGHQVPtXexyJWeGq/5UXVuiz
CqCY4c0Gn5bG69Tanrxb4r/TmKQa+1g6hL5xJ4AyvtmRyOCF/GD8Svgr4/66RPz4c2fFXq5V4Rgf
00RUGxCpW841/fDaRCOhULolYM3oeR/NthtWaERnMJhma/sHPRRnOkXeLKn81GboBzNFVLTE+dxI
RzbK4zV8zYMGq0vcDHLuG3jYYW5T/CzMETAt9ATNBI5bu3hiwwUXsVlUOvrBFlR6HjCKD733B+hx
/bGkzrSZk8TLAQSlE5fFWuAzkKbQofDT9nnmjMO8YHH1hkfLC2dOjeSENRUpzA9uUBCBjLQYwH1Q
WsUHEt0KRgO0JVO6I7HfRZNuDwg29wWC4QfrBk9FQw3Wc30vJbqR4t4Mi2fgo1EnaLO+8Axpn8uF
Qp50a8LNM8olKGmCmps6i3UW6uS2ZNLqj23o8EdDThW0Zof29Zt5pp34CChisD5zQFZIeoglxHTN
bY+b1OKpzZLiddafoY7HB+UpuF7SvNcpOxFhmK+OWScS5DECEHs+248+hu3rVQnvgt3whPnJj9Gx
o4pA91crx86WOidJrOnzumkwpAdw3MuTO6o92jhYdv4v7luoqd8jysLpp+qQLnyov1hjYxYpezyS
pxXoJdQ8bV3HD3gUji2zav/o90irQJBaUElsGY5HyM7hIraT+YlIagIklI9tIKnGoXMygpylEQok
ds4n3ElizK/oTh6mVVd6i38H20VvN+vyUyBqPZr0xAG8sT3rM8yfbWohuXUtMrZd/c1FmqKJcNAg
1fTLvLGy+UE/TdWq3wisIT+kl7uz/Z3ZFQnOn7UB1BmRwKVOXEVSKTP4IZJPXkWrf5Qx2/Jdozlc
Aiz/1ZacfsQjCSANeC0xanVUOWC+Ufl2RZYENTAyH7fuwYgHV1XRN3ldG9NXJ6A/amtkQJ0cjxH9
dh3TTrrqumSHKNOlKtQbwnvedq2E8JMWzUvCAyHM+LcPcVTdHAqXq4vADsMgO6R2w3gGj9jWtkD7
TjiiAs1YJXrmMeMc4I/Glj5AjNm6B1gz57+sh/xOnxXjcqPQbTYKch+YFN3AYqvgrExXZNLwFQcx
dJGYI8krlMtAWaeHnaVrnsrmKDPc9M7UGdLytb1mud/pxS0+TJzG67JG0OiLvAwv+W+StabQZdXs
ipvgcmw9SSjDb2l06AEQXhXYYVOJgO2b6P4PA9l9nASznKQD41fo8nOmdF5Wr04pZXhUD3wjPS9A
aKN2eAzLKAeV9jU6jDCMNY+KGQIzq09/O/Dfe6QVb7LfozcLnhjaabL3JUIxcGgj7BCRJK2UGVlL
6Cmoa23YmGGJ6JFYbx2pvjQ/6bMrjNUyLae0yrew+lot9aJELDxYpWsZIdg8AmwkN1KscfDx4iTk
n4efO+Xv7I/G6r1YImyqf6xQVUSBJIEALjgswdkJOdXZuxpctRZr59z5sPIz2jhAPa6XEOKQl6rF
EAh4kCA1v/uQb7ZfLy1RCLXdrd9AvksxGmQpJupCbBX30e7i1IDpA485zzFjYmBBkPV0I/s8bcaJ
hbs2lSOSwAq4+Gsvus6PHjuk9Kfye3yLjswX6SR/Kt6VdU1HNuyuYC0icWCVfDqjDO2jOyK8/ZlW
JiiuPeRGybxzkxyLrL/em/j+H8yW6f+1lkRjMZlhcy5pVHm9aPXVSP2dKyXyHClIWY4tA4f0wcqA
ONaLbtM2PQeaZ8Zmxn0RmLRjNinWEIFsEjGatjvtX7ii3fNnZT1hAVagPbDg+8sDTc5qQbw/RfUj
b9Q2YWWMQGyq1IliqnMFlvcaTGSkJy1rsIvr01MOk56zvMHpn83Rt01FYtMfJtjk0T4hMqX4cFld
mDSZRaNbf7F1BdiuWA7QA846ogScfBO7Pv6hOfjY9OUEJHffAnMVr4FWbapzXlA1QNaSsb5+NwQ0
1bvgaY/wS+2BXregGxShp17E3uTFxJwRFrvnPnNLoFd0GTHlyjnvW1PcedUYJwejOD6GvBotM4kp
uMhymJwr/9QmZhjZEvmu8sJxqeIN1zS9IdR4b9YjDZOqz+qA+q3DV0IlFJioePdbsrV6frOAdUbC
MmtIqqqMbo1xZdpEo6qcctBEAh2Au2+TNkwdOrvmLP+GvfkZJpVJQQXP2P8hSLCQcCJFIkTdc1z7
HkidxQH8opyR/PGxkJNXVT5XCdkCVn3VFljylCwVGq/43CY2dyd2sCQBBhPB5IfpSwLXFtlL+t+d
4aGCOyMrnXVJYNRPMaCanfHSzr/vyT0nI2zZAKWP5XrbAEW/aZFZo8CX2wBcE0QyZ3Ik1VjnOMb0
gK+UAi5Mny9jt6PmV7FKljgt5TnpCU9z2/FK/WoaMt/TlKFzpilu4AK0cydXxCEJOGVT6qq7/d/w
2QDHdfCZCt/0n1cNG7a5UodhiTzFG991vwIZHwW8o4OHFFs2nmNoaUC24ech4ilSDKeR5f2Dqhxv
lBhOcIfLbL+7oLxiCHwFhBc3IHKDHW6iBz+xLeShBJ3/NSL6w7DXRgo0r2noTBIZ7wg/ksukDMUi
wu2UnqZU67A5oS2U5fYPskmozsotxh6Q4cMZxD8E85rEAHOaFHt2uR9fU1G7YpNY+EuCqCrGOX2d
tZALkttOrpE4wh1TNQbD7ncdw5PXkMPJju6OT5YdwZvwipP6ssKMKEbzTkVKZEsMCLDVfKiFoCWE
u+rG9Vu85amt7SYRjyWDPycUcIsW4LLFHB9Kz7Bb6lxG42gS45Sq0CoJw6A1fkIbSAZFDrfv1Iwg
WVDfZFJWYlYPPQ8NtAJ9QFg5s4VscIZ49KWyvAto0lxXnkOnEJUis+GFnSix77FfZBw6dEEuexyJ
nm8aHALZ9TJ2v4pqgRFfYlhWcf88ZKUvbgygFJzDjfWI/pIz1cK5A9n494bOpS6pKw7R3Q4QMwdp
u0/t07F0RRGQnLZqzcuQYTwUrrZjDBZnwZ2WTc7Zou5SCIdjPVDVY4kntyq/OqnmjW6wlg/RZYFP
X0dXiPf38a8z10b3N0Sll66NXut2e6Wt1sy1HUrUSyVLtxT9QNsmtFeAP4oi/NxTksOBBKdz1qfy
oTf2mfYhJtP+eL+FrpGRAtuSP0zx9b9e5GbOrxNzhfNQAXNS7G1YxNPv+BJ9PTTmppT6Ti3hNzej
z9F4tbXkFAkXbZl5KTG45s46JtTwsfA3mAIHUTE+CkKiU56rfWD76iY8H8g06/F6yxqWIIyhJBUK
n13Oq4EOC++EvulMxCzn66KAFpISsGMjgsosfQ/09NNt/fHFnOu8NnQHf2uAYtnuSTE6u3WlSLWt
bBcfVGi7W3spn/uohb9DC89e6V5FEStJAgB5y6I7jpHnwuz0z0N44dF5qHE2qdZRdre7cmLMc4+3
KAawYPONJmQ3OtfxEYGUVWUKAD5S64Bt6sKOOd2UFIhqk7CaWuSfRZRuttIgR6J+pvch16/gblyn
9sfusHt9ccunnKIyGn8WpBLSDzEyDJUq2psc/iiGIKPknKZP/d4FsbnL49PErlhrBDLWEZw3S6D6
F2sYO9FkOrKoetT36mg3+Pn6p2BnQaqw0rZ1tCvgJOLVE6M1q6tWgJVqCH4dM5BKJU8zU2nKPLeo
NbHLRmSZr29rP3Xywj6asYP0JPR9Ayx+vrhSgDlmZURTA6yzRz5F9oFJNVXGxjyvGxIQz324bFmp
30nbhHacuhpgdUyGKoX+VuWTX5gBnnVoqFMti9mZdHbvJSzEYXRb0RMiP5BmFFiw/wXc/90ILlc3
tdNBzqYxLF+kjRGjPio59/W+5LSa/8RqyG2lYygR+3vL3SVG+ryrOyRuo0t3WuKOmEfT4+iM2NoU
aUIAJAOE68ZcrwesNCngW0q45L1cQHC884w9oecYGUGyuxQj4vrFR+9BD3MOCPPqnoJcxGZifM35
ezbM3WKWBqn7vQBQCgRfFijIW4/lTNmgYzkYUfPdvHE0WqAODRVa36N2gJIcpGtfsYALPfaKErLb
7h4KDgWofuwet7qdwj3hHZcTfDYUJLWp7tDzb1MhrTdRdW2GxsSJPq1VHDHv1Y+kuyJv212t3z5o
inzCCBptJWTd4+FH5f/jEFuVYm5wMsUkGqXMSRMKbtbxjqvaAmR/8g+zIMnCmFQtJEWZShGWW+D0
4RvmE5yri74m0HB+fpQDxQXuo/rJnZOTOZ47SuAqCUyGJmLt0ttoTq3RHT4skzC61SzfG9DWPhTb
mESqsg9GiL8+tzdczP2g0R1qRwEWVYm8GixuNbMKeUfqaBA4NwpjYsuzStUgXgERXrpGQq9Lw9K5
tVPb0BRCH3lDyg8T60gkqPFRulGhNK9nJ9PPXp6NhEju9p8OKFDGjlYkCyjhFAlhEKwgie5XIKjk
4hI1Sq8MCt7LvlJLEu5Z/NrXupC647Rm0lQcyynOasmdL7v3YcxN96mEnl9pSVBHXFGUoLxY1YgS
FWi1DodJCKEwyKX9gW5ebvOme76Wr3vcj/PBc1E1bbeZ9DRSNOfyCnFKA3pwlzbyVme3Ke6QVc2V
qpZx5jagQx3KxJeYEiZ8A50llcl8SfbAbH2mAFTfPYR0Efu5D1264NM23IPrFLYYLwjwUFPcBwJ9
c0wbIBHkD5o0BXwAsnHkKDhNApLf24EhcsBcyyPIhp8Eo+CrdgE1unTuXF+GWVuN0FAKCAdDNq4Y
oBqGBA1og8NF8Ls2yFuX+bWZkDLe8Yyg5SIRw74UHiB/Xg2a6LO0d0eCsiKjlrJBBIjbmY0PoQvs
tCjLDjP/aOGrLYkd96/Dm30KNu/mYZ6Mqc988JPn7BOR53pddB/pE+lwmd66pS/3jez/74DH9R87
ni+1OV3tIobOIBCC/YJCZKN0kI3l9edcUxlkLclaHOzsNTjd9U15xJDD1HiFbyyBOQ4yH6vCkzrF
fx98LpHA6hRBmzqrLiTcJqUO/GaIuNvZIykm48OnRA6uAh5ko/NOMY7ddnTkvjGFVOT5C8QlC093
BdDYe9RV+yWFp6123Ngndm+IG+tzHgf1hjhDcKaQToJGWadn/bfahmFDaKJzEF+s8c1VVmiYdYB8
0Ic0WMBuQ/oUurW4BoaTFsZdDWbx8ap2KDUKaFot8nyEMYaiSIRmTv9UuEz1b7tCZO37uDVOW5//
c7rbesoKu7JrR60O38ZIQ/PioTDTEvdJCso+RRCEhuNSOxQw+zaIi713gPzqL1V6o3iNksUW/VR+
9AnZUbAprCK0SBEWIl5IeHePbMISRy9qMd63x+Rek86KxOWSy6x/Lb09gZXlDdD7a2ACsEpmKOE5
z+CmpQjsPpntq/USzgfLM7FPUycqxyvAwHhw3XVEvUGdv/QRVpaqDlbW/KChrx7/YLMRxrANvGwQ
AYwhtXyJHtki0vcilWojwwcIzc9OS2xO2em425vzJ73DOwBtKQyokF5GFPb0IkSBkf6bVZ2PMY2p
JrZlgeU4y4+/yCN4QLDz5rF4X8MEYZfbB2U76QyuzizMth9eIn9V+3DkJS/cGPHfkP79hU8/+7kG
68lmLKtEsXq3Lg+A0DaCBsPk7EIjo6MBX908Or4qKBslCZMONNxcXizsLUOI8HMyV/WXMevieeLX
PA/BNo4/waeQxPwvCqrUr2RyUL1oQpO68PRKaqUJ8K2It9WZR5KhaOeqih4Ft2gknUOcsOVmd197
8YfkDzk3Hs6kpWB6ETvDDnrmiXsnwzy3QSD5zhH9X83MM6Z9SK7Xu+457FWcuDrioHWYQu4bVUGk
iuqtiVATDNIN8omyZ4XeNPmfCCN/oTDlCLn8VQa4yx0hCDgtQA0ayuyBtLylJc7j9bkbpoOpW3XO
c4SDzeoVpKEG81bOqKvmQJFUhHIetDI2G+zNEjUDWMDOUwPDyk7FHNcnoQ9bFRxDvmSFfNYKotPO
u6QpijGvXkrp1x9yXc88D5TJ13oTYNceof25OvyAVgdYHvuN0gJyF570HX2STO45MMh4PiXpmyZK
z8k+ZURTvU4y13Ofc3X9Ldzixq4E3nIZ3p8MHUz/q71BQrc1Z8PkpPdFA0YuGbToH+WWNk1dhtKY
RPN/w0j+xH9DyS5RHX6j+QbbMjBOC6cvpSO7AGOtrsR/RQi7tDoA+iOOXyYSVyb/LPvoNIvxcEnN
F61r4gw+vXLJ5MAt7NP6pEB0hCMF/nST4IcsP5ecCxXtfv06F/q3TRURkUhKo8PysZ9H4S4Tyxui
vhXEYJAYgdf9F6I/kfciIRknsOABcrgjeXqdvEZLsgHBmPZ3rFUWGV0tCtURaijyMwmH8J1QUyVs
Gj7QEjBoJSZ97VkEBYa9R/IHD3XyexXyyJxs6uX6n1iuilKu6F7ILMKOo0iuSlT50QJi/H/Snkg8
U4GVty7upDs01HxlGkFgwulkr+rJJh/GiKTwREM7G/H3S72aTp7zZAhZYI6G0hG5sC+q9Kjkqw/u
n/Y7d8sfrpFLXr5GUh8MEGn2qOy3cqoEeaSI7di4TvGMp5j4cga90vhs+zFllGyWIiP5AHkYyb6u
PGV4Z3yyF6QB23cVkxafnXvHKk/Y+VKQJLJJ/ibJtS30+B0VTuWmj9VcYrmWY41xE8ohMs0lkIpp
Wg8EhuEOESoHs93QHSUtolNhdDm9Jyw7gTMuHNnekwXTyDbl3PPyeKt3jTqm0NL32hQ4+0AEJYp+
Ya0tYuWNf9TfABI0EiCrsswkA78U5JmuuRGu7L+pov2AtlqyRTVVXNi7Iesi9vfL5L0mcm5WxeHz
0f9z9lfnlrWeEb53gzKPnhRKfHI4QzfvH3ZsK58Y1VTmGEj+kv1scXGO+bEcnswCInJE+R8y24iw
B6X89Vtu/GB76iNqwYjqlgNe1ypsls7XZkyGTzXLi4KShY261Lfiy8HGmA0Z0G6yg5adcqGZ4siu
y1SWa2gI/SWSqlUL5eNyqjNcQW4Ri0YvabyaH0cQ1TkD97drgArjOUTBDkCM7BRd73Yx0otW34TL
Ija5U+lgni7KXlBMh0++fjcAdv3QU/ndZtbKttiJsO4I1azPoijJ2lzvphccux7KR1wss+LW4xCS
VN5NMF4gJeGNGyfa7VHgK9VQg42CBluA7nkMYJOUh8Kimnj/3REkYSTITaXq23Ac39XCm/CzZqmd
pYHdKmC8z/kLAcjvq9owprLkK9CsQT8vD5Kv/WD9RS7MfkfAs3VRix0Lu6T7RAFiEeYINNQTqmod
tId7L3+Gc9v1gir6i3+f1SRu+tbeMdEQYWWyaV0uZgwIYEk6jue+GyHwNXpDI1auBQZu5CaigBFM
VGrVe4OPcnlFX7wdiZYJkplf7dJFwywyvGoXLdgnYDgWBVYrvJUjxQ208P1IUv299V04/T8KVEPC
rah19oeur7S2/ESvang8fd0Bgz0dzp7d18UQOSYZlf965o3FrPu3rkjA9W2Kilis+7b2F9DNDHC4
MaW4bdPb1z8xBWV3BwZiPBhuW6oPduVWowUwInwfyK767yb7HHEAci0osT3OPau8fdKbWZ4QYJD1
nq8rwapxmnGzaSqaxKHjiAnsiKDIy8vivo4Ql1TPhuuYHe/BRBy8qsWb4R1MjRFaYFvJL8gOwcEV
TMyvWIQFPhauXpEpb4tg8sxubHdzd0Z81Xt1TybcOZkZWiX+Dk/uBkkIibL1P3twfMpp1cYK/4cQ
bc9dS+ZfT+VAshBIgEIiV1dYqGuvpZiDi6K1HASFsZQQzdiioVQvtYcRjN14kIFaxc1/RkignJv9
1Xdn26skPslqqyoirtLBldF9NOeCu3WcHBu62gOOyBjyyLncNisglcUeDvJie6ElAg2SH/uSUN0B
UQuzpj2wRqNPpXfEGm8lMkwNWlYuij+Iz1qWEZPTpdFZkQLV3Khj76w6RjfXJxRJWw1DFGNISFUn
56dOT0tYEfLrCl+aKepHEPQN/Vg+hH+bLG6Wp1aJ+xOLRlHeuA9XHCrBpDovNVT1HtGAzVsUoxF6
Nk7sleTAOSRp47ATCfDS0/QRqnnj63peKffeuqtF53JhTtG0wutnbbsYE6AKUP3mdidD78gx0+3C
sld9N54AtWIba08cMmYhAHmwuitZvvQuYc+ww99WRRyxicpR3LyQrjSd5Y2eX68bnlhNw46+LaqU
6arOoBtV8w9zfSdUEJAFDpl6WOStPwSOuYonjbG6rOXmP/Yl8R5ZlbQTzGLl9f6dMwV3JRPpm3ZA
bo9f/ZXQe78xZ1Y6RwjXnedlXgUVIbPN5VratQfSQ+GUCk3bKOazw0Xxia82gxP5y4t1l1wAV+iY
kW2Uhw97rbI7V0fLp9Mv1/jI5XeLIPsdYQmTKwtbItY+in6JvqwjWGWRsQYQWPbHy7hmQwN7DyfI
l/HuQvpBTCBJeCAm1VHAll64dIrYNQZIXQUg6aAh2L7Jsjtwasumn3daQyRrSrQIoE3qQhw9hQbp
LcpOA5UkT2/fW5fHvOfsi3HJQzuvwkDaOn8XDQdXkyL32hPSTgTwMxE2IexnHT+zi+1ePiq2mKvi
caKhXiU1HbRzhL3T4RGLE5Vx7dUQ9AkFCickmcv03MpbqLHVLDrAM3k6Ot203fKjJa/vdlChxcji
apZ2Sz11Bq7qHn/nc+4XvxF96JhZlUO2IArV+znACMsSqXgJU6i3DbkRkJRXwHfZID41bpwEMjw5
gPT/8Eerro7tLilKQcraTnRzURfUHOHBNYeAHXghq4YsXVOzIdKdSr+A7VleF149mnE5aIW3UagI
On1DE6dD+L2vB+X/sUK3R5yG3TJQGb/9tfU6QUyWlhDqXnIzY/jmDlDVosbdkOlQR7S2WdDqqXnI
ECuTewwsuzflxJh+iwVediUk8FsKkztZLNrRaC4qBAkfeOxLR/LRMfLpW7rv4exm8XfgtQ9KFj5y
JXTAdGK3yfhZhlieOL9ARYiVhI91pso7ryrdxE6xq6ILqGHp/aWqf0fvsFOLys5WyP1xv8lrGoRj
F/nKH3qQ9XvlgPpNiXp14AA9h2cGX1EDkwO1HGrCJ1nVLgfgxEqqbtiVxHUuhhnIondAZyiX4eJY
hRoRWb6T/l6h2bCN5lDHVt1Tjlc6sXOODOmH14bIFePRb6ZmcN4SjFeHhfgf4GLM2XfSEFxKZpCv
vC5ouhTGtceicuGwnul8RbFSk26hYSaUIUn4+3RjA4axJMeGXiL4rgRYXUYeXjSJf1y/Wozdrro/
MFewU039vDXvm3bCnmRhvajGCIBFVX/t4E4XCnICrZTRn3AjrMueSXZJanLMrw+ohuERo7lS+1eG
QQFFhowgu7qCWo3MsPDR5yR5VLNx8SVGP4zbi53V2Ht/O7G3RJl19dNtqoNRKIWa9AKBfCYteQGl
M/cP8PqDfsxaXKLc59LgrF8SWFx8N//TaL0HdNB5h1PK21KMSqSDx9bzS+FM98RJKc5EWixXYjAx
d7u/kLrR3neyzA4a8vde3IQvWaWWjxWbNCT5YGOw3HNy8ODOLyFtGp1HXOHH1cljJzTuoaCQW6R8
XWsDTRYUpJakj/W5SCSl19fpdD9jUuYopZJdcLFvvSq2Jd+aMpyD6En8r7vVOX+nsxmUIDKz3bq6
wgVdKD3BCRP8k94UMJncSToUOmfE9BFhdLTnHCUOCdvhrgveWsqWg6COvF5zBzjHwHIXBUeeVRdv
WR6qYmNa7hzp3dHARpQC9PM57afNpeWR3/ObJH/pEa4c1Q7tZ8skL4g1sxxrnZzTvfof1FOPsBcO
UMbRKabejLSVNHIomd5+6AzYGkhR6pGB+ue0qQp0y9lUKCbXk02J8JMRlM8p4SU2zghvMCDO55dY
+mRl7OCPP3BMEhdgcIbGswCDyQKamaw9oFgH8jhH8+h67K5/JL+9pYG20JHdJKHfE4DQFCT0ytQk
moogx1VjeMWPiXH5YGhfpGfQn4hj9NVJEXLAw1ao+KATulBKJqlizKOgvUydbob1Hvy2paIjef67
SCXy3eU+gYXU/5Bd5j7M4ffw4PyPS//yUEML6rlvuH9zzPUmO5YzbAB6NY+E1y/rjUguOUBVDmS0
nnRtSE5wUXykRvGvcZDeCdihRC6IVOGF21QdTVHNEGMxuiAOftvr6YnsiXOPHndBMh7BYVO4BabI
4RRyIQsVsi6qXtM7IQI6nPqftLIEBJuBq5g+9bK/QeosJYS5oBP77QwtQc863+tDvWVUeUT7Z5hy
np2qZvOSv//4134Yr1lEGkqd/P8y6nZeQCRmQ1CLMG0ndT2ryuGn+WD+Ycn6Px6k+WD1jraFKQDQ
tryMHqw8bTzGbDPGeKv+YEBj5LHZjfwugQHxUu3s0TETFraa6uc5DbgIoYPjEyJzfvWzF5i2zW+6
4cK5vmukrAlhkChVtYBHQ5CMKtqWpSXm23YQaQtBx0TaoCRVSKbKMppxCyMlTu3Rtd7IlkMOVkqO
eiqPwatOaqQOLtK0fqukQFqE9+LKctZ9rb3KXz2DOzam/q5LVNL3hnpTmbTygpGSxGeJaUCYCncI
IcN9/csNtigARFaWYOuYGafgukAtZG8LFejcrIZomuMiJY9acNhTbR/B+0+eEdodte/vpGgoL7Ac
7Tan3zerELo116K/iFEizkwNBovE4+BXGCIvuhjM5QaPNTN2Le3d8wWuHr6hXqRgq32nnv2V/yJ4
/etMhBM61wSz3OLecwA/h2s+IgflkDvTYel8baw86kG5uTrcB7L/cjnc6HIgi1dAHuZp2Nqj/rpS
1foCLOrsyV5VQcUtLO3n4f5Q7mRH0msnyZ9uFoeOBZm5659cZn5lx2BKMAIDhspobxDKcaz0gEIy
4VJpjs8DYsczjMKXmVjNtuSK5x2S4qF2pHkUSxOdwwwMn3iJ3+GFZnYA4F5DBEPV9XYbJ2credKX
tVDOMBCNU3AaXz37NCcCkd9M1N2Cea1SPq4Q9sJxDRYCD8fdTeT013iIs0QNJF5YLGur8mlnpQmR
+J25r2qdId7Jn1ANcPwvZZ4tXEqzQ406wdT5EDNVKBtczJE0bd5QREcXkt8Nfy7OGczCWVbE01A3
ZrWqMZU0ajqPdq5Qt+ILPUzXpMlwaPdRqgfeN8F9cie1SyOYJ41M+CVt7S+eQnuDpy0gmxJf1WfT
JuNQv1D4UdRktERMgdmQ6kSZSNzBU+jpLNNnf8An1WEhwBo4Q/IyD1FpMUPrCA2Q1gh2BFq2KPQ3
kT6+SI0bELnYdqTrvTjquI99M/8zenRfg6T2dwBhVyUDamefDC77cJKT4vRIDFRxaoovAwMR8og6
S/eh3RB0xn+PhModfnh8dKt3fe/lXVPW13Amayhsm2vTAtJfVG/DU/9cGEStuVdm/gG1i2oQyOpq
/rZ7f/BXf2MiaLfdV3Q62OAi4uAF9LsRyWPt1TdEBht8wKMljcn4v4BCrLZyPqzV0biNibTGnK4v
XuYf74ufYPU+qDi4LEvBQ+VGZaiwQay7neyPoL2jtWnuHt0KbF2zV2WjPaOrybqPd1631EiPjrgu
On/yCYzRWa7axx+HhwWNBcw1p9uouDF29YM8tm8qnlqlw6UdjbOwOaF58zOZAvOW0TIGk07DT1OG
G1nJujYybZ/9gyxfp9ZubeSKB9NJtnwBhPhrdoHoy9ddH/N8VlNylKRY9F1dOvNiLGqUHh+hE5PY
UF/BsoXmk6zDurpsgxIXXOiGF18xGVBNKqfkY5JgfwreAqDKhIUoDcUF56YoNaS45HjbMsQSBH03
m45+tF+MhbVluFI9YxXYyPS9o3zlhEK2xOiVY9rVAhqQfEhpIMXAo5CRO4kzG9ovf68Xh+FaZhZQ
bpjCA8j4ne3gKYw1Zi6x3w+evg0ebTRV+Pf1SfPZuOmVepHmkXJnVIw5UeLOaAalrxm1olFRDj6X
l6kxTHhPXgjLP1kV43HWilXAnLYhoPNsEBSjlQ7A7hawPU03eaIliQsnlZ3ytEoHy9gymM53ZzxD
pk0HWxSgO0PaVktAZpvv69dbH24bM/yKoR7StUH1KMUPWd4C3mgOBGlkGaKU4vMFOkKtpkdlg8fr
zXZD1+xeltRjfWHAD/b/gJkpuGloaiIPsEgzhBlseTsOcVpDlphgalbGmIhcMjfp77lWM4KMVqGb
mXeUsQV8j04B1WFlL3NIkgMQTgYgHfPRxg99sxDrn0fNvxljX88jiwUZsrD/IIuOESYa7kSrr0lO
jw+XIxmRLun5C8Wd9sppP7ZTWCnH8BKbvW7hO9NrjV2fd6sls094bJPXMipIy3RZNbqEgaxP03ez
CHVF+uSoHOujzGOmUogPgGGrRhXkcW+bkTIjanRmICB/5wWxkf5drOZJYtjyx7Ces6evdJQk47/Z
iicPVeCzs7yrcZu4EMU3nEwiycrqWdWqQoZoVcHPU44HQd5mqwVu0IpYoCOJFmqnGEkQNvEFau9s
xxAHY0ItaACqjGIhYNVy6crBqW4xAyjOzPu/uannVU07BSp1TgnCzieZJ1cEejl9OEvi94/WMDSD
pRQyy2jTELKTFzRWZYtzF+a3/RPclyULoI7dqsPd3ZfbG3QDJoVOQfjiqLAk+TsK1qtOvGrf60k1
BkRatdZLDyUp1BkyIGtY1XxFt0cJXNKQhUfEod5yReu4x5GEUQi0vXgIwHn1xdMZwyGb6tXJAEJc
fbru8V+2vwuvnOQWrqgMM/tFvW4yqlZJf/HLIfZPdfKvBL1SatGl7VEP0WwPqDb/2bjcQer3nJ4I
313KwqbtrFvS1+hcOFVYoEzcehA2K9XYWOs47vm/74s6GWBycHEjIPhx9wgfbVjf7Cz1bJSRq4+D
dM38ui63T3PL+390xQOkvkh+gR5PAPRuPufdDZHxmirEaLiji/vIbi5OjH7g3Xre1rlLsAwuDhyt
RmuJdnUfqXysQaFYnfxQZm6R531RtOhRb3dV6PoifoA8+1PB/0KUKsqxSmuBmpXJFeY/0AceP9UW
j3xOIZamVVssloI3QShqzId89V4/YAd2bS51vcHelHZt8tXHCazjMcIztpdUqM5X3SvWA4OmBKq3
b4ILhmYXjg7HRl7ff1Or0BjZPpl7FqeiFfXu1edVM107dMerCTsCEb854Go2d9LGZrAXFDV3ryOe
U8TqYEDuXz046lE4tD1BdHJD11mTit6Q39pEVLQ2vl35CpxpbYlHmFXsNyJpiGDRnQnWAnG3WCOW
Q4PJy3Cc/vLgjgi8uXnZqvQCR80F70v1pL/JClmjuUPfB4EGK5xbzG1l5CPXlJEpugkhhdA9KXQK
YpRnPo/2edZuKvotfplLymixNXXSgzdoAHEK16yvhPQJUMc6LxALI0wT3lsPpvxQvI8ZJRaVqEVa
I1d+2OejsSbAxbfUjLtpUUq9mZP2ZXRjBFmxHVv+FGbGeDLnlZWgEiEkfiox/JMblpBEim5ki6Vb
7BbkiknDbxn5HcLFECLyPf6bOgioPirsj9F/zbhSENULjB6/QLQBYK+R7i8zUP6rhIsVTb28ITIs
/IrlJOa1vRobmhleuzYMz8zcfecjtFX7PnQPfnav2jIEIpCzR2ndWPiZJiyEnAN2heLkGhSsjJTe
GrDWGlQdhu2ON/Pu86MFseD+sZ+Kk55tTf4Mg+UnDr4HTw7TnYCOMBsRSm6WZRSQdWNKrdbDwO+x
WLd3xn9ictzLxYCN4T76zUsHw7VqZOZHKpmWDiPa3X8BM1szE8Cob+s3Lhjdz2x3Qok+JQdtkI4h
KTOVAE43Uv2cocTlFvCwZozuWgo2FD/FahqebBb0AmHo3/G90lIjtpOst6OE86IJoa64WeEQj1Wy
K2XJ6jZGVeB7vb/8nhNzRpTZFXHZCDlCIDLu4g4J7zR7gI8c8o3PCgVsVi1ED6ulwRLmukvDcjAA
Tr1BUhvoRSlM5FxfAIOtdtMb/jdC2Zpiv2nzpirEQfxFe3KzajVI3rJLLKn2F4/Lm1sNq/eh49fs
E8Wyw+buIsw5Hte29q8Tbiq1tibc18tqFEKULneQVLGW3gIfse4quVIlBtMDfeSspyYAPyzJOKou
p39EtOX4R9TlKTYN352tNKjD8WaTxp90VtEwSJ/dI8igek4VEOAUOTTm8gFRni+PyY1PZTSttq5E
8OjBxtVb+jEwP+DrmTqs8tsYTU0hJn0EDotsJShqzSg5vCH7Sg45gDFTXwvxESE4JNJVzHV9C/M9
qEaduGn0fq7cRLaZVAGqTndnlV6kaOpKkNJPfgXyVh2h/wX22pqeyWLnigweX8SqKcJB9McKsLT3
z8jYt8ItkaLaFexozg/4Z70Ok3P2bvLh/oe5pl0WOpJargjkKKpryWtzCxut2cIBxKJREYQkbUQC
5Uv/VZCirwOMPgCM+wEphiHa9+RBat1vJsJfmHriGhN3oEec8KhKD9EZFd4zsCv9o2g9qs/Ljgfw
+hvIt6V1jGb1eNDHIuWm/0IDWZO1kYl1sip8j4Y6Q9CTH1h9qFWGPK3L892TIMYachDlda6PqlYu
iPRPSFhuGBQP82jMOGb+xjXbePJ5ZEGOTGwoCQz5K/witd/F83+BrqcrtSHJ2QmpT9vkAgltcL7B
xLcY59DKmQ5j4h0bsFAMocr/HryjZKynfOdKrMK2IJagJMoAzD3416QD9gXZ292lEnfX9ewLq3oL
rWameJPqyR8PauR08AilXgXcUy1Ts2Tw9SbsMbtiQfzdZCTRHF7FFwKT/lDsPHfOjTsd+jPUSXN1
KGmY5FeWc+g0WYbvIpZDUFqr5mZLRIXO+OUiF7x79VqVovLPhED0FMFcmdTGNOQUoMnCE7A8EFyP
lUTIC8RwVqVMdn2+PXVtko8CuD1rCDXCdDgAh8Su7rJurTnpmhaCIGHjuMoPbVMpwclfQ0fglN+E
YoIgj8f995CBfScVXicC0pnJytkfrvtHiPhqhshY9d+9v2EX1xNiNS448Avw8VkDZAKPsgEb1tXo
Q1rWg0j9yhqu7YPSvxaLs1mOexh8x7dhai9IWtp5hkCMx2G3NgfQsKROshJqfnCdpo0FM3fdnZWG
fO2JufAg6PACobzevSbChDmO7ivfYTwDKBsTairh3i6z7gHQ4TWPh+9VGNEen9K+7n8NyJ01togS
+1aUZHiugkkpEnBGVgr6XG9EKd0/cUJhWbd5iP9RpRivON0Qxcz7ZwRN1+/nn7u8gG6/tv+WqsMb
FKbmc0Di9NhURq2n1t9FldErSAoO+s/qMgk6HzsJKzjweRKMhPzUpHUGVafE54swuM+4oEL9yamf
LQTALh5Mp9m13CuBdZcndFmjh3QUY+CvbTkqYxgkoHiLMlSY//QLXZG7uHc1s+uh6TFakZzyoUMu
1U0fJ6zUn2XvA1eu1743fO09T49Zptb+kIrwrsMz1r61Ul+nzepteHAn8PENN663S/3JrpOq4UXV
tVv9J+hDNtjGiknqPtK0ZfmmH4CUNtQ9yc5/7teLIakzFDNcu0kDiVJyPWSiI/StIDGy/XxTBgeQ
9BAoVIvD0+jwXzIL+8+LzoL2+0NPpSYPVC+OzaXq+o5KLhaiMSBIcbxc3/fGX6fFFB3XDUGQxQ9c
/RwkuId3iyuTLgNN1QePLnejdVLbweynoN9OKTSAh2hf7rKig+o5fmhAcjO4f/yiqzUOf3+lJgiz
NA2GITfluDMRjRfrUF7ftl56f/JmCzRsMsVg3Bv+nb320Uv56RsxbCLD3AIeeaVSATq7DIzCYqiG
gJHJdieKFXZYOTwahTRUTml+1mCAx2LIcDP63IRgbqgEVgmnpTxaN2M1o1nPvcBNG0CBeYqLwraL
NFQMM0Tqecz5wJcw7ibMvntH2uIUwtPIqy9lOyuXXJlvecRphuXWY4dahNw4WA3k8Buu7tHVUkDX
dMuGXf/IuuM6Dp55vnrxL4sQP0+dIACeZIhwUYb/z9yCLK2Qf4wKfgHdp1Sh2w5CgPtbrQKf/nlw
RrM+S+gYnJmdmqFOGYJXgZHVopd840DmNiFJyUM6+VrkuRQ3uSh7Gaohz4Sv4ipBc7MEz1VpfgsV
KyAF0VDCZLjRvJkaxEFpuh4W/Swa/9GwxjCYfs9ef4o9SSECgO/0bz/9j8h/0f0caoZHIYtwnfSD
AmX+VOUY+uFeKMGN/DVodYyuqSuQoRehNrXFMPTMgC9wfIXP+H0Bcs1OZYdvSflpoMQ9zn5cSfoj
3Zf8LqkCICFm08px/FRDhn7Cu08AxLhVggNY8kcpC9Qcm66rFnU+J1+H8+fCpotYJCPeTIdvY4GA
e5NADdvLbF75AoyofiM4n+pvXtVy5lec/0ZKLh8yZO39KccsIvrIyDSR9MgyWdDFi9DPOWHECUz6
mmcGuQLejKLZwBPNzGXjI5AuxV/adWQFeM3Msvs6malTVJIoNaiJPeNJTwZWPB39IXyEm0IwdrCh
3F0TPggQdVv+NNHXHpL9sUBeF55//Zsc9XuvA+ldssUDzuaqbH/HZVfiQ4mkYeyMOK31HRtTgiCE
1UlDyn+Ssfpj657aPdVqZOZtl59AH297qHJSWQsKgbH2ATo24qwmS8Gkmb+h2u74JTN9u8GG4N1Z
03aIA+kIwmpnmfCKwWMrPbiR8S033v7Ae/dh3Hn0A0hOmXsFHq0J0oSdelCbGQ1JD6DkTYbGLEDB
52gR5BOf0zFroWl9nQ9AYzuLFBkvdcTD9qW4zCfLY9HcafMCBb8hb2ARfWAQLZ+GNkwz/czMBuJO
36YraUvpcwfdAAjQihLkfELw+MrO0qcBtifDYH0HN5mxvPh87bod1n1vpo3YibkhPNCW1h72sVKd
YH+20CBkdsIYlckqyu52uc+ZjhUtBRoMf42APQO9wbt3jjadoQTZslP4pEwN76iFv6TFK3lrdb6M
AfsWoQGXdHOvCg5QaigFao7gZkT5IYtHSqT71u8heSSHbUEmqaoFuKSAJJaM4ZQ7dXuABJvnkAdn
HN2tLaHKif40ySSkwlnn5BLI7SIYYwWTVrQC+f1lBrIam4orQIvhnoQ9t4a3JjaQkCLIWit4L6t6
eg8QmkWfzW7P2wQAHy7EaimYU2FdmZISciQSM2F/i88NIHXDwmk7dx1APkVILxJGb59jxZF+p42e
kZjW2jA74qN6QDvKZSI3X5tNWt/kxpokiIswVcc+LmXcF1JxRJa/cAQRokyz/qkxVT4IRibJ1wAj
h3MQaUy0R642wIwzJ4l+bZ54o+yIJFYGV+iLpuGqG246pESgBu+pqr8FVTr+mb1gP6WhARjVZqae
Ax82vRpQYERCnJ2NxEHDC2cqDmeduD2WVSJuy3wvkeS5MTMUhgLqCjYmstZFqeD+zL8f6dvG2uiz
njrIGY+ol0m9ut8cHHEnZ1BeEzXyv3Afh+CyBqD75hRmdZzWoaspojVDcTWUy6qTkhnq9K2q3Ckz
H6cTPay7bFxHe64qtEy8rEyHoMwIZGeOgIeqIUsjibUDJ7rXbQV66yxQuTlOPOTonRfu3bS5sBYl
/HLGZfA21OPGdzAYiUGy05HfP5ob+mDXunIoiqbnvs/7WxSO6hoXR/g88UN03bxiFsvBcFf7SPhG
9UJxlRnDyZe0Yuuo9zsH5YlejbVe8ucwoRhjmXawf9kVPQFO7eCuhu5l5VN9SHaospo0v3Uw1R/X
LkFs3q2cc0upDAMuuZxKMMaUMC5RVi9fg37zk8YfaxqiCIHlBHxGsYuAM6C1KiuMSS5f3tV2Zu90
KgfUgrryG60YeHpQ+ZkKxr/4KUcKj7YSPQHvoXFWZYxxpK8WjRUSJnddXXd32C1dkgY4WFbZ6Tr2
JrbZyml8p7fey7F15dGFMpfEzVYEUTPFD+RA1jR9wbRea/3l+sbYO0mVkt8ba9zaK0e4g5VSr8zp
E1FmT/ah9TjVgBAMpP2liWCuyqBxDj77GWCxZ9XwQ3UZhuS7XyUz46Z2ey6/KMFDe55iqhhAFiui
hGlXtrHgYmjniIiJ/khofETPMxIeJKPYUeIcMQ98tgWJ5xVBJXMbZozEOuKHkwXcKfcFMjtuUtxX
auh5Qc/MyQwT8okNTBjKAiCYXOUw3Vgu8U74NrYRxS9/B+/lFVvlSpIoaYDzq0XITAo29MwUHHi0
3eoxHlDH4+/UfcdjfewGNo88HSeTC5SjY94kF2fMObfnp+pMyVL3Eoyv5Nz007zEzdfq84rchmiO
nw0Fjy48GFseIo0/mjeanf4IqkHZlMXhOlf5y6hSs89RhyxTCJ+Pd/L7ISGH6wYixgusgqPZemiB
a/y1YobsaTLfFsg36BRrsi61FCD9LLDTrs6wfa2EI0nOivQy2A57aucxrOgmjgWt/69cvDQNYrYg
Lj5W/xTUL5e22cCvhfjr2Y5CewxM3+x9rJciMzpDGF6WNZzvzRxkl1jU1+q4m5Ov7L/7jjNxI4ay
C7P/Oq2GGsyxDDArUhVL7+SwNobgrjIBwvl5VcYfQ5nOyLlrbeI2D9BLxMeuDQUzCrITX8AjHM0P
9v8U23j6jcIObzvyTb6JThnHUFR9WKQwfmwRzlzak8sXf3Z8kV7bIJiyKHR4JjG1kERzE9mybeTY
GfCoQ4/yehB+7aKqKz9hOtWjFHG2ZFewCR4AMEjscm+4TkOGwlWoVUuBbI6mLo21GCc7hNDoxN9f
kxd7DnVqMLmDkPtfq9jqXGMMWxBz9XgK4Ayw5Qg4zPqoMjIz6p0nIHaI7W3rDlfbm9sxWYci/7We
8vHx0VKrSmz1Sk6B9ekbcjHiau14TimW3h9aYwBZNgLnOP6yKxHI1moEthM0/7p9VWEWzI22osGC
gIK75yxoABy+Y2LyRUmg34vFdqq0T/e/TZ8aD7ww0CFVYY58vEeFKutIryuBd13SXwV6TSpLztwT
yLGooozNMC80n+JrfHex86UeqXBKj1xhtiTg/rY7/j+5NNFBMl4CpNp78WvYXz8YvPCgAZcpFSKy
+hEbzg7VyVz3rPIFNPsgV+r9Iue33GQQE/K4YPn1ohFiCFFVnnpjWiAVvmOhcQ46xdN1x1vUoi0U
KqZZpvVVvsI9V6BMjgJBkQJC9pEoy/B4GIL2S0hNpStDwEJYwslcRLhJK2W3cx3ptohVXoLcizfZ
xvBz6fJpOyd5vprTjxHXcSoUYi3RpB8VmI3W8aF8mqN/Pd34eP7wonwWwvDV3cumBOiJFyK+acVZ
5Q4RCSXXeWcXSuOcIiy5C/w3TGCYV7EzR62AZ+7rc69TaaYZIiXHXPxC9viQZ6g3u/THbHll54LJ
6bJqszlph54Y17IMVxkMAZ1HyljCQNX+EwliEWgqG8U0yTYPoO01MbLVURCUV+cR7TSSRCYFM3Ro
ZaeqVwvZT660JczcEtNBun36hDgW0bpUje9npRMcdYoTH/HK5ZEQ4g3ml1JoiwRvoNyqpwRKq0Pe
N9AayZSOLJBbvRnSJoVdmjTLB8KycX6C4DqTvI9u9yuMThOPnfeZimCgARtk3aW6wVXh5oyE/qmv
eKKU/sU3LnUxHb+/j4OnmfUyF24yu/pp/LuphC2f1G3ZwexXS9ftke7x5f61ec3em3beR3j8d3e5
/3IvpSN0q5/bSZp4QewmhM9hRlZmXeXaW1HlT/J1wi0LGtUkDM4NDB0BhSQwZAxd9p2jadiWvEB8
kjPYF2+HVVtNz6VhN1JNVmilC7VSxEFq0tRH1AfAa3xbXCx3juyUD1AkvMwkmYy/gb8oit3L2PQk
GOmAdYSff/KXTlp6eX1/cNST0aC0BspX0gCsIXq4o5PHReAZtpEVCYnbiuQfwiI4Rd0DryZd63a0
ZeOjrDEyrVLtu5cnbqF2xXOUzAPo67clIcg5xGaZyhqN97JM2onMtT69p/vzD8c4unzMrMzjMfv9
OOxYuQlSWMifoKKJY4SzMKMyCLBF1OLtemLuErxJiXvUq1N8bYgNvR/1rlW6uXwefEYVguOh0bFA
hGxNAPJucPB5AtjnOx64UcMtJH2u6PbppQUIJ+KEwetl/KIJlU8y/B6NDa79sg0g+zpwZw2y/hXe
vwT+K7sKyC9/Do/h5ibt93YpdocYQA0LSmlRpfSHJQFrzvn5MdptpjO+BQjSqOrK4blAqHZ5eW7L
6vEuzyN+nh2+QJ4S1JP56vgyQEbb2hf1rNQ7Bt8omwPG/NY3PbcGPVhpR1UvFNiKSkatEpPtiUBG
s58hKlPiniBHkj+chafR0eUQ4uEVCZGp/qXIk/xzqHWqFEoV60yjKNgi2GapDk5/GeFZde4rwQxo
LnX9shzMHmWm8DRXASgFHSDCBeJMst52EaScOdhOEUCQ0BAyQ78G6KjXICXXcbL0dIdbebvZNP4/
4DNt9g7XU4REbA4738rqRScHmOBEV1QUlgfUPRx3GUm0cSNS+KN8Bi1AeAxXtZ67vuQ+qsYCVCeP
gg/hhCTYPW7kjWA1iHO0BYeDnKFdqB55YSw605N8MVQP1zcXEV/vJQnk5iSNLZ/LdSjPzYqZqAW0
kGWAXkc51fg4+0qlq4Iz0VDZRFSnPr48s+hOwOZC0dzPEhl1SOaSbHgJqx7Onj3qeAC1dZOf4BuH
ZElQM14IJby5F6wj81FvKqu/JGTJMrfXXEg5fNBoaCiTXiLVhA7/jH8tO+mIjCDC41OavpLy1Iv2
hpO3nkffik33QlHP3fXuA7/eJ9ShXrVCV+Y7JCvvAslNsehgRnnmDbYV5t/5D6QXFly7kK/W8LwC
o4npZ3i+Jg9/085RVVkW4eNymYfVA9ivEg5oMYDwKbs2/T8yHy+l4TNgAjwtKeTYI9YSuXnhEbt4
CX2DwIwzx5GwiPTktZHhRHvtKVjcqK3gneMCgNXAslY3Ty4eAchPo28KuJIEuonHBmCSS4qjoxAz
3wRwE9LGLGsNbz9nNNVGUTpAIL39HT/sdETLMT03+cEQCz3yQy2FLEO2NO0/KfL4aoSSryxEI/A6
nTk606DQMdPsfLqnBtQhRpb07JW77Gr0qTN/L+zKcjxrH4AHSvk7jCAnTOyLESwGVNpFU9w2ztpL
FH1PxL4PcIExLhHITLlorxNeE5/VWK3XU6/roU/Lp0fWVTPMLXz3T+8ZyYMwPTehpRMMwjTR7gyr
DwuLJEupcHFwD8fojuteKJ7nZGZ+kg55ECZLHIqi9tbLOyKcUXzxAwW5U3nZG8JP32w02YGgl+uV
rwVXhKRCemCvuY6yU/7U4b8+JWFJOo75MEYcUKaYTp+SxkZTRmfZtKvgXKCY05u7NCL6Ri62QX+2
OZRmfvsYD7CIu8En/YuaojN45fgCmTVMc0c0jcwnyql1iLtbO/wRHo8GhaVQ+T13zU4IUeWNtwxy
MART6U1ENW3RYKkf3EW2shteYPFwetA6DIrSAKvZGJ1LMRAh6LdDx/uIvWSbULSiPwiK+l7FkIuZ
M2ycWPnZGz22Sbbwk+vnYnyGRu4CPnW1lN700QHPuH/f78KJ/zXDReDf7S21E8y4vlKZ07oeL7m3
N6Eri8vEj1+twiRpnlw6WanCvs/gVF2WHBwb6CfNg9BeUQBwjWU6BRjkB0AwSyM7SCS3vw1XG1Y4
Twf/eRHa/0CQY6Z6wwk3QAMktFGi1ZkXUljWreqd8nujTqibx3iRq7yiZrOOS42le44C16/n3L5a
15Ij4mU5FvIavAumCcQcxWCKcEAuJa71As7sgt0oHxIxYCsYbDXLXZZ+Fi3tZHBke0xCxzazyL2G
ZM4FRoBEsNodo8YJ7oa8W2zZseRenHXjTFRRZwlPUa6k31Eu/oe2TfLmGvuvrVT1RopWCtHOdomF
T7T2tc0x04+8vzxtghqu+bAAB/hrWBivYKvkrBaYCKwmJBZNfhcANoEZMOzTMc7haGlPPm+Oqlvz
JHj7ys563BNX1LHOsKPPxjuRxyxfaCb3kHddDzmdRiq0hpDKTtd+ROqmWDkLmYp7nYH4rqxMSyoC
R5qNlUzs0QueyiO5SSUK09f+H6CJe58DsOsHYLl93/bU5oP3wvK/AXOkYj3Wee5lTqZUR8n07CsI
GTxecTdqlCaYBjUzsGGyDHdu1Ix9XoFTvP8o/G2Kxky80ZMiDLuIoG5ZLdhpBXViOxLM1XP9IxMh
B1tR6a5u4RjbKOejTSFI7CWtbiB0HKlGa3zaxTT/kPCYcFlLinamrlQ1kigZVoQyNvlRxMJeaN/c
FlEj31ezPjeVpm1iKM3Xick0hEB0G/PzmDv7ScywRgHJaKvKHSNcTg/IMHnmikuZSpJpY6thgFZp
fTbu/nWfnsjGZKvVS27Dj6piq06LsUBFhJJkM7j5y9jcFVV/K+NGAdsyKf/8xHXgL7i89e1fJo7J
cHoqk2MCZb/PjLHO+UtAtpTSaE1su0+BVyOyWNKt4DefwOsTXcvxNF7CCn13a77Lz/HIWb8KczOE
M//c62rA3Wq/uSlMduY8+hnDGgEOq6PriI13fA/cy55Od8Lx3nZFMk3oarYAg1RPoOaiVMDNPiA8
9CPOjg1ZAxb/rMkF03CSjdhOzL72L3GlP6V6Gv+ugxd6Iz3ud45t07smY1gGZCq3UC/mmhy1geyq
v8h9pO9bqHD+jzJxFob83JmK4hT9bIkbdliRCQWKcZThI4i0QfR7TL5gCrzGv64q48GGGaBqo6T/
VNPoRmOr1Y9ZhOSeoS6OYINDpKTElT1WvLp7jEaeBki7QCiksLyagdXc8LSurcQtEKV5OGWYhIEW
wtODNUUdUvCuLoJ9pYjslmRF+SRDA2FP57qA75LUfMzWNHUyd6ITb75babTUjxG5OfOvRDNmxBVi
vRqdDN/Pto1bd8mY4HNdbnpsF5arwCI6smzvD/4s+Q95X8iADDIhWWundJ9HxtItns2L7rKNDSXp
YWmYl0WsLE66EN9Stl/8ToraHevXjh20rRg/367Vml3cxD8mASHVg5y+az+Y3fNTCAiNIkexF6+k
+jRMlXhWK7HQOQ0m+kTTk78mGBfXgspyz/SPC1K/7i6xzaLgES6eJ9X0pVFD8u1v8XUcd524D48B
zbc99JIApKMm90MHWqwWULMI07wStLHKdfs3lgvlHfM1V740GgFYXr6aCJBE0t5LrM9o+nFicSDF
EK36YXVpSu/DvuDxOpzyE1fUPblWToY8sHfaGoc4rbKEl6E2c94Ild9vTDRbOK+9ZTMRNZy/CHqS
ruhB76XnDCGln14PXqTGjbRomUPTANl4S05dO/uM2aLQiu3KbPI4sT5HlD9Nt3/1iwwVn/No9xfU
uII4jA7YN7v72OYpYHMgdoD07bHHh+BVDxIL/JZ4KrP0TTpxM+8rT14pV2d+p7XtLCddV1IFRi1v
1UBq4zNmwddNweOaCTr2OQwbCypXCYDrsc6HkYSDCZcOAZ5d8WJ5kON54pbQqcSBeKYUK7yI+7EP
Ob5FrA3Trw24gec3BDnio6y+HdPxoE7SKpo5s8DGucX+8sFq/jTR7wEQ6Fo4qkPdjiaezqJMumEE
0HXKvAW91b3Gg/geIAvIh8bhLpiMAT7jZ6HtwwdbjstWDEj2oWP5JuZNORHiXsUpzAZm/9EeZzFc
+OSvceRw+1nwKm9DDnwxsfT/d425y52rgjLjANm3oH5YwrTX1KuJSGwP9DC0Ulnr5qrtMXVmuQWD
heBz4qxbH8VmsS9dfuNtuA2IZjPwyYXei+zr6SoNTrvdYVfk5W/3DpYsXrtEsQumx3i/Fg4reCU1
XU1xAip7gkeJpfvRP+1BDzUR7ipetMhiZ/FPBthdnFd208ViRyi/SidqolwMndaEDnf+fOjb9HT0
WsFqzc51Lnx9l7PuuPg1j3qL5yo2Dzq4NBczVLF1nl0brpeyuPDjDPe0IYb/H6DzHnlmx8a2PNK1
BcCZgF8pv8oeWiHKzcyKehAzrA74YSF0lhGinuwZrUEM+WwRR+qgQ0cupWYqkp41kORTx7J8XkPk
bTghvU24oOZ/kia/XDmzdxj+Eb37xFkxLZBwMqJX3WJZf6D0txRRJLJm777OyAFYyId7qFy1pwIk
MoZn6ZsPdok860NKBr+It0ujkfdlJNSkCuFxUaAIqzUl1qi1ay5Nr1RDXD20GydlxNqce8xfc5i8
mMskwJKLm4TS3wZWLcbzO4khbfZMJuuOWqJxb2Y+TzGZ+92LZhjBRv7jkMSCfUkXryqT9LOFhX3L
W/cILNIUNqJJuQMl8xsupvLs6cSJIgujE/ZsmMBLOhzHFh3H5kfJ2GfpC6QUDkHq7L8o6Ug4qFib
nHhUKMIfBuJdOMWWfzwYeHE52H/EWcJl+pw/o/OVbp/hVFxCvmYC6er8uOBDmUyAUoalpZfqXNqS
Qs2MFEePoYi11D8uxDyb3VBz5EQZEcZHMVy+jt2usjYvhWiKyp2xd1yHgkWU99vFw2qZxW9qS6+9
imM+W9UZvs/3WlL59+r0rsS2JE/Jf+Q4uhzRfaplGRWcq5nqEnNOKrmD5QmjZqugUZ+Qs6Xc08ID
E+Mls6p94CSEnZT2AZ0ZhNEG+UOqDuL2n+4EiofBzOx3w+gB3i7GWgOlhhHBuvHV943BuoVD2aMo
Ou5Lvtiyk6yi4g+6p+L4UJCxgOaoTJc3TjecahvzDWplMxvFcKDgeAJ2lNK7jzv8VeldnB6Id8iS
8AJ5Y+pQjm/AFbFRmLpLORN/oR3Tn/r2/PMg+HViFMJbLGbMXBY96MNFETRpTKmUAA+oNvtYFIYa
+qDCdu+m8F7NcCXmrnwTZ7/gzLjkWdL3UewrtBukP9RoS9ZHVdeXaZiEZXUXl9yGXBuV21+7iCSm
OFZlmubg5hx1XQFiEKPKM3C236zZTNO0EbtpoDygx0G9MgfhuHpG7gcQud4z1VQU+ZH+nkioejat
2gZu2vJia9IhAWL7LQyidwmUCARN9z3E9F7KuzPn30tSs7DZvf1AXd8LLokWR6eE4QnaJtNp2Fhu
s9EfuaJpPWm89UUHiUJ6JrHJfeu4bK7tBcpcjwoJ8iOuL0I9zatMbmPP4ddQDcIIY+EfYca2Ovo+
YXJwV3bJKp2sfK3dsKN3fAOPWmH1jOkJlwbiLzo254gnfCL28uSmaErvgFJEaE3pMT5MqD6dVP4n
jjPuLTv8tkze1CHXYr1dg84WKm3/L8NY8EisHOShoUTUgavpbMbHSIyhq2SvJIxt7pjE+vpA7k7I
TMFozJ0NjvauIJTvJEAFizNZiebUi+qSuj705YsVdHRs+cKeqts1mEp1AaODtJNAJNsbhFwqGkd8
6wZU3wUMD8fYi+DkMtH0jwnTkgvNURps0WM5ioCqPQWraRTXtJwLE32rRaQDPt7gFsmlbHuT85WP
eQLf7r14Hki0ll5CDCnlra2uGMDhKt/xMnHKxvX5LSfnfZXzJJw0I4yXSB45+yFWHTXZdKyx1964
+CGqAPI1iTfNabgvV8YQQNvxOVQqtoUP6syuqBi206t+nNxoYZjSTiApL0aQ+WQq14v7me+eOhgf
cQgFdU1RU+bmO93c0enD3R/JQGBivJG6zzYI5tYvmsZShTmR2Te8bVf8AdvGuzVoc1/bdpyLHfzO
3uyWcNRvgqb1to2AHM921dNv+JaxTnQliR8S35V4BhK2piCIA74INH4DTSn6japBIEjGST8e5aD2
idMlMsN5rO/KoiS22zp833N3AM0EM/p1GPrUzvvXPB26Fh9EDKUyzmrq0ineFFPECc4xWYgnAVp3
/u/vsbsnBYcqxsmq2EkXwTVk5plUSS8EbN3xyszqEobjUDy+QcaydK5M3tkr9KR47BxqpnkgcXcv
oxJ6s/mhS90KmN2wkNsOmh2OYrruP+/ylcBSsc9KUbk7ZQuihSBQxuyasosq1nn6SPXSRTjcCqQs
k4XUrEihEMTV8FVZrPd96fh22+yqkcl4k8sPuzt4CQMoDnZTM+ASAdYaVWbUq/VAffyY/OnrWDd6
broeV216XCMchhhBbrBHhQN28tdsH3qHG/ajXpyyex30sr/GMWJfDB27/iOPj/fYOCoaXVnd0sTy
sCWJnPoKCO1F9bfd5Cai9Q9iEL/0Aq4PF/qdCLb48bWbXr7qiH2+ikCiLZukdJBxvLHrdkcMB8xa
GUiTaTH3VPD+4/7f4v7JybpEHNfsCoVgDMjM7H4jHfa5NHK4mb67NWGlHC5C4lGkcIaDSP22yekI
cGm+O5Iq4+U3tSYKpuhk8kf1XvmVJ33SlyjIdKqwJd7Ldt43eImzMTkXqSNV6TPHzVxse0K+PBGE
Ck94bhShzXqCkzOQBh4OUMVkg+84LLlqxcw24u7hL/pLQsWhferJ9AqwuR16ZBm4nieqIiMTiZoz
sVSRWwMLaW7qjBiEEzROffpJXjaMjYPXa1ucnNcQBycXq/LGS2raHzbrvRIU347JcOuBgz5KxYG8
g5JOZIriyhC9nCaU5/ca7qCz7yfmuOckN39mbCtKSFwhShni2mcps0tm7rTD35Wti3vT6Z3gOUMP
CTf95DnbjG8heh7JHMVsLv9TwBCKjHTAU+CZgoWP4pNzeIG6FHozl1s1eRZGmWmHO3Vq9xViRW4q
/WwL/nV1SnPqiiL9aywXki1FJI+WhpTgmy43aFH1XC3lOvW6TRs5BL/Bo9bhdaeuwg0c1eOrbF68
5D7oJA0HpMKXiNn7IxMu6Sg+hgGOJKwmoCUqyFGlB4S3f2V8UCawEVyrzcoFRWiH3mSSpggtsDLM
taRRIDNVoB89NZs8s2mtZUlanPQYDndrGmRs+1pfaV8L74nWdC83np58sW/SKb9Hsg8wQpoJn2Wx
C1x0he8c+tyfsB6aXDeaPVYgrw7r5dET8GR+ScQNVRHicGtY3g9xZlL+orSAvsD5i2M+cZayM9aB
7iJrUL1h6cjmjE+AUXMbudyrf9Ta3ZSOKuRWhoZWDNntKyb7X5MhsOkckzD/s8nS6q916n3gx6ZT
hzc/uqKDwvEL+p2ej9EafmV4e2DtnCc1Bvr0rwuAqYHSNuzWJs2FB77P/+n4o5UjdVekLr9XQzwT
+KVkWXxxv00BZFd+9ta9Rt0XGWA7mKIpY4OLT+zrgX+DXyE48o/beg9VRO48j1qRNQAwwLJYPdcq
pdOvu6MqNEsXZ2q3YVV3SKEfW6rWFMhV+2WxdBlB3cqlG2XFMSwI47qO3Mf0LVH1HAylO+n1kpgT
SSixi89+Y0slE+f0AEPhIWIhWAelyT9fq2wXbaCs9+vL5YQUaMyzXqvX0HydDex1K54YMxNRPUe3
SXeVw4dbmuq8NFGk8KvyMluqDHgorvXJMtCbd9UQC2VWnj3YxWYXE+dTYgcLUqnJ1uzgN9BC2OuF
Ey3stBiMA+6u7Jlpu496K4v2MjKYqGInLjOakFeZPMGGNfSJe6YO5+aPoYRyCxY/CSWz2ngf4ZRK
0PuIWmYM98L3HrAYAA/gnELH5wbnC0Oiwu79VDIMDCb4r2oZsYPH8SkAudl3fnrO691x94qKcIjG
+H1XpTJDkQRG5dPdbAHJOPs4ayhJgEoH+NkP+R8Vn2sFA272a2Lhyro03nqgE8alc63GCZoJKaCC
khRoh4+Sbuu7Hl/73+XYH99JeA06zLgUVO8NSEqjmbda3srAuc04ITVf73mZ0jg4gpGE8pqo7VQY
d3VvbXWdFHDU8K8lMngxTAsZ1YTcjv3m64WWEJFo8gAybkS6/azbZ2oFvq0vUq3HYCpf+rNLsjkl
Fi5osPYrKbmNHw56Htxrrm64Zt2+HEGfidVU031vEVfnxqlHgU3CDChepqupCY19v8qjE8IAWE8J
2ZBlJlGDIF8jjapOivVIvObIZzCf+6yiJH3xf8Q2kIjJmsIs7yAgu0an2PXm6RTAGJEv2X9/WCLA
W5N0uddtAa06y1/Bmb7zNQdNWldBHZUmAI6Hq/oixlavL/Rdw6HzLPb+mghPD2Kl7c0SZaUoo9+u
ubIaalKH3EibmjR+6BDA1rcO62I4JjB68v7OYulUhzp03A41ty6+RzdxSbDMJLP9eDfeqLnP1dQo
KT/A/RRGthzVIK2btkPncxlsP3FMLUPriPEp4uLkYHRpWt9JWR6bLHEtJQhqMX2fouJsZm8hW+Aj
VO1kmVD64qQvf2kt96WFEe+kb4bts0UqHKbsi8eD4ZopV0tE+br2HmaowKMku056y65GU8acnNpQ
3QmMAkaUsxGRr/wOURoz9MSIakD9iLApR2KDA5qm9a4YDU6G53yEShcoT5Qo0i566hks9QySBdbK
ZyYj+zYmsbSmtieCl5f7GjMoMtx3MvjBx0fEhJ3ezXOEvehhnAiNjuhzHIQPbhKc6YnuXO9tz5/H
BvDJiG8dQ47YbvdPWNdFoXLItofup7fZt3pGEQqxXn81f/6dd+xRuk2cQAPa2IXuHN1ybEm8iEko
T/Lsv8lFlluvdKQ4fbklHK/MOPfTqbO/iyjSQhUUniXrhdnE+vSLnUuWH8Ck876cG9R8WQ4pl6s0
9L65PQ/Z4cMdmh1NlV1qNHrpkJVz/YhxDwXMKCXi0yGeTBl7yCd+i7aPEfL2f6RL4zXJOdXKhAFI
Vmw+3uPP8Av6G1hYGM7hbktVRNaxNU6vtheXDsWmocYCKv5zFjxIJCT+63hxVUTHq3Ki/UfJXXGl
KHGtwlUChU57YdEc3hgiLjuVxDGgxrffyztWVUmvhM9J8X0yrBd6KaUKbSXvVFhxIylzDDi1DSIf
r5f42aiuxCe47LYoSAVryPaQ2ouX2/ic0kj/P6y9gdx/FRxRM+/4LBUdVk+qOHzr9qHS8BzZgIoW
A2RGTgcD0JwZGEPXfZwno8Nr54YJP1+pXC1g61TrrIBjIKdUjcQmgiR96LDcZKPhSSPrePL7gTEk
o7bjPp8QSr2Wd7NY6qe+7fEnA/xqFZFR5rdo8DmdJRocYQ75e3lEEY2oOX1lH1wll/Qe50pa2GZr
Utc56VjNGixohQDv2/KKrdKgYXNSDA7qMSXWzSPrRU+e0VcQv2IiEoTgKCH2ADrYOxY0ayYOBWGi
S82BQ6i9zTs+2xGC8R5qNT5wgWTMy51MzxDkyjRE0ESyO/AmR0EguFUDcYzDYIkMbn9Nijc0Zd4Y
IiNFJ7RurFEMigz4o6VXIP0QFmrWneu78ZK45mCSWqZfJ4uya5Gtgpap4A3vMtPbQx3/F3GLxoYA
J3AnUY+5iqcfBgCP0BP8B7n22IdyY7kuhl+nBjKqskMwKLNBaS+CvPbcl6XDQRxe9ZA5OWowpXjB
UcmAJQ6nhah2b0rzV+ZYoo3zqySp1Ea3L5KslRU+IAkekIdLRLMRqIhljDHhoMSqvR8eScuIVrOY
xWsLGhjG7rdH2YyMXXTQNaDrO5Jy04JHHPOWyzqaqQKptvLGshk83VRDk+JG/pWMw4dSbzrgQJCu
9jihVLlWD1Z3TmMqVZ8CxNJzbWgPHYnTadN6w0JDQyZbCtq9a3EZKELuAF9X/UTJqPAkHzxzcFWR
2qNb4pTEFz9Q0elNzYrfK/PFx5kBS4a4sp4Hann94GBsrD0/gUmRlEIJrW2tcczFKGQOYSRGLwE6
hozmCJmDK1Teu2tCOKx1gJbyctJIKzkaQAaCoCfecKESHdwS0U9li4yWrAxYE8eAJpxbLK/HnFuE
4G6PfxOl2ndAYgcXTpq4QIhaMNGMHZ//0W+hLFZtdyLq+vaOrOI8f6USfKjT5L0WX2sm3TT7gbyf
ue0/JTc3oHZ4iY9Pjcru/3PpNrKkllBtfiuzvO2eiKcjOw+X46JiY3eoFisFLBHKI3ioEKoYYCG9
zrDYmcWORtTOqG1EKvImOLgjfIM2OOINohFyK75N4qmUI+bjTLO6ciSquHSOE/ym7lFgcnxFoksh
S5MDnHQFrCGh/KWmsiI/XvFdn8q3h0EWkUpp2Mvq++4mNQk1ug2mpVt6peArbtbaIeggxmeljm6u
T75+YhDRXeP9aFI+897Hu3l5pvhkY2YK4OP5z8d3Gg4qsr5nerRFr5L8/9W38DFhYQUbk64RTATr
p7iSD5A8xjOjmHPzkH871ozk0cU7CXqVbzMLHrV5LHQifBTU5U4sldYBi7C4kz/lOs6/xBKLqr+h
fjfV/zavle5YOlKzTg10ZbPrJZdYi8xBNXxdfaa1kKZIWynJI6qWjH+FEZSEUu4jSey/8uy2E0DM
YLe05jjFqv4DsqL1g3CFGPIL/4gznlQiLg3g4OymPWqOn26GaA+m8WcMaB6VYot1ivNyFEx4Bc+X
sSiJ9eAabGfwRH/yWQlOIlJUluAIxH6qIvHKSw7soT4BO+05yWZbpK0k+okRJtAS1ry5Nj4sv2tf
I6NF6iec17NzFsXlw1dNcvAlym6VzjLSz+HURSFyPuRE6IXZnSg3WHwNfng98a3Jr83oQz57kKds
xncjCf6Zszi5JOregISHVRIitgJIruBRCo4YdhENiXJ3rUCcV7qkXHdIr7R+fn55JzryrnzDB7lV
Uqvw7KZ883x/LJYKdKS+yOYAEGu5+oJDSUiswCr5KKzlLJzLUQ/oA8uszBLrTMvgYoszKxW58M2i
r3MYaxMeakegzjYJqfZmEz89Sn5QzDWsLESC3CaCwGnZahkkbyGtfZ5ywRaC0SCGrpzvpcfzWjSe
q+tXGMTChokJYLau42V94TvDjvyswkFvlzC5OBn78AaQYOZyYMH9n5nP0UXolAdriuiWFc/bUd+u
7McyJWSQNVJshrDeYB5TK4JO33zvV4lIagsGnNtO3ipOgV5QvpzS5POkgo1O2zb76hwrZNSh7pDs
YN1EFtdc3/Ca744rT9CGJbQTcrZIXz4qByuv111VlspmBee+wbr0hai1bAbr/q9raq3LDiNR08rV
GlaM0PhRPQWkHck1xV+54uucjUAZTKo1SD4vJhVNPS9MWj//0liJODGxDXZXsO4jLOypPv/VubqY
KoTBbpD0SOJlALVFu7IpO0dSM61EPj1SYAOx6uBU4h9QXgDyqF0+38bi0EoxI8K+mwspXYk+4f2d
cZJLOF4pcgzB/4mt2/vp5ebD9oV+fBg2Ix2TLVZPK/WilGv0W4DSJ0znU/Z8iWtJM4hMe+No/2z8
nMH7SkX5izK7OtLIV3ZXJjjhjbwgYZ6x1B/sGiB3DdLaHZ8aAtFxVuQVHaMW0wOFo9PDZan97LoH
BmHAlvhQIoRrMJ9iwA9cQ61JwX1TdF74kWL3kdrhwrGMCM9ZY3+W6i6rvlgaHPCvjaCg85m1fB3l
mCHqkhkDPR6lwWfYnnPwCI4QzXczi0KRp8y6fW9FzG6PB2Z5WF6t8nbxYkiKmeK0EK37QHXADIU3
cGG6dHuR/U8QLI8G67qXEsnwvQr0kbiS4T3vy7RSLr+0fd6NnoVg0u5Tuwj1ZuLCnpxx9rHpYvKJ
R51mP5AJ/98Lys24b8iXPQsI5X5AlDwZMzmS3VxKTqddJBmu57ILsXQc9PtoYp0VFvvbOgiis2FD
lNATSoqt498ArO+pYmWKp4LnVMmaoVIUmxoz847lnorpBYX1/Cfq0o136+FHjM8jQhVyhNgMpeV0
5mvy0JwGpH/NRiVI5V2dlRRFIkKHFmzxL8sAV1RrG2Qf0j4kkSTdyV5rYhJSlYy5rImFpQQNhtnH
l8+YzmF5NyDOjDYt+Ed/goDlVJwBUt+3SYXDu7+v4P5RQOSVTbsN0UQYxSOk4cTUsdEKAiSIQnMD
sZZWSXVWWy9ugz7duDKApB7x0SVptJh28f+wuFHu4TJ4VcRQPFcysJyh1SUjy1i6xLTES9ILoHCY
riA5OMSJ1xAGDE1oxirKy/soivE/jsMWZFD3v0QgJis0i/t9eUHNgHtVdfkOQFNUYDezzv+hqHY2
O4g3bW5vIKzcvCFHqUVGn1++CGDo5yA0E7NMxt97zZXnoW5sNzIQSdarpZn5e+7ClcaJ3xJueRLu
o4vHzK0Tj4t7Jny4yRUMiWjvZhK281xQQCh7ygwKYe/n5fYfMg1tm3D8gnsy3cq0foCHI4IPqJOo
9fPZnPJmk/PG9ruF4m42SAcB9Kle7pgHnXcisL8GNBYKnL7OybP75NczbZKs527ZBXqRUA+bEAz9
Jkvc2UVU6mZGgr2EoCA1ZqEXjEGGowaC/bmGe0JumWaxk55GqxU/mYTp5J0evG7ceJLG2+TN4VWM
EXHdJ6d2VU5WwtMaRlq6LutikWM1PxFKFz4Yhmo+cnnXoJbZnxj0lt7und4jwm5rJ/dvfGMWmKAP
HmVSWzfej8RhCrVpqRD9Xz7WUoKXiEaX2HEBzZII/PuJkevkYkLMK+0yo1kXi12LnrLH9TnL1iTh
Vi752i0PA1r2MJuBK9IH0G9fRhGHIZVv/QaobUXEchgzvObdSVCgUx0b2IM3EciU138UnwmIgXGZ
YXeCLmf02wSMskI30bx5xyJhclQ+R7CVOK/xD6sh/WS7zM6gQLGQLElJS4kxalSvbNphuRhXxTZo
5mTho3G4KB1Mzxyd+BAJPOb3QBEZjQDoBP8XtBYjsHTj+H6dt85q6tkF2gMQWqK6aXHwquaYwEhl
0/dtZ2TRUhoc6qq1jy3Hw2b3Qilz9Uw4m0v9vcIkeKap1Ly1z3oO9KrC8T7c6F/Nmh3b+QCgjBNa
I34783GP4UrzD7IDtY8M9VOvMj9jNRfDJg7IVZLrfHA3quDRnmzD/IqBzgykFdTV5sYisUcrPGNb
uvpvT0mzcsddhv9nub2dJi0/I+LoQ32V3TfxqPB13OiY2NBgK0AxHF2AlJPFNciuJrRlzQG2o7oD
ZRmszG2onh2mQOLRtY5/YQWuapgnWMQnOTrdpm30D8CQnHq9TZVhYttLoLm79IW+IaJn4axkb75l
uKKttuEy8tiuxg5Y3H9E4wpV8cevebakNTD0ZoG/0724xN/+NC+s2EVEoBXldGlP7Z8maLUx3rr2
UuxrSPSuaK6yrrnCNsipOgo8CuhMop0OxVisfw5Ue7mt2vQCFwXibL/+9JP+hMxxwxlctCNUNxyk
0z/mjDv6+SDyDCX036q42YBQAhV4w4cE6mQVJxIhiKMMLurJt+Siyqb2HxP1jyzF+pqm/fgMKA98
vcm7Vf/7f0n3H3onIIYwAvOjWPfiEGY3mVGsCXUrHnohoRIPCusV4pzdbuW+3vvGrIYjV3k9wGo8
p2RMw5v4lsi/lQVtl/U+IbeadhMiMdnF6eJu/NF7YPSGdd3NVmrvnxo1fw7ghPM3GSvPjXole454
ZjVjAkrwPf5dq6jvpnPL0DJgZ3eW4eO804QlKfp2ZMUdIRU8sqolpPLDKXw3aoENQ343iXr+xT0L
L2wkEN9jAZCMP3S9LThSMsZgwhp7L48KB3PAqve9dEzpdH20WKl6Kgd21uU/F6R/cC1LfQmhXVH1
ekhOJ4TMS97vJBAAMSm+O1oB/h9gE4Dplv/yAiY6+1ifxN0LTQxgJgOn28LHXE+OvuFhQqyM0kUR
A+LvPYC/0h7f9Kq1o5IQ+xRB473CfltMvuwnIZemE8+paznh8Ea4hB6cygBiZL4FdG2JgKEQfcuO
joUGwALEvPVDAeh4MdQRYjKku/C5JLdIjiHQbxYQw6Ldmk05SU5OYbHAy2tYsq+KecQOaZ4yO5JM
fm7uGaN6U2JrRD0Vc/zzo4A52P5N4ygEiJHeQiwqWLOZ+3UGD3WGAhex88xFQK10b4w/XQ4I7vi3
qlCQPkSYuBy082HL/RiCWV8s8F9s/BU/iB3gPutKiuULKVHe7hNK5tVYRGoLifZ2jrxVexbC+KiF
x2xt60awPPPdM6ei0aYhtd54/QDilDa73xALWZu1Mj5nf86i8GWPQt/Jh54tlQUL+POghviJu3O7
2YznwZVsV0WSbAIliKdZYQMTU81OMmGNvCZnRpcG2mxrkis3PAyRd0FXZlk87Ce49cY6wIJU/5R+
/5+UeYSoEydBoP4SHxIzIcTPVPBDVjVNuZFma/8EaKesRwsv+Gd8EQPIcr46qOTZoIlZZcVPv8w0
mgo6SgFdcvxopFU3cjBlgicRdq1gN+LHpPd4StAvDJ3JgqnEhLhtyPjRWQg4g9E4rMcdYJxbzUNx
IIltqDEqdxw/Nl+mGWnUXURE8gPft/sPqjs25s+KT3bQxcfcf4dxu9+2K4qfceUTho4yuaklFNCN
tGBWawkN+xyjJnj+jK2H5yQNdmzqTvJaxHqXFrQ8r+WD6GJ3rlvwv3EHag+e7xVtGNjhCLJJBYxA
8GFwGkJCdshvnp5ty6gvQ1h+ocTZAc330PckK1EQU432qYq75NMP7fTJHeI0vDfN/AS+0y0iE8HC
3C82X26Vdmkk+A40hx+TYfp0hB69+p0eQuJM9B6nYtq5Ttif093+bxGvjUYVDYPhdqz2QxuX00f7
hgpNtqfOEGZwpyDHSUTA2N7S93Dk1ShdjIoFczJ+SY5IqYsmx9It2vybiDoa03qR0EIQI3RT79mG
KBlCTlRNaE9hP8VZ57uKKEPzcJKCwtnxAvSiXBGtNpWCI8+HbmLtyKCCVKUkNL/1up/lIp174+9W
OoVMEFE16nrUDgiF9hkcPMgccPTaHCa0qD5yiXtxJNvM/zGKnEwFdmUmkVJRU+h37DEdQKuzlU6C
5P8lgMWYhBCAyiCI+4//a7s0SyaM7Dn/3vErrb9AvCXyE5mJIkHtH1Ns7gByQ+j2lGpBJJCiekuH
zSQknGW16L3wV1z9U14iDB4U7m/zKv93REGgWY+X4wd8ntoGieyxrSyTjpOVNOSAYX+DNTGtmHj7
x5w8fbZrX7TSDqSrhf8uYE+XC393feoziCl1Bna2300TsNhkN7eS6VbTW67yF5SNx2dso5c0alXZ
Y1w+2pGL2FOibpbhH06RU3FKNm+ZS4PXktx4hskVdiY3rvRSws3hb193qBLh6kpMkEEDHdlLaUEE
IPHNUBLUAkl/mkLmSCPu1BS3knT8Hp8NMUdvkc0c6iSBL83PIczHkqyzQsApIlT402GJs5qQ+mY0
B7e0XxuKelmEoOVREzg5pVkDS+nH0Uz2z0+gDEPkbTY4EprSPqYf2xxTAQLc8kWws9NrmpTz2EMp
ccY1aemjG3yv7Xl14VkD2xPmv9HPq0Qudn6EwVXylvcw+KbPyeMgRSr8gjy+/q9CxOgCsg9twgoz
kX3xLr7hq03EbWmgAzd1IfLJmHaR78rAvTScdtutg3h4YfhAbnRV/qEsUDUR1EfTPtNXEIWNoLKn
T0C9fM8gBOh5/rODC63Y6rkMUeJRJKOtfHFgMK8DmKOpZGHkFw98DHF9fiq9PXaGa/yEy7DOEzAM
QrxyH+iYqPngGBZQCtwI7Nj26u0xBmQ7X76SZFDoUkWbswMn99tCV2JTNlbhJ0NV4nbH0XsgIWff
32qzaVa/nSIA2licK/bXb26nzTwWJL4uLfELv/+OM/9xAf9de5hbKk+sH5RcbalGEB9dsqGLoLGJ
5mBwGcN1yxTDMkgFNBuFABYmQFFwoGiLFNhtLyP6WutoiuwbyOnX3ojndyOD4tsL6KspC2IsbKtV
ZaeSNIVUTXXdVwJkWgTNru1eITt4Hv1jyIK6hDunirOaAUsOlpZbof4S9mmO1lbWpLSK0mYVgPqi
xIux7zosYtBJzQHAfyA1Wx/rVTLKAMCO3Ix5hZtU84bjyj5zlwFL85gRiUWBxGbOwS+h8DTakN0p
Q5T/sFilT+QNZMF2CG2A4G2IsuNBqtLliCkl2WHMfI6hS+SOhLk7ExB+NjI+P+IWPkwtDXwoZuJY
WVjwVQR3bnxD6Fg0oyX6VbeokLM7zpje764Xv+8VhyLgXzTx2ZMARjHa1ALVc+xjAHyoB21kyJ3f
hmh2NTR7P+Lwv9KgIRTKIqOa1814LFw6LvyMiclOdgR1xnYG57U5gk5S/qgT8RwD0PkLdK/84BBF
E3ZYWg63ED/9EFMPFKEYxeayVg7mVRojrE9m/p8BtDZGBEsngRwW04yn4MsJPBVqRrsvD34W9tWd
ND+cM+Ro5ysTtGdU+J7uU4SYY4pfUJT7uHKH0iwevuLphczZBPpw7VJNH5ghck3IUE2pgXhpXtPJ
fzKfvQe2cZrB9S7fghp35R7UkukOfd+d6Sw9Ba079QBRSq9vBNtV+LnhTT0Nd8RXGF/5enBKK3vF
L36M5qH+MhBDWf9Osx6xIksp9CMIQ9GHXY5LKBqluP1E0A2ZFBDNO3eevpQz07AGpMlziy960eck
AYFoAGhsnlUWdz9yw+1LUIt2xOxxEjejJfqhfwN+yh4qLVN3idvncJb+jpS70MLk+u3E8pIASfoS
KVXsioHcPcQhJZ+JaTpLzNvIKNGGdOTS5aZ7TFz00W0d8PEClQeIVPqfOg3VaTA7rpJPOhHEfE09
Zd34nD05Xc99ZeoTzy5ARVkuJhgRmjQW2GXPm0mbK7ZVu98rj42qEbxQS/rg78YTAZHOBreJdHKp
EePgtAvS5M5nFJiKqnWoeiJj5RJxKyqXWJ1DZVwbqllO+0SdvN7R6PBoqyows/E+reDgS4sMnfNX
241Ot5a7owVcJK/IxK13R9CJ9ABrcYaTsE1jAssgUWYkdxOxiPA5tBNJXVavlj2ctnKMR0eVVlC0
0AQqmZahWaeN69D2kkDgYBXY/HBJSPGU6R19YZ0IeMNHhnZSE+r7hDKbkDngs5YVwKVnK3AXTldJ
d+0nLAiiUsftHwKeqWiZvwVs3UZ/2rMluxYa4W/jDonQXlBjvfSuO9shyv3goIMW2cWddetc1Kc8
s+2IVhmp18G4ussTricwvuJxhXC9q3o5uxbVYylc5BTKSjMAkBCrwowLPV4QHfrno58EuJ7TeRQj
ftrzcNO0KjZeLE2URs2sb+2cVp2vqD5/NlHC25r6V/4cRLfxsGtJiIHbiTxt5QToegBR+GbqN0D6
FFxqwJtVX3v4eB/xPP/9TcehtNNVJ7Wj4IKF8pvn/70CUcXQYsM+Bdkvc5+uI/QN+2+8HsizhScD
LKAs+TmtAx0o2JzxNeMNO9vzGkbCv68vV0jAI3HCeB55x4tiNPgzKtNGMrnXUNu77Requzze4pZ5
QjR3LefYuft0rnWFHWe7AYXwMH4fEcVkzj06NdRKLfI+j84uD+66UT5Zzb4rLb3bPM8VgRqnV6Pi
lAG3dFDrbBIC8vVderLRb5qxp4nZNukAf85baurM+hMP853K7kTCxj2/I6K1+BlZgov/AQQKK55N
3MYnwGhVFjbk8kebuQiVYaUlUGhquAqQtvomgQMGO3qKIz7xVJ05ivaUI8/dr5o8OPinuwlvbQlQ
+ixB7LwDbLGsJxtoepd4wahqRozLShG48ZNcwWo9kqfwAdoA6KQmMj/gXKfgD3qiS5wtxeistDAr
iehMyN5DwagAfiAwWKb/DE4f4ErcY8YzWUppY4sHNPwrFrQJ41xqlxBUy8aoWxIKLUhrXz0D/wAM
GMWb4FTfR8cazlmYi43/hf+cdFiMIMqTkltyu2FfdYTjbNPRlDg+OlF+8oIbkpCAvg1W7oJJYlTn
0/M8mAioGGnZJNk1h/w+t0JHtMJ/MKOIlsLypUZ9rdsWG4sfgmVco5x+CubFWVxVPm5V5LURRWYw
EYlAkrykeNkscGeiZuUbECRRlDdB9uie+eYJOg+84+BtaoUqzx0KfdnoLpi0GvWbn5h8Qqsh/ywi
t2l6yt1DSVPCTPBpLAxzhngbyq0afzEYgdHFJJUxHVuv4Ux8oaeOQwXGDV2VGRLF2u2fPhM9P5lj
/l6Cb5s+kAn3eQ7NbvsKDEqiSRpOXaG+V1VYB+7XfwYu0Gzr+JV6RfkfXrgsGwNOwbSrwf1HXZQJ
i1Gtvu1PNLTm1/xRteYXu3m2MNzAKDahzHcFqyYbBj7AZYIVUBSmFW5/zf447XUpI3m2QxsKTfVL
0PWsL/3V/EDTvk+WsmxoZU64pio5HfiWSdDb8+xn78Z6FM77eL0CYsC8mgZ1dj4UGI8bSMRG6Um9
U2DLv8Q00YQLMMoQpm/dUpuiWv42/B60PdVfhJP251CfAQEHDJl2RvytJ3NXj93yszDFbZ3uwZk4
fRdha4CMqBCgp5FOMrvy2BAtc2mvZK7uxxEDaVu0LFwFyviFzu4KQeip9D0fzXYld0WNesWnSTxb
a6loYv5gjQ8znqc0Dv0qlK1jztkpV8tsSJ2ki8xVlDjxoqNAJ7X7+lieC72zlTfgdWWv3ffhA/MY
ese/WRuZRTUg8xAwamfAxMUTNKm/+4N4s39LgtLwsTQIuvNLhwCFO9Y8HzgMMtab5lKWruA01ocu
I1sGiS6JP71A7jpTrojuwCwse1MU8hGj5JOAjJqDOT9l+vL3EfiffENOaUHRKrdDFHn6tUUR5CUr
IhFndAGxPFWRgHC4M02zO+KQTc9BfWLOSkoo83mzzKroJGyE7H1Q3rVR2VcPIacP9esNGXSgtgOb
HLha2zVZq4O92dtVIoEWjuQaWKDx41AezmY/0jpu6xDfvvjS6k/Lju/2ftztHYDu3a/4Qh5x5Y+f
XzeFTOv6JcB8eiUa7xI/a02NAeLergma9HNGCthP3zTMaCsqFlF94pcUVP7Bzzx/rjkDSdGfFmfS
JJOxgQ6NGy0zZfYpK8lioQU7yCLFb6c5S43qMdpHogxqTmaui7f1P2Roz5MOA6M3UBWUXHsPYTdv
Sq82zuqLgHsMz8ys4PISv6PjGW5oMLRH0c9LPGQut+LIMwFh1OGCD77nQ4GSqtgLFIf/HlOhSS+E
64K0/x48ynuUUIMfAExAfeSzYBBYQ/BP/9x5YWCvSwI6Y/3tOwW/beDmC73+9+/kiLPMwYS03qqb
xPfSsr+k4MVlyKe9ttBTJPc3sozLKr2m2CEYO8/9edafqEFu+uH5b/DM9SimoeYEDOePjeS+en8I
5zMVTHs8E64KwVse4ox6Ay88agesMbvdsTmYJ4WCkn2DOXve9PfoP/f9QLGw7h3oIuo7eeRNy+4n
9GFBteXYVFKHI6U5udFjLnGQ0/jswbuRuFWUM2JLPMAYoLmT2hBDmxOr4E90IG95ur5ZzUZhZJL5
G4TQR6q4nZ33mEneXtgWQdRFfbku9V5ek+BkfsxplhTNWN8d15v0Z2vH5Nw1l8I6pQfGA/hTD9Z5
ICJTEBnTQGYBfuNhZpPVQjshKAFs/aHm4h6b6ltPIIkkOLZTuh0f1VAQonFHfGfrFe0GUTeCsAFn
krdlTPSZkbku/FufKzSr5JPBTZ3pPlY0ZCm9o4cLigux+dyXZRGAsRxh1aYd9rM9lS20Z0a9MED0
O4ZP65VuWfAVtTuyhxmggaokrI8Pu0MwLfk8HSV730GGP1G0lUNNt/jgWJHJtvAykkm1RWLXtDpY
IInQsJW+5wrCaeJeJPbJqJiYR6+Vml9GDUGFVaublRXqnl27LrIOBhnVhjrF8Q4QbZ7NOgOM2w/L
wgNBWVO7pux2V9UO9WF98fmCNYHtsDDdBXXVngoL7PTTIGk43dDSdsgu+hEyoSjj8ZVR5TkwLhxU
cRMC8S4hlsAvu2a/SCdbVB1DGqsY57zU/pt7nd5rODyxAgEw9t9bW2VDX3h3x9u6ncwAUjNPh358
12ECizHLHTv+N20BSXc9pTqcNlunn6BudJbtkLjqCEJuXs4ch48dhmfMyoPvRY62MBgQsjAtAj0K
vmve5iqT9MQYem5jZY1QcJdzsQyJChNV0f7WOU8r9FVVI0ViLafh4HPvCf0VQI9td7ZU2YczLLNb
x+3wocWiZJFxWxtXU9bX8XLjA/8EX3W8VHE+71vE9wwMaCylr6WaImhV/DjA7VyKZGa8o3uZXtFk
BmJcI/O6RsXduFxiU4gwkcm99q5yQeIIAyHMHJYfjDdQh24CVnZRwv30JHi7fY7ZqobE1dVxbEVr
2buh8uqvD4aYW510knUveLNZG8bbW3lbNlrRAbcwIj4rEF6VHIOTyP4fJN37aYFd6wqiL6+hjSAZ
tNphz9qF0pSbGZQIpeBO/yafmfxm7LFghFyd2d+we2zqdmsyLsRddzhw8gl9UKau0kYOKWCoEeUA
sk+HLUyPN/mzSZf9hJBMUSP6pZWqtlgTVc7rTQ3b4tW3E10lNJFWb4olV8cN9pZ6+78PcVqSEA8a
ul62FCfYZRJhXfSAfcImqGIey/l+RXKePbeVfhqWrV91yz1EpJdIuRxHAu68B5CmJJJRcSNeXx83
NPtWJrIiZbuKtEZ146W3JkGoJ1iQJnXoH8xx+XEGNry5ad618fDgvFI91kQlhyFuANqimGVyZiyY
rcgzZQ9KAdrD7sVndpR8fTXuKydLvYr2lWVfS2WXEhptQ2wR4A8FMCoTj0+vkVEpKgkHMi/blniq
N6ay6mU0fTyk/ZsmrTru5OMGpZwmYUOMAM1SwPf9Hxs0R4snlgZPzWGG+PsU1wQSw+l8ks/DHErJ
LGMMaZ/BODcOtQuR+mtZAZ7rQfq3aoSjafFzU8wfeAv0P3POf3+aEdgChXnEprhUb71C4KBtKMGi
OzyYeOIGutEVW4J0WDtpEfY386jjPzT37yMhb4bHt7hrJ5cfJ86o8QVdZ0QYfYNx8y6HEcesA6BN
NSO72q8j6dr2kB1yRcofASPRkM7FLmeivfH3x29ivA0KWjHHSYQJ6YidryCCkf2V453QZLEvFs6D
5ds91Bfp41M1C70ws/uXq2ccywlLF9NMTYGxpvqR1SIvekbFd2b1rGUphl+VwmNwbBEM3cGvzxCA
LSek81QEznrNXSc8vZ8ChodKysEclhzSqlELtq7pw0MS+nrJc2J/L+TktWrKLQVTkOigc4hR5jLs
HowkqNQrwK3cPBkRCZ3ctjoQ5potfKKOswcdbBoGDt7eHCsZppzS1QK/XFb9dW2K6JlhbS80pS8x
UCja3b1AFnYM6xhsd/RFRXt0eCLYaTWW4GafOD8ObANb0OCAhM1TLjKEkJqdi2HdWuXFI9Hj+haZ
1zIIAafHnQd2IHMukpDyW+qPUPVGAe2b/5fdHUHxdymOnEX+FpkFUdgwKhXVNAN8PvYjwNDdjvPl
6FUk72AX7y/RTLAdCn4XgbdGm+o+e0jbzq0nZ6OO5YX73Nxidsup7vE2doYXcZTQOUXF1uIwGC9Y
fGJYBFm8/2rMg5sF38W9waiV7OuU4BgWWIbBOaEiMExgIMW+2as1uLNhVClNVNYnhH7cFXqNSd5w
+o5aquj4Rh/QoYIJNf4t1AqibldZfpKY+Dxknvp6kPmJyIwBmbXsXB+MyJlwYa0UptjTQUn8aRIo
9HqWlXwZxHEudJzrVFPSONU1sFt3tmHWX6aAM5Ow3imlUbXfhjPhlalaiB6HkQ4AeqpipCzNKyUU
/lRtQwT6TyujYlE3+Xueqe9xrNPBLxzuqaGjGI0SVCrJ5sJXeuE5JXv92S+fsQ+WnumSzUu9+VWp
Er16Dveq6aOYiImk2CpHzRk68TZMmcljn8GEUu5wqQNpP4QHMOkfcPvQU+p3/3V4CyijtyF5DHcg
3ZUMZ2R7gNikha13VJQu8k25YTkFKpSEpMUKFFllsGUTv9j+7S9msn+nSO21IyhMt4VYDlyAqlP3
hMp5RxL23vK98O2OLmCmT2+dS+aCWbCPuzda1/A5bAQVD2jeXSHoPDy3H2joR9m/Sa4OIHMhvKxk
Ndz0QeYd2dLcUYFn0FxRzfo48dFV0976iSgK8zaGiLK5wknAnf3TDx9vzh5NU2CD1cPx3rSZJpEz
pQfpUy0WGFopLrCl28o6+cl7gnOf+6xDmdSi+R9s77uOaUlAgQOtYzI5lNjyPZzPHCUMEoP83QKI
a/ZAA/FKi//W4k71HqT7vkuPoRd9uEq3D1ShG/Bs9aP5rCtaRQagZyN1YPs+PJm9dIDnfq7i5UhD
FD5ghOReREpyxt52TPnWjD5Va87pZGwkGP5iWfbdyktizmnVr93GsH7+ZZ/I74K6aQ2Ta/LFWJh5
Qa9hCk5lwm7kL70ORjtRJBlIfoJxtdLtkXeq6dTk3vGKE4SwIlQYPjWz1vMiaCXbgL35PBAxJder
sN0gTw6JyfSLS0r1m75C73rKkz/Z28JL3FlTYfflOh7TRlUiP7dOcmvmvG9CCJrp/vw6oT++GD02
M+NwSS3h0duJvMOanaqPNQCjUmBlfJBo0by0uO9HyooT+H5cvqjuRbBKtvA0ySYvK/TRtTXnZAL9
9GnL2geUg8+7ro4yIib/x01Gqiok+qDYFgi38dV9LLJSser7alYZg2Co6x46krFXw/OKSrOI400P
D1kX/fQFpAHTqtMcMHmYlI6Rxa7L7JHF4aj2ohqFOdcIB2BJJtufSZNUvCBF6OnP0iWXPEM1jnow
DP7zs8S4l3EkTRyHFB4HFvIPiRq0ICDjagxKBeBQqCz/UkhidLP3my3OP6Nbq99fYnIzbqMGZ0jB
sIeIH4PAbugrUI4suynpuKlP1vKwK8lT3YRPleltYNRruuam94rJeFxIbLNYsMAgJEyexqAdgtYG
acGQiQvKi1sH9dPblIUXgBnnX7+F/UUg4/dtdaoTlchYWswNNhO2wn7vSWVQ81JkYOYJkz3N94IK
aPd0+7ubPSdSUSlBQ5O48i3ImaDYjhEXM4/uEKa3cFXZuvdZunAmrUGtCRfr1yr/yyg2JWLiMaIe
QbAMMFWkz2MiwZeQhMil7idiiJC5eUSzsz3MdGErzIr7Y0ykL68KOacNhoGk6yGz9Y7nJbftFXv6
+oRtnfvDpVwE4Yc/4A7H+pywtT/n9/+Hc1jDMO2U0lEuWB7HxUgxii2IQssBp3r6mA4OP+3KKlf2
GsGUZII+19vHsae68uisN2890dvkxYfJWS3TL1Xa49plxQGy+Nhs2W/s3Zz88K3B/b7A6b3+s/Iu
+xCY2c6EYyI9zdyIqz4Tct+uwLpOaINWQBfPfGv3FER6atYv0GlbS0jwwCPciwaZcWqCEFuGdVIG
C9W9PmVWGylmZWfJxyx6dlWrx581XFOga2pItKg7AP0XglIQM0kbJBvt9kGiBzJHifE7GYBLUtBg
9wNNiP3WvY7IJ6QL/uyYJh5q8Wncx2OfdjaG1nrV5E1qdQbP2PcdNpZdHh3ii2j5U10+Srkfv/aO
Xp4eBWbq5xgXi2Klcs2pu3yOOqd5QXV66XY4wEqSwNIKcPgqILxX9mYDtsgnpi5SjAL7gAfABryI
HHdh1/vr77OvujJvP91jtKHUnXHzujeWOsrPkEtJIJn+FYAtWSmBM5icBNN2gyO6gsddBrreaI17
luUI0r/++cMJW/SCKhNgQDHoXLuRQmOpG6w29SVca9/MuRtVZhnRLGafX/Ag6VDoHs2mFqNLHJlu
Tli/VyC2a0yfPfiVsunoJuEA0TSBeSFsVt3A0iM0vlBBKz9ELZzLJZUm1mOrBFaxKbEFy+B7Uhy1
7Y4AKSPLYC4Wi4Dgz/T4K1Rt6XZrrtrB7qBRCvLc90r0wqg0GmaPdZDbroAaBDPLWik3xB4s9ga0
w93g6KBNhtjAYSrIizPFE7qEMM1KpVAVSIIrsY67ntaE8WefC6YquwFeDY/WsJPqjOCHPr/HtwEc
zHD6IEOYMMV9SzQNExC8mi+0+HTAq0nCwwfTC0M6O0uMPlWbAf8WVcy0dKk9Bc7v2nNY5Hs8fG/a
MV8JgtOyAwzxdFVAQ0NyHwUzUvQlJaZc7cNTRMOsT3UKlg4wjbMtYe7LDe5uzUVw8EPvawY6Ug7Q
uNBpUFX2BEKKo9GmvzV9TUDq6JmPpGdZWt56p8Qjd/MOfRRJmRckFUcv1De8wUFUUnxPDJpShfQY
dYCKtrm+b/be2x2HB6aNZ9HSyOyKXVAq5p8Wa6Fhrm6ZxO/UQqu2C7LDqvlK2NPMJZdRNt6FdzFq
1V3agNqMmoxmdcaPDGV8yrDtMPGIxpwBOwDQgmdFw/TiSNQ+LfVY1GbmY3rvVLftHOA/elYIvUGQ
ePg9wnHytfYujYIZnV+11MW9AK9kAIZvA0Kff2BCF5736GqX13wNyJWmZR4kvvZvKllZ2z3wqow1
hZ56fuNzdxjZ0VY3wrpOAOeyG1/SitEbqqyaabqonjF0ir2Tg9FzlzFaSLuquj57zrCkjg/dBkgB
X/MdxyUi/LU/Kd7Zz6fKJ/LAutMCg12ywvXuBeyrqHwWMQSrMLwpVKYFNGgscFyhGQvkTyac6n1/
SXDLcd6GAjWwHhp1/G0OhurLa7kIQIrpWd+1Nov7+LYcZB2X+TJpTRNG2LRaKczb5spsHNj/ozru
tOWEPkUYoWGii0Orw+QOgkiEjf68aHa4gSvMHLmnwUDcYb8XyF3dqEI0+VdZf+64iZOsOq8S0sCn
sLcdyT7ivYXOlNnBltfpUbjPOXXMNKlSmy4gAYYhOBymAtIiQ6Y+fxBR+sj2BZ1yjJADQNeDMqpH
mnspHd8iuv1TquOwynoerg5owTv/XAzjRJU1MClyRRdcDwxGGALfaPByHpVfVAeeqj5ohlJCQSLH
eR4ClHM71KN55HbFuXcB+kw48kYtfnCfBPxIjeQuCRgqimShafuldxhGz35r4Th5oaGRYASIaIbc
mSlDkcy7RKnqj+zgSQfqHJ4sUjQ0N6N4onihDSYVIKSQBSaZeoYRJtsJlYtxth3I556i/f7fQxEu
lbkB9P/oxMGFVmi8PpzlrJt8taPuEeaqcjjklkpIx/Nnmmzg4Mc32HZSWrmQ0+ry9efiWZzHnmRv
ueYT0K/y20L/I2uZJiOmGVMJTaYk+y2lL974H+Llf/cV9oW93JJbPnMRIyN3IEWJDm7ocWX7xcaf
zBXKI+zlsNsexgDyCxAiEZj82Y8svQ6VRGNXsycfICB6hPsttoK6nrmziBP7Nd7F8FLmh50pMEAA
pn7dHeOBBBuA4UxYG2Ykv5aH8VUursVv2Ef2H5TwDHntiNm1+N5RoKCM76Ig2MxyBeeSvdwT9/b4
k31hKYTyL/kd1a7hiSAXpb3HmRccNwtRTqlYECEkxM3o94pZE/wWid1dcCWk0SvIqqAxngQiE4OF
XlmYvttWb33CmCMC2MciBNsPmPQcYaVoff1PLeWmF3X1Xh5NmveEFde4E1IT8Y7+L5myiJiZhQGg
3gje0YX9ERfHfZGir+6YdOvCRK1lN+8Qv0JiwsJAAWQ2snUHxONeZsmEIUqVjEJ8WHG8dploMg7h
G3whluQhMG9xCLYDFUBxB47W1ZGx9m1L/T63HaCEmACVPiyT2Ne3rsnM+Q6HxbAvRdlT6SWucb5k
l7hpSV7KYprDBWFkaz074bzjBshVqIDFdU/SyIuGh3wxP2oz6mj3ytDaZJxPYaSihp5SsL2evN2Y
xVVcPiVIYH/576mXAl+ud7nsZXLq0rTYH9n0lKQbPm7mNtM+iQxTYJvDmk16E649Ekklr7xviqqL
1hBowR6Lz3yzDfBUSwqtwbbD+H89hutv+mMc+0KcrwAQxPAdpati7FSAFXMj87COq4r8WcY9gQUK
BJevDSCx6ULgdEUWyiFv9F2EXyQj951S9Q0QrQQetwSBMnucCabAZMB3swNl7tyA+J4zKiCLR7Iy
nUPkRBaChinJP7tA6QoSnxw5/sDosPVtCWdIF5Lei7HLAKW4cwqzgLTSwMtGQSqSyTF6EUt8z1ht
4KWUeiPypnEPO0jaNtJJUNfmU1607enUYt7mBQ9P1UrjfL0X5qtxZ0pY8BB7+0opeddYyScCoT9x
VNvLdZ/a5WMt9pywl43gnEvVZKq2WPmjLe/rvs5e7FkCcqg/kvkBjrchsgVz2a/zLE/Jto4PSCPu
mUZjsRXTd0XDxcUCP5OJym+y2M1xLNBByMGl15JPkF9ZYkUhCpIYcd/GkzSpkxGME8wo2PePJeLn
NcMVj3ZetBjkq0mrFsi94CWV00hpK9cT0IdIjm6wpjGA1J+490lWU0S4NE8Ta4kafjfJdzGwSqdE
WnnjytbWL/ACwhZ6cOGgYLb5IqWUSjEf5dleR35lcmm7ZMiBwebjYrs0p6o2YWxj9JvpILObh7w+
MGKhuocCFeW7+BBJ3FXVTJNxgjyaVKGboMCKFBtSpp+MVAzXETcVHFC270/Lzr90BFDcRp3G+XEF
ni9nvgLsPiDQtQ3M3EbIdwG8Ml+beXvGOGPEvsW3t8V9cnaaKi5sZL6sBMZtzFUeVT6G7vIUvj+u
4P2jQvQxfja/2DfzQRlIaIo5pSwfP+LmQMlvbiMuKRzKuriOOcagYq74o8By2avOCw1a45hmj3/f
9mTuJgoHELe8NX1cKrMcMF69ImXmf94DAKv30O2EE1tFkk6EruCqTB580lofxMFXZSyiUMfP+nAR
FiTCSEmCH5olwCPQOZPt72s7JhCNUMWU8j3WNvvSRw/k7BSZ4qbHS2i1OAGeowb0ExUbqZOUmNv3
dC3BJMYi3SvRQgTu/7cxnHMi7rUyhM1HckxsKTSpUSxX5TNXoW9JJQcpVVf95DacrNyKxyFfqoXf
mcGsvcNEUeKSAECfEPCD2oqaOzc4lBk7vtYv0GtzpIV+dcaP9FolsY7G4+Tx+ksvPfCeehnykUhC
SVVwpxuw5H2S7aVwfeiAzRGYqlyMV/OPl6nTW3q2kVf09GPAyasHL0HsvM/ZdMlM/L+/OfoB+Ih1
Jv4WZrARyGu+RzuPggu9r1QilKF+N1NAsDWlOZrt+Y+GqTZDN6hIJGVa1FwLeert1sr35mFn42gA
K7xdOQSoP5yh1EWWRomzxkUVDbXIZ+CvKlb7noP6a5ENmjXlTVW5VDpTBokRGx2uhMOjnYJ/B7bZ
w7vHHuz0fkHGDkyYKV/NDJMbxgr2SN+FipwBTrt/LfoZEN6W2MJr68SMKVngZOD1EJtTwkHkX8U2
wEp12ovH2TSnZWWkFVQ9sjCH0OcbKB8fGEluyx4F+y5UTM474/11/esKyGHC4NOjXq39cNd9Y4to
xr1wLrsnGqHEhi1BcCVftIInDE6qYrig0RglfyvsQT7gPHF47XLNaW9tNROUPt88j0LSkv2/fpT9
YmI28F9ZUyCL1IMOdCsYY/AbLhwtXTeuuJ6vZJ9/3VMP1u4gn4/+4vkhnIef2qP/Mx0EfXW93FSt
3TuTsJAXTf3/kT6ME6R2xyb0wXc2R8pIAESdo+U/4YPeQcbFNM3jUgRPnhn3BYGQRs3I6vOGSvW5
DEL1OOUQP7HOVsrJ1WtT0IM559fSqHsbx0qX3QbdmiMnzdMgj1SerKT84Oe+/TDQcw3SeVJ0U1eQ
DNOD/L89V/r4NOdIJQewMX8XbqdSZR51DrgqQCkCuVSyNGgBM4d9w2CdZKF60pt71q9/D04rdZp2
XfublT3NfDumhcfpUSqc30vEMZcODv4opamgp/0J8ybBmINwHVn1GXaM1aaod5CVFqlk5i6QiBUc
5rVbeK4nN9RtoY6/h29SPZqa0QprCzLrwAYUnxd9p/rYSMCbxhJzhAMrghYrxo6EI5tkntSVLqtn
yiTGFJHO/0E94LC3wLYQXtE4IhC/D65ogIranuYzOGs11biiJYcBeu30r8ouW4Ez7B/S9dnePIsS
7kyGOAlwYYWYVR+TpgPems45CxOl11hl444hQo2v9/hXpZNW14pFSWURE1j+06Gf9GTNE0On8dFE
vIdhqHUjQJ69Al/nwbSWdg8jUScgNNhKIJFivj5qV/EKHI6XbH6c9A7iCzCidme9oXR1QwDrj4gI
Ku6MfXJo5sY6a5/d1XgQklFbiDdM1WgFC3T8I4qNpr++y0qdSh1HpIh3uR3nRcEvrgNN6GRFyc5L
0bQpG8LukczrgRod43h7l3uQ62CBKbAFvJkkUWFgdCD5zlxK0m4OjmR+vMSQkUdpLvmPeRabp5gM
21R1S5DMHJ2GChfCkL6ZMisoUNA6Ga6laQqvoh4vbuBsM0NnFi1WqDJPQ4wHrhmtpF2hzpGbW0Kr
fZiawtw0Ir8T6uQmyCM5CwiM9PX4X4IUku+drpFz0wJgVJ2NMUBmO931UklcRo9tqHyDar1d+6s0
p5Bf7JjnfqK8N/K3aaF1aL7auR8On4gTGjpQnBUGhwVSHSDftJjpXt5VO2ULe8w346fFWCSpciLm
yuKs+ZsPrXrNQMHa1mcMk08Dm/L0WHBQYThxzKk2khKVF7GfRv/44FwmkcKewDmvcPSZL8/JywgZ
2Wc0hf9686cA/qHY4D2Srwau2Xi9z9KCsmtB5uyuYpF6d1ehcbrZSorx6ZP/nueJ0098XyBQFudb
6pBO2N0N+F2ZA0aCzE28bwXT/UXjpld02F7XqNVo9i+TfevcwlUsxZBfCHRz/LUacpfoctTds9wC
RJIG1rxsgk9xUqZP4MT+NvftdIvVi1bFNCXhojqvJ0n+T2Z6ogsQtoD4cFHIldRft/1NIXLkl7c6
oStYGv8XWAcsFhykfAYsopZ4eFPPqjbOJ3c1WHlvlgzujBjW5y/ByIo39BvgVA9hicNHV+b60X8R
9ZN6rch8q9wqw9i7+kaeJP9vkFXtKTy6QMfG/DeYakXczT62QID4CeCDYNk1ZcTaoWZ5j9njsD8V
geNypn4GY2OO/rLhu4Z2IfSvjD2TgqseCRcpfb01UBBO1+7ZLyL4NAnkI5f5Ya9agDBO0ORFToZ7
Vo6ze7md+lBXBL5lfXdBMCtWVjyMHseRi3yTuLYOJNCqddTby1Avgtsm+FcGzFJyzsaLNtFQNkLA
WWfEndLhKhs+L9PJH6sr55tIuFhj941HygrUYrKaiJC65q6qaZN9fbOU3YjcSzalrctMIvWzupvG
8JDeh4MYdJ9ziCcOiWO2NNY7CkpL/0E/KHB8nrwQCbCWPzMO2UVl3Jbo5wvmM418pl0HItVrcvf/
LCGRByDiCl4Oz8NbyGzN7om1XFJLCKq8GihNpjAZQ5iBbCSir6KJk0lo7+mXwoCNb38gB/RUJAT7
SutnKu7TzI7ucqB7Mmp8nQQS6Qz0KhFMYjIF+/+mSHpbHpsWw+Cs70RXAvcbhhgiEeWsJXtykwJC
WrdUOUKQV8akZQTUG75geSUPGkwWd95xlnzv4M11QJ2fX1+H8PQE25GW2KvWRzBoU8ZWz1qFX4Qp
jJOZua0dmuGvKXrcWMmfXyPXa4cDOAj4zPj5P9Q7UT3T2l6bAuLheJaOguKNYRvrcjfu6U1aZEr8
+R/8yga0MWO59uFw95g3kGbrpky0fKeKTQqC1ML93Idq4nAm8ivGRQl3OkanqGF3moi+cKiMly+g
JepNCVH3hgnhlDbKxpkCQAOgSp2fKt3wJ104+j1UaPaaF0K6wv2fbpx+LYaHv5MM4st3XMcWzn+2
5x6K6q2BmUIhw4zPv7cd5W1SCzT+F7DCBApIV5LgRq83zO30Pm3rXyOBTcECx0So64Bm0yPxFwqf
vshjssuCHdMRxRpr0acfgeyH9DWXYS3Cjx45PyzBo1zxYed/nXdYfLzyc9L3lwx/RjbM7g7P5YXL
sevvyXnYMc4c7lfXuVjMqQWCZuJwcXnuws5oYznylmRHk+5b58yovaO19Bd4Rm4ShhEy4ulpcGp9
4nIINpn6OdyG15rLQGw7qJijlRHm6y4XkCLYQmWzyEvLjFKG9HVa3rrxHS06ww+4TBDYyySavZhm
gIw7jIhOP8Hsqnot2/0TUdnSFcBMwj9+Mx9m9bq4xP67d8bKtt73YhpuJ2msB23RHc426wNvsAXX
Hi6zVkZvTVSNVejBj/i+HD7sh2VvgeTPjPQWgVNRa123fLrkwwUZ7ZICtSsvRbI9WQlxuR8udBzN
zcJYTih9bS5cE8K1Uv8nIMPhpZXB25QwwyoGUedsedvD+6gSy9nbKDXMnqpUlE/c/t/MOK7vTTj6
TmhfCPBmt8mYnf3CiAONRTNG8nPCHzjwr2nhwwv50DB87Bk00C8RpwtFXM2F9+QKeJlg3bfx7g3D
ikVc7f8b5c83Guch81iGSzqFRNJ/m93cP52kHtwnPPHPI9Az0DrqeTi6sq/7Wk2anYVjj2dcCjVe
/pVklt3NuTFIH1NnPRpfPkPIQQmstERSVw4pxsDCkYKlWCg0ucLu6UuMcrdw4i+Tp6ctDFab/tK3
dCa+pK9VkI9/QY86RFmxK88QQlxzJ3kFjshPzFRvZotx24j6kkuvTQ7enSCfgqdFowUq3OPjlAdd
mP1IWxyZzfnk8fcnZ5f2zjyr8o1ILWn5tNAbrb4EzlG3CVjrRSpd8c1p9G1adVbqIjHyEfKCBRCg
DbWJCK4+ovnA8mWHtD+k2pZKO2riKL9C1BN0daxOmEYOyHLOFWwMya4v5XGfPU7ojwo15E7HCbxY
DSIkMH0r/h23Y8w/HIXmb5W2u4z3ij7sWHYkVf1yfPrzoLVIB9zDvQ2RZyo+UVFr6FJCFMeER2y2
/1ci2vZ1C4Oycsgr/P8m4KBCF2bqh4n8oe6WpsYVDYqlQsCPufECGE5/sFZI/FQogW7Z5YJ7l3F7
0we+3KVFTLUmdOFiEHX1Tokze/VUkoI57xx8QqSp65aE5UlJh8gT2a4yjcUf6vxlvg46yt9b8vVi
U1yTikCykFC0dxyKleJK1ts4d+3XtF+/erqfvagqUqI6olOoYzo0ce/yY328lJuYozXO2DG9Llwr
CiCOEG0jqJJ/iX27kd/zimy1WFX/SKymN5+H61I8sFGlr+Xa202EQC8csHlPDAfzFFpQ/f6hL5xd
0W0FBSDjQlWhxlGgWw1EeXnplm7vf/GGfwNa3S48O3v7e/KOoZTMdd1TmT0OPuyYClMniHQuHYZj
pglpGkHFOkIJsyF4chDtjE6HU9V3nN97SpqDVufo1dNrg4hxBkAPM2QQhBPn9emCYueDbv0GSPVn
ZEOHWMsh6wqT3xHCLZI6sy9rrSe4IZQ9CQA3g6fLlqzH7QFtraaLTNHWo1mGD5R8aTJHmk7Z17W4
1hlz44KJ1IGUoEWeMeavYEqrk2uRULRZDuxfyzrxWt9es6aMx9WA1UjnjmXedfbMmyaop8VxuKU/
b7J80WRpLyW3gpzARsBQVq9St0mfrWncM2rjuFmdKUSq9llimOEDA/9X3WUUjn18unZXMzZdWD7o
T9oYFXzq+9vAQ9Nv77OIR5P5enaiTorFUvasLA88nkRO008xN5O9VN27S/ZeeMkwUHIlh5nP2G8G
qEQjZph2FI/2iMGJLB2FcUy5M9BwfZItz8yBmwag49LKW5W+OKKXxeZvFF5l87jfhYxdVCrcjVyx
IpxyoyeccQ1TbDCYOzCjc7ceSUdkNdXVbNX4AjKobfhrrTDXcRlV3w4U+ZE+QtLcVyrdu1PPcX9t
hXYSVbgYNpv5Tkh0ME4cUniwD9GP/sZqb4Vg2ttCOFYZQ92+MGwQO8OqJu0L6IOSEyCL7qN+9HxD
1jQnz9ZCoPO8DPJ/ndEHaRzuK7RVtp0EP+p1sHO2ejHYYbXNdPfDMtDJoji5qSn3tE2hU8SPJi7j
dDDDOtKKF4nInIDGyACW8nwE8RMWyBkrhE+7MHRIezMAV597g9EEjeFNS6mMhja+rT9e0X7XjJmt
DODSNzvw9xHJD0FMC8oyY6/ccxJCmPJDcwWzq3SDq+E0T5TCnfP94k+lIpqpx5veQ1ROHxJl3T3z
J2ahuBmOJ3REFgQuYJjCMnotqX9JGyPvvhs1zGovM4BPnHfLNdbId6d7ztntJgJw0/r/miYMi5qt
auTsJ80OCTBnj+5CedBfCgz/QbLiwYyFTejpIkLvgE1I1f/Lc04CbbubHm/wXgjUqFxWNsteUEFx
zfqP+1qIkX8MxdYjrkw9XDVw5xILZKceoBtrrSPUJPqwLHLN338HZT0KIKSZW2CxO9NW1neZ6+T/
Y6pwDXOz1kpdb3N+h4zJxhq9M2+sj4xbEjlQc9Ht1OBGYJsPZinZiaWojGlxfY4wuDkE3HDk2G+I
Czty1SAncdH0FcXdTI06oo+UzBalrKYwm/FMbXPTREYth7X+uiPVpWXsPaG/TskLCxvUXrBo9wi5
sxSWxSmWmuiuiUlRlxi4PMS+jOJE5xzqHUdVgn+JYruOWZZfr3UVmfYjm+k3qHNly2FUKXOJ/LEk
AnRmghWpEC7JK4EB8/DPL+79K7bZu1eryOsUQzQdyky9EbzDyi3pkjUZTKluFH3SImz8OacqhaSX
n7o6S+xzJ4sY3A5yV4R7mVDVDF7obA99IwRlM2vxZvuU/Nf2oMSI+8JJnjjVOe+6ychVdFT0wJgk
LHGmc865e4nbmOOwdPzKBWeMImxQZYpI9L74RR8fdN1hY19oWRDCsE1jXU2C6Sss9hz+nCJl+bqU
ST1gnYEz9htcYEri0y1W4XtYdkgcOjVTQB2M/lhvdESL9kw+zFcDpAB+k3twPUPhph8AGejJnwP/
3b/Bq+7+jzoLR8zizuhE/gZD3tDTnNDtpp3D4v1txSS5qteQ+2OzZBdG+EWXYO9s8vjN7t8K3/3U
qQ97NDJA/wvZuCLkTkNfxA7n4NumUdEUnp/YdJp+RU/Dh0cb9UoLhXo7p4zxP+CISOewENb7XhLN
TUmPBbO0X7gSxaVy78/SLepIf/X/Tk6GMalVNNZdSlZ+jjWuB+4oCrlW3OsumPC3uVbhs/7Wnht8
wQvc6/sWx/KYUmFz69JFJc+L6xG1QSIUOk+wgpIIfkl8fBfRUUcgq7ssJoOGswSp8I0BiGJejyG4
89XYlfsO8d1puyrud2lxAa/QbBKgAapCuTo8QUp/I39baJs0kmpQISYdKyHkVDjxlzW+0thlgha8
6DjLdaE8dHmBBSpbMTEUioRbIMtCtxDtAvCB8jC40Kjw0yudFwV1nMTzk8CqrbaZpshpM0UjcH3Z
kEVnJOxrneYKg2yprTTIpBszY464TC20VJdGNcCvjR3Fe76/QSwHPKEr3Is/8OqvBwV1tX2+0LPs
vsnZ6H4+mHG5bXotGl0rFCPHj/+Hzhz6DWHOGoTFa/0fDSYXu32yam/KUJvDWhsY6EFiyg9vNKvm
U+jUhE3XO6+vGo22/lid9BPZGutfzjPcvPY6AN9OysbD9Bdmhiqq9z7sbQwxS1wLs3vhJimkMBLT
LfILmEeecD5D7aKIHTs99JwZ9EExbabjWjojqHDIMnLGraz0zUJaFpKA0dPtekuZl04JJe5DPVEL
Nx/v0ZjLyykzjzyhfnuP5cqrvgEXsT36ZS/63igTb3WnnhlqV/Y8sslrBW7AYIruC2MlkiXNlJO1
BDKOZLSX3noTDlTTtBNgQBaSZ2I9fuBhev5pQRMZ8DpnE+OHKBShP/srfJEw3UnYdoYC0gKsUgcg
+sJ1S5qt1jYzhedo/TOJHgzmW1HMhvUam3VRMM+heG/YiZA1A3JUN8iynz/xvehjvC0IfMaHJ5hX
qt8hzivy6dCO4UAuHGteqteXaCjv8sCQOSuM8ISab8gHvkZGifVeO46IJLHp9BT9bQ0a6MD8k8DN
QwmD52dH+OAxhzRn2rzmNwJ0JRw9u8PTi46Be8fhReNUdSnHLcQWDeABzlcnmANXT+G/Gj6aYGUN
kt8EuKEUqS7ycuJYQa+f812/FCC96BqlcffbfVPLa5o3Yes1w7Etjlou0B6VZNSKSRrg8/G2AhAw
t+zsr9OKvCxSIjYNnBjqaVoJgvUUAUFx0xzkVBqt3uMgRSWlNiQXynvYRwYAbUYoB0YpiqZ23eyy
RYFgRBinsXS+zYyGyoaGJwZskH0JjfTL2V6wexDhbYW3Qh+Bgr2T+57BYb79fx3cqBcG0e2FT9B+
ZARlUCE3EIT1GikO9xmL3woMxHLp1rzi69Qn+nh0JfKmeJC8ptvw+h8sjTPEcK8YbXZtOPOHhnJI
7BLO52wL8zkTkv02nDJrbNGqARKRwjv187cvMhVXcAWrj/GvvOiNhIOOR8RfaYYE5y77qaYVByCL
N8KNnp810qmoKPYTwkryOZiSCsK5ANkNU8oOkxpSyZmbAuxK2jUM2rg2Rhy93nni44i4QwD1sLSh
OBFy8a2Gf5eHYSQglr3nq4aYxd4D1AssWW/Ze2AtUcz+d9EtfMge2ernrPO8lGERfAGqgDE+nN98
oX88tpo/mp1rGqXn7GOsddXnd9HD5KBRmcdWSwELjOu1R2G6KokCs1Ml42TiuDLacfb6rHEMyKix
ZQMCzkt1+8vuFd+l3hM6LKdnJVepg0YHB/1yKcQIIxN7Zs602xFWbfN6gN8WRR5+c1oJU7Uc9Iww
A4mmSBIEb2qplxwl+SYJuVnuDK5Rlb5+H2l4BJtBaUe8Ptpz3OjonsgPy1Rr//km6ClgS7yyDrbz
AsXZXga6jsHm1tywY05jXoaqImLBE64y75nIpIZK9wUHzCT70c5dVRcBLJ2gl0TBBP3gjkPIi1sm
rmvzB2n0l3u7wZEyaHTY+i5OWuRCnUOOFkJ/njeM/+hEi0FHvdavSDB4l+dy5lwsG+UqrmLFQyTl
mWXdZpUH/mxf6E4S5h8keBUu09O4U22nS+WPmok3qXMZdcIioxfqfV8vmmp6FP2EuOlK/etCGHjf
2O1aZ16+P3AHxuJTRWMbXK4iikuv6zVTycy4qeFHRnQNOZZzZKiDRjz0qIqXXQ8yIt4ZRSl6DuWR
n6B1eadSXfrB0o9z+OMNCeVae49XHEuaS+ujCLgNpo3CHgNiyTFZQWLw9ynmJHKQ9A5bqt1RivCs
MJfehc3v6D1tUjFfTEj2UHY7Vx/KNuUNsgJbSjs+Z3P6W5OgtGHvdNxTUizJyX8EIljMs5PPX48G
yX3bFk+EXBYK5bXk9MHhtH36rWbQ5S/IAzvClSLElf+meGJWmbvM5TsrOZsmTjcFvH86nBGPZlvC
jkB/taZEgm1NiB979a63uTaDEVEzrgdNfkjybsAakUikKBEaSyzlA0EVwl26Qvz7cAm9s52QL1Gr
WehrvY8JYoLPIeYr5gK6PVNmHGntaUEZgfrx9tVGfaDGCmKR1vOLlcNd65XFEI8x7JAD2/2Si5Fw
WQJr6aS3Grlgra7RcZeux1D6DPd18fPgiNyUjYqBYICUIIkYcVqs8lZJ6PTq4Q1OXv+OwcEoMtag
tjJ22boPCdYV0KytFgh4AmgdLhAqT6J32qTc9GccaFFyg7uyqQGxbrlw8hVwrwx5xo3z04O3wAA9
VFcbODVu0f30FGn9Lt8pjK7yNcN/gDpN03mH1bwxXXcSO3UcsuzYerosYuNVefSIQ8JAEK2ps/4P
1IHQ4FQpmWMf95jDUezg5qiMbGy9a+u+v8KANkgaW3bOsDzybw79tUcU84LFuY8M9Z+LC4PLNLg4
My1IQ54xqiIMG3GGCVbUBqBG6RqJwrsFXlJ7fSX57OFSIkruta3yxHMqAelofESTlQvywOX5UvW9
rgfjO7DSReKSZNSZyk/3HnV0shRfirN8Ney0nlI6TOdP47l2mxLKL1DiYmxBlz5Ng4+3kyiPj4uz
V9vMRno7/PpGWQkY7h72dBg0kKkhzTKwd5jJR5pwcIz93u0R7RU2/ob2PCJz5KbI+bXoze8fcIcK
Rov+5zvJSglOPHNDQYHfLyxFFtFfm6kzzc+fs3pIb7jtGtvkDsu9kgEj1wOwzv7hl58UvIXA7ld5
61xXyUf6wrILGk2sX1B/itYU7Xyz9qPE9pzj+/kgaH/6dqBSOF/gMfz4iHhIyqo4RfZIK/utxOKc
bREmZX71dCgNBddCNT67kxi9Sd5haMW1+y9k01gp/BMqcUVJQjECsQ9m6jixnamlbUCtzPpsq4//
L8JbPVr83Y3MsQQ71VCHychnjAGsy+7j1CPf/KvO6dmxUFewR3q4F2pUTj5habSNBZSa1pQY3hDn
AruDqmF91ASctjfaUDg088M/roCnAGw80JxNBprTTfkCRwqcu8ZGaAQPYyvwWRO4LBjq00f1SE+X
eahBSAW3TrdIbYsdfWTb6RQqP00Ll3IlFlMMz2/AF147FcmqbYGPyRTAibaIhchR27jtE4eJkREP
dczIX94d5Ox4aCtEH4VhA52mqqjqmI3euemafcmANeuVb+cZXxBo/NZZK5w/2ySb59RGKN/5QeKi
sKNSf/LU0c96/xrFIdFLw3tuRsTxpNMlqVERtDkdWyaZLR5fYgVq6o/o26xCKgZsEoJ2N0YDH+GE
9NFVHkSXblmHQjf+60S8nxfnhfqCC2Ol+7MPmRU0q2V7W30REES2XAm3ltjMxJ573NYeO5NrU0VV
KbAAHUWqOxtHLyBzFykG/nXG8lSQQYNpVddFJIsxtVj0XW2j2U193tvhgjwD7Hdvl6EFOx/hGLq3
KYMbqBE+C+aD1VAWtaqfH+lPBMk6VT1/+oNwd3nE9j1hh7Lb0FKv7R5C6R2jB1Rzs4idPY4Mv+Cs
lV+djGIlV8J3G9PyMPmSMenWlfmbpOsTZp6YcKpn776Q4+eRSGPwWmC/BuPO3zdML6tIXQf3o+qc
C3ORl7IdeDeA9BZ9bLFDjtSq9w9cXlyiZyySzU+X9J7T6fAHrPNYsv8Pp2kAYUvmNHQeFGfEJNJh
0Rjlc0MbtlqEfp7LgwCGNetrOs3CSTZVKSyN+LfVclU4T3j67UwsJDpUZkMZPis+w2+P9EAgpDQl
14shFQp865LOsjBp0CNLX9b9CZGN1vlN0xR7QD/UyDc9pAPKSj7If3BWYBFH2u9qXn6Y3WsUzHl+
HXviGLueOj+Q22b3Yae2VqcLcS6VXF4l4roY1FIj6hoyG3Y9O1+aKSwtFdcKd1lAFj2e53c2Kkdw
CP3KQy1l9SZgZ6Nv3ewjojoSAhUDfdFXyyrpcwCosWeDP9b8BW+M4LsXM5r41i9/VoXKxO64TbLa
N7DUSno347z5p8E9zQfulkjfeSarJAu5GwlQU7D/uhHURdmAWUQy05GYTOgm+/2RAnWyVeGZgqaf
y8nOkkuVr0sF7DIzmmnUgSIwgsVbYTGP0FMXzjAnjansG9a6xQgK4l3rJ3LvUVCTb4S/qBUXFTpf
AEWt6p8DwZmajA4ibOLCfWPPf4ZV4wSJS1zsI35ktbv10qikiA2bsap4Nfapr3+GT04pPm850e15
5Qu3OTfSnQViyoMlA/YpD2KwQ3tv9Izo2q6zM9310Eds6Op49G/u7H0S8F9MLV/yJKczVoJAPtEo
PJ0VkblivXTgx/lxBAYou+8u+0zBOLWOLCdcZD6gHKwhuq9L6VJPqguEPVtKb1YS3eN7UKHifx0Z
cyK3e74gHaizZZjWMM0BiDTI7AvLyIYqPjxLMwTCokA0SmXBo+6DO4QdEttDOJku3STuHAJOUjPL
wCDstYmyl8ftDYbZDUax40gW5MdTB8bHIHbH4MRSWiocqfPAfQHOIaIYgOWMbYfu4fOus104jIIC
4bFCLz5KbZOpdW6iZatRU0mGSL0v5A8pjZX2WrnuxI5kMxtnDOhwK/SEoaCMrHPFNF5R3UEu3FVY
hzsMyohCGb4bb6m4yAFPfZjug3zT7CsvCwwAA8TwQ+4jgZRaywAsMQhfquiLW6761TCqeDxHrALU
3lB8Yd+sv7hkWMQwzgg36EXBwejsApkiFDtgQV4Dzb6pi318mEjf60s+j+L3jXBEwYSyoNJYcm0h
5unq/353C1hovlvPI0aGeSgojTxXG9GRWgLyEpktPf+/Pddlki7yPOGtLNmJzG2abY/W5+5o15RI
6Qr/BITbYU+GxdyP1+n+mNgRLpLNeJh5sBN75c7f5lVkO9OfJn0SdILzIT+VMgBoOhdgPMciHyQk
yiw3spi+heO+T5CYXLjaQY2kv16c/HoLhO44oAUOrdiEC/x1Lbi94vdym54XA+OrktLThGrh1zH0
A16DT+iDq5tMaLRA5U0l+b9WoSQ8z81VQ5+BLFr7xvZO08XdKnrY8FPpDl02JhUQGOenUPd24ZxD
gnYrNkZ3au7BjEAT52pw/QiSGEyS4b0xXGXhd8Y8iUgrPfRx+J+LjN+LloAZVGo/gBM110631g3f
QQ0yJUyMg7ekNWh1MXBdSQhkwDXtGRqOU59MDFhMeFfsTgu9UlwyUXc8MXawzMRRcluocYJCsovz
KEnTkyFt6uzqDpsYaYtHQd4MZfo/7e37hndC+lfQZAIrLHP0OSz0S4iv8aZLu24Cis4BUW/el6wV
0IU5PRHb+htylwvBd+aIx5FDbaEBu2xJZZ80YXZXYSSS8vInLnSqIN4TujhNl0wxWhc6IPFglno8
GxW3qcCf4DzF7vuWh1M/2ljv/WAei1Y3Ti9jCJG0znqx0Eg1D1d+J3O/56FiU2R5RAf2pr2Xcv7j
t1WqL2shO2lcVkqJeCgUIh4qEk4kaZTqKcMXFZJ+K8wM28vrHK0+LHDIXsg7lI0JjAczqHTT7spq
qpueOlagD2WYNZLJs8ayD+3cA1kDZTcmiWeeaLRsmTl2EYi3liKduvtECobb2/te7dkI9IUYS7JH
F2RLMYuU7+ussC2oXeD/RhPYwj1Undgd9cfEy8mJMGiSxXF9+541cTM7uB9HLYQSPkMMCqieHsKf
LC3xIh0Glig2HYFBLljg57mJNvWU7/3vSkWMHNxTL611v4iNFMlG2Py7WqXoG5Geiuiq7pOKjJkA
Nt+Rcv+mSO7SyElYp0TomNIPQ888NmbxPgCSHnS51DLmETfS5wvywCy/MdAd8e799Rj7LDDVxqpH
vFG6g7upuFHjMmpxVkG1WrKXV7vnHDm8j/ntGxu76b6Pbhwiz3EydEi1xQ8dDry2/esDxG4Gpcrl
IiCxKnDJbq680WCXLnzyL4uxKtGKgRpoabvZ6smr9lHyuLNa4ABEnvFBNVoBMV5znmWjqAxEuj2/
0xOrIWUjecqqRKdJEw9cs/fjUg/jhczc/UbeLukDMkcNZMhf67lLWnNHhfDtfsrp51aLS7XmPf2n
UV7HIy9Mbrqa7oHJgFPiWvjdBR0G02d9XsLvg+gsWUZzXnihlaE91N+uXovCre0r8U2tsUcZEXSH
rzSDvvJn/VfvQ2MRGPOqz3eX/FoFlOOtb4gO4fURL2moL5rPqlGOSj7/G+0fNVOkdiM92UF+7uLU
1WnL7a1st2Iu9ibOovf1R/d2bqU0Cp8k9NYUb1WvJu0x/BlrtE9OjT44y+WZmnNI6uE18GjyOk57
7juPtyvnc0FWrgWjZv8FDFmps5TM66u2lgsOEo/9Gjk2T3UqOsuqQqcd+WwLJn0GYVIr1psO8Nxj
BzJSqUQa2vxt1mFigExH8JsvUUmnc+aNR87oJ6A0P6A+PE8Oq656VumSh06em+RMGQgCJ4rNbcKx
c7W9xnLhBsWvv6DJ7x37k6qRhJbWZodYeahnMshNzIj7Kk6YNP7cC1gDndkURLZ0c1EqP/ZwXgha
TrtRW3ot1xmVaA7O3R9Rb71MfxcUg71XH3/PWuk3QKCe8h/ERESsnJs+rOty9aXPKWQKqLXKVP8d
a+a+DvVrBg8mtTQjYBppyBZMEKbSVy+lCu4auvn9qt8Ji5TmOUuYTM8WiaCBJWgywScRLjymG/qn
aXzNwZ4owrOj5fbYSWzjub3flUVmNZEaydBDbp+wqfJwwiE2V7ImzBlB1IZORLeDYG2jxh2mRg/P
f3expF1ju441FwpOuVgPoMx0yABNHJei2gz/XVvOOTwV5Wo2gJGY50C3Rd+8kQQosM07ug2hROR2
geppJ+FqATe8OjF6vq8g3aCWaj8maoA5Z2H6vAnDEZG16x3bZqqAfb5xzxMlVdVd5hLXo02YM9GY
rNXhTlV3yC2HbauyTrCpPM3LjK2J4APsvX+m0HQ9/Zf/MEFkmjNklV5yGfGphR9XsscHuLp/mZF+
gCpqayWHUAdjg0EcDinrxVwz2qg1FDx1v38z47DoSVTpHbq+/eaHhR8lgLDauYN9r3gYMglqICJJ
gxRHs/LczodNh965tGr7keg1Gn4dNxYI41GwJhmICi3N5rvVuk3XvNHkED1bFf0UfwJegaFNbniP
7MH0yHD8wqO0GZlVvPWlVboi01C0rApbBf57STxIION/62K/NKNZmemHFfpq7lqCV0MB8nIqJghz
CHnLRTx9XiuFDH3kZX3v45eZH2d7mKJMgvGzr3ker9XI3teVGmpFbG93YIPtP4Roch/GLHK3GAou
+Vf50tCkPKRPJu4nCoiZQQ/dHmruLuWzBLSD2uoqA3UREqFM4aufuKIgK2hWkDea7dFoH5fWuxZV
9IQ2uUig0HBmtRVAhqKAND3eycZ3B3os/rLwpAP0rUisQ7SkJy0n6lZee17WoMU4Q5G+U5qQ4SFx
SJNzzk9YEsaRicmKDMEIO5WSnlErSBXl3Hm2NQGtlIh2wE2nLAykrZPbe8YUHPY3HfFvwi6KyJ+y
AcMcck3GNaKMzeE+XITK+Qop5BKPtU996b0idAj9W04FNYcZib8aXs+NEfyeF+cRlA1dXQy0cFtr
Eys4yEJ1a/3zOsGt96RbX6//aryCJ6V39iGnLABXYuD1m8RL2Sp0BH9OLHqK+I8qkSDs5bLvCE5n
5yfmsR9gXEgO6L+C0eqf+QQX6vSE85wJ1hgAAswLsm32D10W4oh5q3wrGCDQ8urmPJZbY4jV009v
m/hZPqPUr23uQIJL7gvzdOQ0O16tx2ZiAdQMv5m+szzE2NXd5zn5TctXbKslBqSGF3b8ZXcBJv9x
juODL2+hq21izMFijbBovuyS0ZcNASRcVEItev24r/4KrHwIGOsgcEoG3ZATjbX10kEAi+IkovCM
sRmm37jQDEVpcdSHwjeKnkypLQaa1qOH456Qs3oZzyF27PSjDrde7P73w55ibgihhLA0GxGrqbDs
+a/DkRnenSDV8iYD59rhlCcixGxs/1kr86X6t4O+ms17eMklWUnJmiqdZ139evP9dRkFnYQ0DGzj
D00TJ3IIkBObG/bbgy82/UxCjOsr2C9LdIl38GjdruXjxcwO+mzNPnxFAj8daxLjJVGx4ZO+Kfs/
ejikx329ZtPVUMwPrqrhZJrGPOc49MxOjuvOIu7LYAUBDqoDrFmB5QHaHrSBP7EI7mpjR1jfLKPv
rNCGIbjk6mEdfwc7fWgLXE2C7BfSTpxebXLzjHE0YMXEvRBp/8a5X02ioAG2gEDHCVi8xdlZ+eKK
R2O8z91G98Z1K54kD02tmLssEJ2wMNxUgjppUTMfq9YrhX1tcrFk9mTgglMDt5vKyTyGUSfZHbvg
FBb6PnjHy0n8n3W2E8FbcyUM3Lv1WqqXRnsH/lt4ZqWWyyj6Cj3apzQuBXkHVKPROzWgSf3swoPc
LwJ0r/JgMOzz0ADgwEK0EX2cL4jrfhgygSzPQl04Zsv6t54rVncuSNlBBVOM2cDmW9Uz3KHLcXee
TBs7ErFJ54oY5geEso5xsrA3vpM/4Bc5rrlfOmyvelWOv9fYCf5SvIxg1NMa7puo3hbh/kjT00M1
sDqdpitznwkgHJj42tnuM3hVb2/d55DBN9JVGitWeztosiWA/Z7jxe0olJCcdj8JhGYRijxzX8Tt
beJEX+LacFNIJLmAqtSisPFOgxawxY+UPIn3ayg2pDmvmFcTN+t4EZldJlt0n9BuR0Ia5rP81sNg
w0my9R+89l2ZIPUx77gUjnMTkyn6aiSjZ1zmY5iDqIx1nP2wAR5eUt3UDz+Ymha8hMrlh2Yi4Nsv
Wd6mXAgJZ8VKYw5d9WtcahDyImEdlrgt45Pavuuzo9tcFcb78SHSFOEBmRg6MKRIDEdfPRCni5X4
CmW/hM94Tk4d19LzgZqT6LDZdfLxoHCFhYcirCI4Yw89fQurfz2wn5WwuvABSzWARi1yEzz/W8H3
ohV9Ys9L5ff6GIPevkdSjD4N9BhtrHGH0KihqA5iDktqFDPyB4vQefb7SfWXzbRz3KPIk2ZrEpWE
3jEIiXZTE0ctJIrrQeM46Hne3Pnj61WWXot+yiNKEHSKbqTV+YizNNVGEhuSfdRWBKzyvCUTVqe5
ibrfpGkI6tMOLjuZ5qhL7FQgpkRub/EDuZ/8kgASoGpEcDCtEAvv28qWfQFX++FV3gQLwkXUT9GK
gb8KNUjljxBUyt6LYfMdEPaHjKXkNXKhJMXJpwXtqXUy2sf88eToy9xslAgyaCOY8hFydasidw53
syOC+CHQflAYC8WbMaZAIlg/9UTLOvUZQCnTXDppoIe2jzFnb29+rv5J8XJ84FwXzobDiBFXykOp
ce3QQnDw8EPZ8iSyoVJ1N33o01nTKzIfTC9v0zN6hcJ93G4iPdVyQ3acvxGqq6SgE8U0/KL81XRa
sYcJoM2in3VPinsekoffbht8S1DZm2blN/HzhRiOPJ59hbwc2hm3HyrsmG1bT97PqQ7JQGeq+HIH
5gvNvRrTDAbXoexFLEHJC2ySB9QphK/lyD08Obc15+CcYCXAk2p69Sk4t2n5htxizeszBHk0bKGJ
IT4AQru63bs1/cG02NlANdBzItDthEWIsGK2ODdsCWRedevEeTuADPI/Rg5Nh7naDzPwvypL8BBg
qv/OKueMHfnE6TCpnZTfOa6Ir5X1NLGAIc3mYurTuZpDP3lWCzJRPhClBoa2AATT99dzOWZ/BkYh
0RS4nYXUeEgl2PAvd62f2682W20PoVmbF1wx1opSvdhAD63Uv/w57PQbn7b0CxPObZnDLPd8H7ox
2ozpmGkkZRhznqoAIldiOQqMwDAB8IVZnMzaiEFysaN1hgiCfXh4vD369ooJHsdh6bf1Wx0QOCUa
c6amhjK74K2iM+WFCh/W78dfG7GSlrW6+M9ZBvAkCcbl9U9CoBeCkdTCIQ/pQKsXAFxvJAVKjKb+
byB10GKmmYt47YDhgb2AHI2LnxFm5TadagNITQrNgX+QbJsop/sMqNnA4cLfc3jVLzIKVVfmGVen
/3twYZgBd+o3YMVqRtonziKFnDpB6Wgofp0GM+pu4FKuK4pQ70oHqD+/c3HUC6CMVnnkt3ZwlgjN
YFrtADuiab2KmnhnA+BUF0/ymkKoM/DRZAAYN3uHe501GmaphvAdCGyzUCKXc7MVXdX+uPlUwx9n
5qCTCAjfTLfO49ZAOtT/qaZoWQAxRC5/jh6BN1qJKgXTUwI2jAd/+FNiSZVl85CeS1oZx9umya5l
tCkOFuPly+YBuulMOv8K+hriG0Owhh7FgxAW1SZoMC3wWNfF9Xl5TGkgfrQEHcDLJn6xneYrWOAi
lGfnt7sg3arCJ9yHWbbCZbiozOyvSMrN/RE2oTsxzzLt3BvZLZ6RhdRq671p979EEFY3jdFxvByD
N6oq30zlTiIxY7D0zAp0q1Xhi+7pQICC48/HheOQEZhscgQ49AZ81jgbW2e4AGtN8RaSbQ1rSVIM
dfCUVNp4Mv9blCj71SLItmN6Z2AV5Sb2CJitRvCTEsJ7N2gSfT9kt66GowdPTRW0b+X11TUi7tJV
U1aWQ3Y06ol2Xtw/vKi7ODtf7+4r1PH9dO+RN5l4QFVFqIDlai/QgMOT04R/9PhXXLvOsjteh6UR
mQDoxrFf6zK1IBveC+4BkbnqDNUYm5q4DLxtD0lI8XxNrVtAJPXyFJWC2cxPxtLmg9Z9mq9Vb9Pb
bKx23aARPU6jjCIZuvgxuN5nOVVSAh5mf+IG7Ntu+/WrFdpnvLpohymQvQJ/D9cEm3XL/hErbyOK
+G8WO917iRmy1FQV8ae6UKQjv/Rloo7fOBA4yg/S2yIJ+qZXYfPD3Kc3HTR2EqvprGGw/JCpmJNe
CS89Nnl3uxy5qXIWWwg75gFRPvtpILcs4KSAJ2PDpNQbZBb/iXc3S8/HnbW3UiY70boHqq09CTJ3
2ZvaSIzlaY0bqrqhkf5hjAl3qU6taORa44dQ6/66t6oz5IQOz7/y+KZDYN/DYvNM+AjnE67fICU0
ItRVvRJoIfh9wByxouHDku9LxDwXZUHDfR3GN1jR7qTpFAjjYJaAt7sMAiHnhtkHxh8V+J1ZRoTS
fpDavTEZAHQomLKPj8ufaYJWvVmJNvNIxyELfukaX8mMnU0YCYWcUrv8/cBFFiffHQcYTRDC5skF
h88rtbSmGLdbP1q946K33eaXapVWvanPjLvOajUhEXtl7+aLP1QCAKwjHZqyvPJk7cadTCcUablo
NHqrlILFENwv37y8AG6s3KDtOU3el7nAGa6ZibYO18Xd1NH2xM4Z40mc2xkdOIUcDWf+AKPkGYjb
5nk6d10sDKh+3XowPlpSVW1FQ+Y8Hu+kmnShHmfjvHfgyC6ltqq3etHCFKNVTOaI9gSv0pHauKS3
8hELfqZWnzZy826i3O3lLlNLh0iJ8g1n1oRXGe5p1jL5nYd3ZJNLIbLs7eHjsGzmV35GxWdDGZHn
eJm6lMRmb3hiH3Y2ScSMqYWdQGdr8C+gSY6pReYmOuqQ52+AdP9yALS80loiWueYSqTYCHZSLwUs
RY/JXHAuvCSiPUWUHSR7ENt/kUTzm+zS6ZQP1pouNLiB4SvbiXmdHLhm61lNyKzXjaX0akxQsJAh
F/O7YilUzFYmApM+HMu3/ImCYmjPAO3lgkEwbT1lV+TDu2Q0lKQ3/6IYA9+5oCv8c6eQRFaLBLcw
O/nCQ1o1us324SwMDP0HxMhgpjeoK7wgWdOSogVC5A61Y7J+mXFqiKSaaBHagUGa0xDsTjhpmFOu
hrDsCjj2rrrFH45pv9zi90skcyuQ/g3AxrQacwHgU30ZS6mztrPqjXOI1A93iobm+wbCF70w6e+F
5OO/DAL+5RR5aUOeXdBFOZKqBXti7vS0xGLSvBjvedhxvP7bAd+GV/7b96wW7ti0yD+ksSz4eMCx
LBJhX7KdeDIJFuzKILVEONYnvH6eCks9KV5BPlR1pVWkveL2gwM9S6O4Ys44z5e8+zrnoTLP2BzA
ZMawm3/Cmc6L8IccudhmZuKc31nXXngoKh7vwVfgE+oApDf4UJNLUui5eLMo+nXA04qGt46Ah4pW
oIJwBwvFvvReIgdxVV/ysHhOSWtcktClYnrCS5sld7ow3ZZDsx3gPW2bh8xuxy92nBs1Xc4BpTcL
a/6gPFxPdiDg0pP0uFHrKacDhFNYq6D2SL1ORIE/C709inFaHAKUJ2LY5wNVOE0FIUZ3oFzzmQrl
DaIC5+9+Vt/7v8b8hiJVeqBWKWlHAiLJff6Civ/5NB1lLfgXy7CSo+qugwHbaEFZca69qVVXoCTR
Ua403fwInaeJvIHLJ0ihf3Bl2jXdYzUY1+62ZQryFpjN//c+DGriUd7KMnWMyaIb9ZnW/CYj+h2k
1X032TTFnhrOpt3+C4DV1U8P4RkuzURGNkEiLiFA36B7KuyyDWwc/Imvsj77PRJPcr7jdLQBpZiL
YmOZF3rrZKkumyrrclB0C4x5STf/e3UB5B/YfqF20u6+E7wEcwo1d8zJWnRQynXBWw9kfnCKhtoP
UciOWN0xziaT6ISlrEZpT35iQrYkE+0+RTLqOBPlXYmMxU243rgkOKrWA77igMH6npNT7uJ6KfxP
O3utCY4rOaBOTxyPC9v4sfY0p59p+j96YmFiJ0MHC/yj1SbIlVBM8wDrE3LxI95AOWPJmCro5gFE
mA7RoR8XAZ9DUHJg6kRxwXrtyV+Pc6/SevRKdq+xqjL/NqBvL0ykmRj1o9DInbSBOcK9GpmWZSW7
5PSSVfoY23aAxo3/qTSaY4gIxWsUVJExWURfBaUg62CjILDqpoBZT4e0Gm3IeNs4J+Ya4uCCaEaA
pNdO2kBhq1X8L6Y0Pq1r0b2O1EHvzB3TYApBEdAvDsl1yzQT6QtL8UjVEbvCxjKUS/Cpfvj4qo1C
dQu0QO/JKa4RqBQvOKiyi36CDIyOEtvgTSuoUF+FyMAMRbpQYFl6SmfJXmlO5gSMeIJz5GFg+WW6
eAN2oDAcd0ClL6Rpti2QAuxZ3L3L5GGPGuv2jBt5Pv7hgqEC7nGMT4Q8rewqhXLn/BEmOMepNOdw
sVGShDnW43dRfl5FMUo1s7eOpVpqV1J21FGJHLxDUhlKvne/Fm0CvWWNiiSHrMQDGlXweHaKGK66
Gdqi5MITVSuitr+BDeO0MW9MkFMrim1G5m+hm/azmZpH13zbJPbLp8YYFspe/ixsosiFYL5KtTU4
lQDOavD3/UFGp2hPswZt1xYg0+pq0e3PfRnfQhAGDibXC8XrkX1Jd9A4QclWzSa9gvv/yaB+b3vd
L63W7V6glaY8dZTr+HhgqlpL59VojMunjdiXuXU3TNrSz58NoiAKPTaZGN87bypHsvVBrTpF3/Iq
/K6IDh6kdUXEZdqo68kORW1jdk5HKujsp1PuZXJvK+OB3C8vygQPAz3D7vZgRpJRKshEWmNP9EXY
Ft2pPqCmq1b9J9zfwGpE4Rvs6eXy5Z0X3ifc1dAwdau8GICyYvueaUAITyiQFuNDkwYkMzdiLSVY
hqY293ZG/F9QZv8GiS5cii4an/O/k2kKJGnrI3tGVhw3u5y+v66PvVaNnYa/opQvnITyAIbE3fN/
/pyDZPw6X0XNxZx3wKNyotMSdxjMnvweWPOAk7Q5yAtUnjhaL3eV4ChqzxUQ7GMT3nsCfHl6wNFr
ASy9dLiXClfZ1l42ja8Qpfd27KAim55MX815bC7mQQUhysjKcIPh1XZwXZ7Wp9fa1Zbg53yllGb2
N087HX8CsfipRZxkOcoAqBaAdU0ue1ha8EiFNlK/qh8UfhRZHR3xjiDyJPRtcOlNI8QUKR1huRxA
x/c0wdLQBcd+/EiEvbrT2iiCCUqH5+Hr2rAqs7ZMyVFIiDMrMLSE9zoKaLHflZJPtvry/4lkLKNi
kjD9q8N68VrI3XqMnte4khkxXTAcdLd8bphpjir4Af38mqn4M6j2G9I3A7TJ/+Qw4I5B2SaOQru9
cjNB6+1mAqapUdnIsWUJUxlXSZ7HufroH/u5pKuOZv1iZyV/WkT6+HrbBjSk6Gp6SrNqP1HN2ilg
f4BLNpKmbO8atW38XLN1d/V/OVe2olAGWRRUS/ixiLMSCh6fag3S5/5PQtTrQsT5L3T5bxDyFREs
telsiOsucGaW8LuL4MbcqOFglqdn0SAvYzd18DYnBBOLsFMmitLf/JM25lJ7F62hVUjSKZNq/ecO
4RcyOnC53KxFlKnTGEHagUfjbN4J5AeN9M+TdSqp9YhSfUDo5d9+atYF8h5FP7HwDUaLz13yAw9F
LM6P/YAuhLymO1z7UxPF7wIER1wrjtnuIeTp8ZXeL9RNgJOioM8cMyHMdx+FG1vtUNWY2YdS8mnP
eJzBltWQ7e8IeZvcOkYlpAWjLUr27UdbEFnHvVZRgHY0ucXM1hLZB4EweXAo8HT75INyw+Oovart
kRDTOF+XZwgf8JZS/f5nIk7QItQAdikGGEdvsK+Wo9CfgVPkANFTK3edoVEDyZPEmtOmsdYPSHKv
1vVuEewiIbXd6qLrDZ0kx1ifW0sTz5LKGs8qp8v7OWLUtf5ORZLHn/P3qg+scw8PidulrE/KQ73b
y4xM95fGBAWQG/TfyN77VAfllMfuqCmIO6Lf1Dp0/p2/h8f2zcGhDN64VMt0bT8/GnS05FVkNr15
6/MqOaXtPy0BNEWiKthndyqDESAliBbeRCNGSvlo/ly57TJ28dyGg4dsyScDbBOKaqnaFzq9v2jY
9UjPXVOnWpniQU4WoDE/8Toy5XN1eKrQE9vwyAGnTwiyx0bbLr8mJWmd8rxUQ2FVXzZZMy3iO7FX
X639ps2UuE1V6PAnuDyz4bOCRg9/dZaOkwuhCkTcz5mwRRlmn+u/i1zxBh020T2+24yb2zWWE7OD
58+SKm3mqUao5+7hqNX3Yh1u8LFGMNQd3MQRDDlRXmhEOMq6OOv1umcTMO4JnzETe52Nqr2pHNeW
U0MWhYe25eP3CuMW5AaZrvJR0nMGgJbrFqCiziq/yi0BY5mmVL/Dw6ADPZGsHJE/yWQRpqYjMQP6
86pbV5URTIxMmoIJB4lP+mmANQSHUyspiNFZbiuH7W5zaNnhjgjyq4mhm7riZ/gOk/26si64xInE
wp096nW6YcsvZ5Lu2PerINhAoYL4D0++/34mct2F2H41FB3WdrFQHhcEN8ONAVqe4y0NmWhZCN6c
QxfGJtoIvaWiI9J+sF1mFsFC42e+f+UnXVUDzq3ntGgE7FuZdj3XugOnP1qDDfZuuC/DcDcKKDv+
kZR395gosvtOx7/gf/4074M8VDVNDq0StFiTbk2n3AOnXu0OB6ZXKyd087N6jMI8Z7zJoXHkW/x7
4PVyv4jwPvNqUjI8FlcepxKKX8Lsk3AucAFJhrQPl2pCjkfp12hrPbFfxDIk8CQ1/l0YFEf3bchV
qlJBMUK4Uu7J5Ur7kXh2lpwmLvs0Jskwm92cfGumuju+Ih945ErQXbPdQvX8ufFMms7Rn3EOaFYz
poJH65G0vGFtsGe5cNL6x/63wt7d7RdfSUqPtPcCmb72d+AXgsoTqfHXPeLcv/pf+yMjsJa8EDFs
fWSAPGB6UyAH6PPnicJ+oOvvAzqediOB8kSR/VPfiZxm1lf3cciLfiyYrVjv94bVnDCXnldJlgV7
tupQ4VxEHSo9w97iSRMClwSeBbHhlpz3aUq1mEeAezWDIaZIz3ugM4GEWZw/pUaUwfch54gk3Sjh
w+86eeJYFp0mvCBc9YaYWYM8SWswwD1vMHdHfgciTcFuIPs60PcNwbFDScouAnVdVMyAvsnWKU2g
3DPzkPYLAOk3fGgybZ3OTV9xh3XjxBPiOq65norERgRzyOlJcPhlfOB76MfYvOdkBmzESImsj3c4
VEzsQ/2Jsg6kC67aPfS1jPuwMRan5OVDYoEAacu/sqNzQaO/+bHaCt5Dm9VzLsfpjDB70l7tXZOf
HjX75gcmghei7DDaHGcnH1AhAKVVLGV03Z/mziDAyFbUg9D0/5vaZDGKM1P77I8r7mxJbKyTzexc
ZDyGidDV7jpiWbl38kinkT1zm0BDDyBdunedQMnsbMIwBqDy/u1IsZZF7uxhwEWPzsWlkvFIRfTY
hbh/4NhSeNmSVLRN2JuefIJW3CWQW+NEXd4b8lWnkc8nFWcea0rH3bs8h8V5aTITwaqOtvRrp/gz
0bb44ItvHTkmO9Ok9vcdHWzpFQra3/SfIqHmlNFhPZz0gxc55hSORTJa8HNRXt3Req5mDeGTchq0
0BG24/wiZPWUjmDa1zBUcqINc7bvwvLyww8b9ZBTGaOtcajmqHSUU5SH7xYgb0kNqrPyhxRK/nFL
qnnzA6SSBzDAEeXPTlOR2gloOAufg1IcCKVhhpTG0+o7g+R6+C31gsBi5fuyz/ePsqLiGoJrGBq9
SM8icBfpMda3E/s9tiawz2ADLk6MagjpqlpcPMrzv/JpXItXakvtX/udX6GaDi8Fr0z9/LqkVtLm
GbS5Hb2lD2/lts+dfA6dgpLJbFWSNPKx+tDirlk6YZmpD6+ZXM+LMAGENv9MlYQE2WXAbTcVT9JK
7VpOS0KGH+lniMFkTfVzIoEEDHfjcX4pUGO6J4gzar3xMZ583Ox5zorm/a06DER0B7zhGSvAH3A2
1fgMSNK1qjjNb6NBBlN1qXsa8dm+ydcVr416i1X+KmamXeqR61RQ/ZTMuQ+dZvxA46Qcz/P8NKxO
VaFQXp1Z9uoTU9uXAe3F1xKNG2+mdpvtAYRM6dMY492WrdoklpXMq6P3NewQ8uZI4LUxo1AYRAhY
ol13HXiijpL1ayFO45f8tDMMnqEIUsnsJR1Uk9YpA+TLNdDXpLtKLzYbf8VcXeYwXrBYdRfzgb4D
3QPqMCpsu5vY/0VY4QgdCxiuvQ3+cLYcCkuBgEl1/A08rOKzPLz7KU/3l0PJj9bZWZQ9nb8aTr4m
mGTDCQH//VoqwGoH9csQtmPMJ6Ioq06J11RiSXPMIDO3zQ1Ee+z71bt9/lZQRRCIxVtDXxW8c0Iy
4i9A3YNksvjH6L/s7vp3bRN1jTKqWbkyzxtqkP8EvXFxefoogz8pvvZcXYsADixs7Gr+jea1Vyug
QLwoylsaU3Hd/eWnDMiIAbzc+PleEelU2gs1XpKtN+udW8m4shJ0dCTa20wIMb5bbci0RVild9oO
yyzSQoAvvduC3sbXSDfdyIBPjwyva0fevTdsVgohZcL/a4he1QgVsmPkHfoHO3LwgI8I7GvEVk/l
cQJT3Be50RyqQxSBVqdYydxtWzULK2eay/XU0EH2YEjh8g5FOYjgkP/NOC8RxfmFjkVvtBDRaeLw
1kkJ65aMrmNOsL9E1WUqStpNlif1YCd1CFXSYxN2L8VPLnJp2FUkRN/a83hZxsHk5Y9+uW37Ht/p
V9DTVb61iK6/lCFf3a3zJU4VtYPZ7OOeXYKA8hJPPjLqaqqXi1creJjvJp5ojNK4HhNvJmJLLih2
b++/IHjQAZzzJjvTx5CVaD4oCa6RbCtjtz60lp5fgyyypdXiXVGvedK3BX7opDZ9AdbIME1BVoGe
aDSUGxXQ7bXVmYm6/8whJDkEOw+FhdFTNTcgmC+GleeFgz5YpVP69zV/YJDyuB/EjAyNhlMowBu0
ezrypxKdLaQkxYMnzjuJZYl5Gagi+fulutaWm3kF9USSsJpCqUPIimZvfByTb6fop9xVatd09H3W
QpI0qBxnIPw5iD6hkXlaDnih4U/PANe09UHbb1IynHxKiHZEAjtgDTRjtALcfxOmQNN0i8hTjqF0
dRiEh8R9mLlC1V0dCckSxrkM8CcIE2TcNRS9rTrxl6TlBrYwCJYtL6FdBIxQEqp7TUaF4gmJ8m7b
NGNkOao6LbeshQyNTQ//HT8T9q3Fxzl0t7F5AL8I7QyVtYtojbisSspXsD+rXLaV2X9ibF/QUnAc
xS0z2tntPDJNH17jw1zpIufBgPF+71ydQCxw3udFnXJOhWJcUT5+MwN6/PVfq05HiiQbGA374BE2
t3FYsJBeozN5GyEiSpy4mXeGgxaR6OsWPW1RajqMud9d301urrsBI3UGD/Mjpzj2MhYs/Dnw9hoq
oJs3xFxdF7uY49qiRBPpfchF4Wqf2DY+StajyA7DyD3DOpEkqDnPrCvHnQ2pH4gEl9L2eZvDWe31
1Ysl5zaoqt/Z4w74nTB8SAscQ0fBbmM6mgVObttndjw0IyatWwnQJhyFFgVLm3/uMnU4DCC2+3Xi
RWaI0uQ9avgzzt4zH6BLVCqxwdhsJDKT2URPIqB5338/lqSeiVQC9ecQc30xcYNrPgtK+Alah5eq
jo/WcjQv8+LVQaQrRySvYOfHZeCAcc6hVXh4Xy2gl9xRpEz+J/LDO7pQLtFXA5Cx1fbVVR8i4ib8
d39Kd9yd/z5IScFAnilizd3Aa6YY7J/f1vJmNx4Ujiwb9ibGyqo9yc8kn9FnAShzW01xVY9STjSy
7c5rCCE8ShAfWFTewDDYRFjbXZ0uWb3J+LeHa7hds/iAx5ZM6hbKCWi7xBXn7ehq2b3LE8748TsH
/atSjk676+Q/RhHkzOqjfzjYIVWJFC/Eeg4ltTFTG70wnLBvYi8t2h9AQ11Sn/nVsmlQC4VKWmI9
5lQRLVn+jnzsYcQadqyKlHJUC5TyFAFKKdYf2U807FMH4s6Q8BbVyhd/GlgSJOYw0iDqjByFUCTQ
3Zt7ZZRLkiu8gPxQ/eYt5in91GsQlFrz0Gb+Z9eB2D6oC9nSVRfRaTCpwP8mKWD2Vs1HDHl77NFF
4iCNOnrL+0eLNdqNvQNCCBtWz0HIwq29FWZlH8aJ8bQrbJMZK1kZuEagvZuvKPlz/1TLUxAech5V
q4um5wWsFdHR30PFMuWeIpnKHCK0g1ZvB10bJfl1cgi/ykoTKjxlZS4Fej9WO6GZ9nPcZH5x7r3k
Yggi0flsyD4v3RWCyALuudHmtyGt6ngNNs0NuW+yZq1si2dETtnCaW8gZEhglFje5+VfWtprE6DN
mypJdaR12gG7IRoKfYGcZxL/SkECQpWEIcD11UAECt+fEmNEhCycKdv4NcB80xAKO0IRLS9b5v0B
rL299nN50byZsK9LOC2JyqVauYBqRDyfnZ+baOAiIqYTSajD4YS5mvXaH5eL2QnCMkse87CUtq7v
LbGKYQ+n+68cbZqFkcOMIi62Tr2/WaqYiaPnQq2UVBVMbrSGyLka84H0+KW2PxGVAdnWKPYSmIpI
WDWcW16PzuQ9rW7Q1xT6ZdBHyPFqed8JTOe3YZORpl4BEb4pFg+rz2/gkSXBqn/ETnsUy9zGbc10
zI3nkUjukkco23OI6AyAcUfFJRucq/ZmS5g7ixBnydjC0868yNP8hBjYUltiQBbeJqhZN5EpzeF2
Pe8fVHWPLRgCz/XIy4vHcBUtu9mSl9sHkynY+sbj0CvWwfu3h0fEaL7wQtKuJSNG/9sIsBQB9pVp
KptMVxraYrzfZsT/ZcCDt7TQvVPb9/71BGEVeZWCIIgVG7nB5u4myZ/xZ+GOzMOeJSSbpu6/Sa8c
obOTthb+KBqBgMf12/Je6z9ejk0xbJ4/UeBLNcniHuVzN0v5Cg53sE0eU/2S5JqtYccO0vLacjDP
njOaxLwJkaFAxp44S0OGGSx4n8Gt83+v626NE3LnHEIANn/AYZuU/SNcf5VM3pzwRIFpa83sa+jo
6MfqGwfVS6rukzUBNMsM4J3LpljKDYDSp5cNjgMGbxV7lPmMU95cnuG4U21VJ9ECHWeZXDHAsjYu
rLqMZ+oQJ5QbLxdKTeNhIjyk61uJKLR2IYuqeOjVq+oHwtPsA8rTxd/38s0Z6jHdHCZzx4RcwAuI
6Lw//TPl6XcEg7+sTnkokw8IMhLSJmrOtNLL3+5P0beQ1DaQ+YoDnxjyp5oJRtZi5V7GJ701tp2Q
XUYfcKOq59lkAN7LNgc1pl0v69fOLISuo3Msy+SI48TSgnjszJrX2Tc5an/RgEKQniUFAsj8obnH
Wn7Xg0uoqVwujKC5gYp5gXAnrsJyUPTKtS5H6zjBOVknwIHv80c96n/U6S1WNv3Iktjf1XPls5Gf
5HMmG4/ov7Ugz6LvPpgPsK9Gh668I7XqEwmwbgLqd9nwbP18DlaCwzmM1ODawIFRaujYac5OX/OY
HVhOO3hoLKu74t8f2LMGvnVqgd4T5XiEkJoQxz5+t+dQK0ikIgzDkkfOkvsYs8BLmFbtfH+fdMrN
lsBuxpx40B8ihEm1r3S4u7rErzEsHZpSBGpTS5AtYXtMMfy1hN1EYWhjD1l6/DmWSry8p3ZKu24O
B+vhoBWZkJNzXmnqMoIWpvhlE+lbr6o/NDQ7T5iecVjFc55lXxAhoWqBjYidv3fHgBpWAVqk6UNH
Th/jdoE1H/6dVQ7tfF4Tjr7Z6JO56BKrXot04dCsRZgqr66S2C93oThkohZOeyitcZDRJuiCSMqs
SR/B9zTffdPUbV0JrORpu1TovhTf1XovGGft/UM8fcpVYgLMaW0mHn0k3p7vx5WyHpPBOm7PBK8q
Gz2d7ckl22mAXCoAUfzLFpdl4CGp0YPpiRA5TWybRwo+GnE3O3SrFedRz/z8VNR4/XZxg+Lh4NIu
fEuj4MLF8kR7YIKUs2+eXglswdFkujzhnAMUN7VxPm61cKAcF40nHGRIUYVizAzUSxqiFaDYEPl9
1wEzszau2fxs7ZDZxtl7Jd/PCDoDpDVFdrdEZht9S2AsjviJlFW2SgM8WDEZ6EBgtgjbZGnoyHjB
3KX3h1yuBE08zxkwF+rhHNG1pZWxeHzqub+WM6OiWvgMaoiMcN4WrJMzeK3+RkHAJU+4t0MEi2I2
viSqA7yzRTbNUzC/c45mxND+xMT93Ee+KL++QUwACQmoOx4j6ftZSEbhI9iEj2hPYPYgVoI1y502
ITNEoaZNyS92rjKgb5P/eifGX8f0XG0Z7eMqyy4kfdB7idt8Hm7JPbZD9zFNHrhqy5sO7M6ajLI0
/q3Dz3Nw13Vl1exEomvhQMnY0CPp+nAb7pZ82VXQwTNxFEho9nBOe7uQAJKwDUJbj5CLnpXscJGd
75kZd4ZZ+G10AUp0/YFJkNNJKIYWhxe7oPaNI7iKC0P6hTPcQ4GnKAEqfK+UptF9vdGFTgyd03m+
KK2iO1u1n/CBAeq9fxAciLhzOWSSlhVKSDBlOIxXtFbEdlSm8CLXl3VPx2z6KrhTlrOcK/gMeqAM
gcbasZhtFR8c+KrGFXnYWWVcS9xs7tZtXz8hRtjCwVqeU2kUl/s7ktBlcGTb6whbPzWvaeq6S2lR
b+fPoeRFYFaVB44HWgIQTSu628vT7LP9Wa0GpsWMcpAi2YL0dq2Z9VZCJX7tQmC/NCfSr1Rl/B1Q
bDGnbFVvAsEu/Wx+fhtwPmHeNf36UX+MPSBlsb8y31VrXb/pBH8EE1Dlwb6pmaKaE4u99C5jkjgX
58BtT3VfuSVRMcik8bejnyI6NJfpn8RfEw5iRvEYL1M5wdk8yd4Wq9UxqIUXwggGEtgUYYdnM0Df
JdEr+rLQ04NGytEQOMEnh68BY6LPAd4/Uazk3eoYQ2qm3iPfePTu/7MvRReIY9PXjDlipJdyrLt3
38nhXiAByHzIMX48u6pCt6Pqqv6k/E9+6cMkiqNUXk8roAGvePeJwl9IcYclMWPkt+G7kl50FgWN
M+oTzzoOb9L1V+EdhV7mhlvWfyPDhkt8dPxUGW6RvTrwzSeXSf70J95wukFMctdlipL26+qU0U9c
SCG+YOlo6TqAisem8KtgLglstB1dNbNj/9tarrJO6ZwZhJTwkeEOl9l6feKk/A3Bt+zqeK2ljkjF
SmYZlksKnwy7xyVj0onbADhHvnnOXVqeW9x+UpKjQ6xIvp6jTsviLpRWv7h8PdrzBISRmLfG2zFF
Q7uV/sQJSemamICXIljdrt+BGgZx1CDC5OgZMdTR2kfP90WTVlDYl9+TTmeSOVAYeJgpfi9jJY6M
ZrYaiaJpi7W+telptlvzrbjNsoY1mo32UUXArsp7GjQ7sRyzb8BTKbwme4tOaF3LJmbGQE6M8QfV
jQhjU0nskSUXDOl0ziN0T3P2T8lkiZuWcQzlzwr0yQwWecqn5jyoXZmBhZDdAyCyQtLi0Bn9G4pX
Y+0BUPJt6eHFVUNeoKTr/YjFH4FxQfMpUNcLdLINs+x6nGcv/mafALF6i/3bl9Xr2AEcN/nLCnMC
9K7yP6245uYNao+4VPkSNmxabkv28e0Xfiq4Mjj7I5ga3JOikZFfsNP7aE0CTkbIt0QBtv7wjHft
rR7WKkU4V4JqxPC9+t4mOtb7tKWwPRllspa85YuwjrDsRRJIl1XT/TEp6PrrfJtniVoyuz1WELKc
sTZpfxs+cNagSAiB9Lu3LebdL5nhgjKcam54E7zjRU6amr5nUoqGV+jpEVdyZZba9AJSdTv37OuY
pAesQNQUbm9y/B3FW14MpdRKURSrZp8vOS7vozRXc0YC+dBf4HPti1k7l0OY5OKTHNUU7lyvJkE5
1VY2WDaQqlKxHiZqqwKLaxg1Lqcf4LNZuxC7opQ9WGSxfICT6a+wtY+szZCnHwh2auPG8JzYt5z+
/aLHdc3i7bv/3pjcR3rcnoduhJ0U48n5mf0LOaHsWFZ9IlcpxxWo/VtOg9BsgNLxdQO/5vc0hfNF
bEnxSIuz+x/w2vs54XtmSpVj5EnhI5Wbk+w2J6lwWIIP0zXHumDSLiQuwTMuj2CR5sKa4Ws2v5P5
AFNTAbIj73/AEGM3k+/dkgDTukIXESQ79PyEQFbPZ6h6bxmDnW0Vekv+HctenKtNSagkaFqk/rSa
N6qOlmkXahTtJZp59AkBrrmsB3004ZHNTJX8g0Cwa3xtvUo3wCDYsS/bBCf1/yyfAwTQKF7u2mO3
4rncnPfF6q4MAxkMiFqn7+Fs68p4mCsZRMxZaUKaHFQB6b1ijI+Ewx5KhfxViQExx3sx5ibkc9OA
rRz68BPPxd97f1tPXAfYaOO60SN7J86+P5Bor7kbK7X66xyPbvyqdNhR7TQRi3+Rv1q60Szo57tU
nwzAvI6vxL9Mzz3In6FJgbL0blYsy85u5wElnmfmt9EyEBYAHuVOZE+07OxP1ofh3t0mSap34wz/
+K2TZ2zkTw+vgYiYtmRaaLn3VTUNISBQdBBL9jDTBPp0TMURQFoxlnDpG8tO4TJjfe9L0rDrtZ4D
l84SXG+x0hBDZW/7wFbg5Bla5xzhCLhKS9UjxRLxHBSP5s/sdI7OZQEBow7J4qpYYuAa0jyEwTGJ
TeybA5DwMt9b5Yzmc/Xo3QXHryjKMh/v8S6LElqcEysiVi6Vltel9jAFV/XERK05XtpCAIhYGFTA
lW+3A/39pJFGJJoOxvYrKmPpDyjXsCP0a96rUMzWCkMHM6SgNeHieu9r0+7Xof7P9VZBsFc2Mtsv
WqaNGdfMYxjs8fUiQEg+WcVtPVPpjHT3kaMlEjXqW1A2YQfM2Wk6z9GSIzdJk/Je+fgSKpI42eSU
Q5QgGz16G8AYd1yq1JAtPnIykESdjc2oSdxZ1tkFC/HtVtpg6rdeOgjhynTIOrrwHfb16XlTFo8B
QVIHBQmHeh6UOmb8dhBp1Nx7diEkS+NArSqpHgUpQU51nLAqa69c1SxpF7PaR11lFDfgUc4X0wPT
VdU5cTCxy19HoCBMRXSPQ5usoD0nU087Ow0XOKU3Hen7M7Y4ieaD+r+u6bsoPGTyu7wcLUJkhA3B
ibeemue/+qGxa9BYR52DjcSQbOSknnJxxzCorlps4/8v48aUPArE7GTiWIi8tNUSPdnMrhKMdWOe
QejoVnca2/AoN7EAlok+86Zz6+zAcy+phGBeB0cGlOq1hIOR78ZNCfVJHXuXLtnLMuwq5wvw6U8o
+6Ujal357h+ywQQv67MYP+wHwxQcbUbR8q/np3wj/0PL/QCdYvnl/Up8sb6aFh1LEqHrDanQaYo4
VVaTXJJBSNs2CS5VVImKoNgE5hQz+xJHrF4c/7beLaTHF57Buq96rTQ6Qo2s8C7FPIERmNxlUVmN
tJmraYzTvwMRNEUJ33r4xW3seu5IEPtyzwIR8ZMGuOjxzlU4sO2YgW7zih8vWGMlfDcqbURDF06D
Zp+HGXzwXNuqkaxP+3cQctOHi/D6n0qNBhe8BfjsPuelY4u7XN0g/dTjzY+oNc+I3nLSKOwdUkTj
n07sIZmIxwHcl4cZMuX/IV0v03jyalUs15Xv0YkB++SDMwcjwY9E51LOvx9LT54LBumOwrG8z9gH
Aowi+SfJMi87IwrTXB/Yced9CVPnfENWy8h4+qZDHPOhMW25CqVHf8GZsFhN82r/uSKfsohU1qNm
iOlRbLeDi4wC14Fdd8v4LEvRZql1Xcpi7glMw81juMSYjWReHXTR3uOU2FdQ1xWJ+Gt6yRUidPwo
MXj2eG2xERTmCsTY6Kn5SZHzEayfGaOsJTLOS/L780uoaWef9XI/T726AOnHO2p8bWXIlnDo11D1
7JW1FT0NwbaQe6KrWqsEQqqSaPvuYNPrLRLfHbg8lKdtlN5bbKdMNkPw6Xbw0MKIKhel1hBJvlgV
TvCfI/Buq8yl1YdWc2JLEATSp+bkvBj95iYRMmTKoXA+K4iCsJYIn2n6Nx9Ub3DRMBs4aU/aoWDg
FXdvPc4U1CcxQjppDUzaVCIhdc+zp6oXhFeRSgmbSW61kxk0p5/HunAnWxCw/FeB1f77BacMMexY
znhDnASxNeF5YdC6izjsqsZNwZkRQlVTvSDEZe5nJSST1Srtwf407na+L6gOoTp69jC33C4FnkJb
peN+6+paDOffMRWjBhsOk8V7sKgfAY9xJaaK86zVFvxX1FTlZJngSKyb3hIkseGFntEqMuORU5xv
AHXb1Spv5d5blBsqChiMaESIK+1fDS0xurMkf9bGlg5yKwH0KEgXeODJl8Dgd84pkmHEpmf6rpGy
Uo2KHQEPMhSQ+BD13lYEbvUMdqdwaynhcU/GDYJaGrFTZeVK9gAUX8Y7pwrK5Ww2AI7r0/LZbYv5
khr35b0V+qOYByM9WSfc0xSn1L9wpwJY7zF88vM2AHNnm3ceftyrDcFLEIMevXwmXQQBs9pPCEJf
dFqST9butiE0DUl31GP56jWVyY+pzrL5beGFsSsbloheBdqJnnNNlYULsfBvq9sxCm7fChBCtjYb
SU+eI7Yt3lKs6Z4rwuwnQJPIkUJ8n2JsQ8RXBgRGnGfJQADn1yv8CscCuh3j3SKqb4vGHdWszao9
Vv9yociRJLckOvnNLzJDdTysBAqZNVfqhoi1WrXHwEzAF7doyyst6PrSwS2aIDdxODYXKdgUBdIU
E69jMs7oqMFLXt9P2TLqA+e+mlRNXTm8aaxKaFC2xkvpiFGdPzA1P1e6zosLo98jQuQczxOVXqmC
6CCpGXH6SRBsuHZ7daXWAgFfZUbEm9YbLiMul5TNJtigTPZoabBABXFbgw7nK7sSW5v1LDsN2nml
DO1IqI1NwUNovoiYg5nF9qCddTX5YvTFEFlD69BWioKc+KwupY7Ytqv9ToTrP8IQUnIehkqVaGYx
HzovzninhasWE79R/hym2j68kZ2UJbPOd22J98EuXlGzXOH97VuHr0ObwH/JKGoHhJ41tnQGL97T
ssp+BNdHlrhulRrvu6OgAvIdHlbHxdU6DZ7pIbE0wkZt+O3V5drcBgn3/TkZ9LEafm3hP48MKCoe
MDV7zBvUfTluznKcZfa7CFtVIYYWn9OntbXBxuu/zcJL1+CHz9Xf/o0JNpsfibSXDyZKptidxUIj
fcyNgDeF2XGvk32A5914ARSgMZUoOfpqhC5ykDHcXO0FOaZUFQ0mhaL1PeR36R0SAUW0aUMf4Fz2
uerRLHaoR6PMj5QrFfSn6S8aUp4bQ3igjyHme0rSrRbkaEqmWT9obiE1BEhv2Ow2Z0YZAE7M1gcL
biK2UvdPUTWdTzn3a61dnhgxNu0G/Sz0CJMVl9Us5roLTo98jgO7ZsgHTNaY1Wk81azmgxk2Zzag
gKxaGtseoktkIvbubiRrXjET49HT1vdx3vCbbU5ySS91gvaUir4UTHdIvaD6x7dJBbkIdKE9Qid3
UMafRxVK0LQg+rED0TfC7L2yMKoep7NDnoPOGwjJQvh5ujNtfhEGzVa9030WjKzQBERheDHd/HeT
VZ5MKR/SEYPPF2v84sTVxiiq7xGQlwlsiyk2wdWDUHF3PZxJw39FDFhrHVmTb865j5bIAN1lKIv4
Cx14LyrhuBkX7YU5NQZtAbf6aYhsUVMpPjg1dQkcWiKGJlcGyu2D1K1xf5z9Xzsib6zgks4q9wBN
zLyTPYXH+LFESvopuzpnjgeOXCf0Ep2CjB1euw+SMxyIbUany9jomQxIh4pBHoaiJbf6owV0SzYP
aRYwIpDWWR1bHk678FQxaG7VhMRcD7lbDUnbCANP4ZoXIR566aN89qRUgi0B3GLnkW31J5AgG7Lo
o6MDrY2E4Lpz4GHVdFqjcw5yTN4cy/9d2vmsA3blHo0BiOeTcqZHtQsh4OWILlTtfNjENaWpBxSU
f2AbVaSTMKi2h2wRsEBcf5rHk4biRo89zqd2OxwwuzQnLCQsPcp8qf3l8r2WKAjeOpUnU1WahFjh
KJSfZoy3JeuOGOj8VfRBWFLWN+CBKBPt+rzzE1lvKzLh5reR9BI8n/W8myUlkvTLniHL2q51gOUD
R+RlDrNMIjaabty9yjKYwLExPnIyr7Kst0aiaw50naEuyTgMb7elgYq1HiHLj7h3ZRXScdd6Ofdf
GXk3pm2JRU5Q0YnutmK+F+0Qc6fNiaMp90VV+L0zdLLp5UqkF60lWCpLCzrSRYDVQ93jDwzMFA+m
2NEuXltWFnS5YnCyHldAnq3bmfdjc+jlNFBq2kt20LiVw2atI7cjuCoDC4btTdyM8LJcXNh3VPN+
5QWPV3kCBj43mTmnHt4PfMosnGEklgAKnvqsHYIoNv8kf9ZvariqfvZhvLJQoiDBCQqcGJe6veYx
yLta7u5H9i22l8v5pDlmPQsxaXmtxj045AyeZva7mMiUpFSA9HaC42PQW/3W+Cxh04Ldcff2DW7j
gaktCoIOH6nmP5Z9USNEOriCaPpZwW+V24P0w/PL9iGC/yXN9Rd4ZRp7i8NX/L6To722YabGT/LS
hjwQkTnj6LoN3fsYoZJXiNbHGSTFMG7gG581ZnPn/04F1XvG1A0ZQo/5lXa6UEvJNcbpFiCthtgY
ihahp/fS6Pj7vVmKI/MUs1OO3McR+xCgSso4O3+cccwSmT2gvKC5cLOdS1Wk6RVqVeLs+PtTT1CW
ePHsHFNlREHxjWdLMeWkR2sRNo8yLpKsbtoX7Y6PpUVHhzn3BsHPuDuU//iOip+Jh3ev7g7bJMBJ
TpCt9Pipz+AnrS77YVZqKGOwzpIQ3+7m7AconCkqKYKRsKwkLfFrxNl+WsIn5jqk7ajYahruNxCk
w1H1WHMbxvVuUJGc0DCjftdDxMPDc/EgrbAan/yP2gfGx56b+IRqAjI0yJB8CgfFFLq5VYvr7NSF
PeZlp1NqiyWtmOJwbvECpVwp5PiqA7uidLuIvlsgYSkqyX4ybeeDTVRq4ex8c5s1Bb9CcG56ZCL8
dSzzEL/mPx3U+Mj7meSXMovxLSj1iC19bqPUzwvMV4et4FZJq781X5Gdw7+a7JDONkga3HosKNfL
EvsEvpOOgFZjETgq1FQb97oBp/Ug+KA/Z69u5Qqvewds+XBDKJLOCKKwwmCu72tVj2GzB75B1KhP
SH9heXMtImkGq1KGA5be0IeMwoMKlT5wc+1B+12IDEgmB2T7usbbVDyjbq62zeE1eEA0gXRjOb7R
H/X1u0NzJTtQPbu/u/Qmynx0dMJrSiHCxCgDUCRpNbaniFM4AnHgIw+UA3dtYVOe5fGZps5CCAnP
blGVDf4CQ58zqivoo7OG44qsBamWo3dfIxHqeRniamdjuhKmpcx+XWE/BrraSCUj3l5YRLkh7usG
MUF4ZOHfmqB45zxsC1nJkI1jns04Bc9fzqV2mitcbzrhK+tADCobJ/rpfYFp1vqgAuhhY6+TURQM
jAvDveXExXprDRZjG9vqMFrSSEK9EnqMWkChwgV6uVBZ18Rp/SNyMPTDahp/UDnkPcWkwjDiVdyo
/pJjOygcF1f6RkekSgeTtG1WzpXgriWgEUvprasfD6LdJlk6FG7A75pu2cSPljZ7iL5BwEDy1vs0
C8pApPk5s8dX1ajqeASguQysQyfCJK31pRiOSiNWcdSptHIUgEj9v4j8ftrCVvT4M+PsQnO7Wy7r
f1q8FwRBQccWZLFqOsUvYjlbS987uKcSB9cwMI6gYMdoYcs9fzF15CYFXkAGrrJUQZ2GSOVRN0jh
vED5NMeI5TMc5Fqa+sIPNNUaaZ0yDjcVtyUh5VxI0br5eA0yIXucC30ouexgd/9ClPlSR5+p27sY
RPRb4Ga+bmOeTkOcDLVdJy/2m2ayrwN/j67g911zJnp5pvmSL+qSBOBUq1RlwUnk4S0dPPcexh+O
I2Z31bhWW959Aw9H0JouiYKY6+p55x2lUv7AfYYZEhjEuCSneLErX5NwzoUQaVJoFGyP6NrmIRBR
YX9Bq+AYD3MeI9zM2AML6q62tdKHlM9gQ/5lkJkWqM3FSKSdwrQ38wOc3jE98BrdL7uduGeeZCDo
TyF5niaHX4b4jci9aFURspRBuTnL8xWbaXEnB8sHOqn2ApEXuZYMXrNbtBiazwM01qmnzM4JB+/E
MdiTOPHgZU0ng9v3rPjADW660nrxQdxpMI4r4I17QuO65wGmwD1Wh0pTxT5WXNkkrc3ObrdV6Qi8
PcN7sTLA2rVhH9FiBYwC9nGIP99EAXebECt6Nnng82Q2uAPQzyRZQfDx9Wgft2KW219VbhWDV4YY
JloNT6gF5y0yn3M0U1e6Y6tdHLJi62L38vGAv1A8WKp8CKn82ziDOw0UZK75HtD70GO0RgPROewW
24kYG7Pn4tS2yEhUFwNmzUdmz52iUT3Y3djMEoOiEyNmKO05EJqamGBHXaNJie4+6kIsPBCW0MNc
CH8EeuRLuFCjktFuIGpUqoet4YIHIJTWEUsIxeTZvkFGB6oVEJe7uHiOC3NaBjqeZFto7iuPGy4w
UH4Kx/PL+KvIxQhaUyIu3q/38U6t3ycALgzgO6Mg4EY41Pc1+l04brYkmsQShPu77j8B7cwqps8O
BtWYadyMo8kZLcwVTonLPL2hAjyO4kWoLp61h3Gce3tnQ5LpLMPPMY2UqKXWY5mgsci9vnqcM9Bb
5Lk+5zOmmFD+viNoUJiV91n/rTQKPot4mQUhk+0UxXEGdvteF1kXFgL3U6/JcA91jVMuZ0rsgxnO
UwHpjTaa4xM9GZD48IJmGdJNmOLOtDsRmjnUSkuFKeN6L1xMXhUl3WGoaVRjxfH+dz5vr74UzSq2
RIe/kkZUREX/FzW9LZR66UxbPCJ//6BpEsode59BCjswU++xMU/7dUufVVRKDsTazuOf1jiepQaF
YIqhMg/rLmxD0K+VnKOHlnepRq/XwgP3Jjq+15J64IKvy4rSTl8KVzhyeORVs8GcnirY29FMr9/y
SEKcJCSyKSEU5+AysNouR22RHlBiN5m0lfwAZBTdXXOMxzxQZ0Sm0UUrWhmjNuGE0l920xSR+T9D
3GFskurgC6DMauYcBlG0Foe1GmKpUNhEvByGypghl+Ef5/YDjbxA/2hmYCEeuBorAFQLlhhVaGL1
PkunW8Gy996utm2+8YGeAfXFNzfjjTtJuXba4V7UCjPAVZo+LamlxsaV3AZDIreZiv8KzWKf4Alk
tLedGq4Kqg5H0y1Lvw+8EjCyiXAGmvuioYwGZ7RJy8xQsjCxi0vL0uSBFYsm0vmPDY313rrUHAYz
l3NzMUxoL4G+8WFHzoeQaLHF3CiQMwfVnfyIFYIM/dBhfn/THlhuG4qo6hyGdiDNlMJp7b6/ErKQ
6iW2F6H6iAzlDXuBBYbMj6hBmm0FAQJQUZM+hAmBwYbdSo1Phtctal3UC0Wt8l39Hwo+kPorJfVt
mtFcZ332eF3VD5N0bpyySP9eyPvG7d7KsHFloD9SeOp9Ktf1THzuPVzRz3vc0pm9IB526sCtCQva
Mv05OzcqhPKqf7OlU3Ou1Bi3rluqHvQiyE2lefS3GklHAHO8Mibn9wel5SGac5csbbMaP+/rilz6
Um3EhiSTyS1dH+jKQeueiFU3D5j8vIEMKyKd4lciEDC3kTI3YnjFZ0hBAuBSQpiZXlffTI8jgkii
5FFJR/ToihSAMkBoaEV6e7N05WXwFQwdIucx+qm2e4E8jWMaSbmgKeSM7XvzmIuDrxjWMapnMelA
GlePnzMMI6j3cAMvrqQSqyhvXdUUnPn17dIGoQh67fZPN+03o6x23yporH44GdwLbCbtGFKPPiGx
i4li1fEn0o29tzWYBibxnViKM/QA2+PtQo1x/IjeCH5CDDAuIl7ZCZyycOK514+7JDnJ1ttg5N+V
8VwReA1F4B5txtxJGvYei5VLQzfobMk1az089zSf5B+65ObT9nitbkYkJekhodECTo2uPlWK8YAm
S16MKX1TPO7edM0i7kSnnBkTAX14Jer6DLl7jwsdcFW3e5c/IbCTAdWJ6XhogrBkvEs6Y3aACbJD
Bs2N2cTywkt68CcptGKTTWZMmRSXUytHXDjmlT4VnLdPgepNGfyF5CkvU8gr4xi07FR83ctpnoPy
1davbTwDTtsYjBy2Y4F7NRQ+EIqNNzItXivbz3SdNuWnxkv499bw7HYQGArbjO8JVJ7z/FTczsOw
s6lONoHd5CAsWQVm1zB+gC6g5MDtQJ4icHpb4M6juJazMnVN9BDyURXUFy2n2Zb/AHczNXgNozJ/
KzvbAFwkxGSxoo0FTo5DKEdJlB4uGD+udX1mHKhFljrNH7gc4Ins2mvNYFn9RQ5+7hUAEpuvQEiL
2x8JfejDao8g10cAGJ2sSYv/WiuZ15c6mRayuaolz8Y87AC7/ro+on8psdPtO2FLf1LoGTbKdW7H
R+fdFMCvqeF+8eIvZNiNv2aQ0H4/etTEepQgRinC3Ecj+JvAGUZGvFNailIJuzvg4ZwNxFv8F8qB
kXGCQv1TyRkM/KIAonhp+Kt3xUGSVXNM6r1aIDX6NOgZgFPCUNtys7PNUWpGsUOzY/Wbzyaq1S21
Joln/o3lE6GQdWV8xnP1uS5hZuA7hY3g2txGBwD1toXatIls4LTiENVy25omAQVqqTs/58y2cpsc
HLB/JI7V+Op2zBZLUpMVi2Dz7CryLBIUIVYVuWut8H6qzWuLw5tBIty4M0zpnUNWj/fWhInG7xsX
VbZFXixtJdQ6IGZHdgMePPXxoKX4ePlHsKiK0C66W5ioCTKgY2ohWukh5LrAD3VHF2oGV4VUR2i6
WSUosvXZ0l/Wj1reyfATQWLNp4MFScGqQV80FfhE/JIlHPitEmPu9IK/ZCahe/3Yjkc1NLwWIXJK
fd/MDfXBivwRHIWzq8jC4zJKz9/ZrCE9LnHM+fGQPgw5lp/EiLzbe02hDLKjbbE10IXind9E8KHm
U58/3BCHZCLwyxl9jtIMf9E8huaAcJSQd/4+fi+J+hkUtbitnsFxfd+0o54vaGIb8GiEkXyQjL5B
lZeViNW3epLYEYaLD8prJGLs+Mec3xrTUVreD10UBMiyouUjXjJzl9nWME3zk80cLZ1yZtum36eQ
9ptSQNn+AZ826nMUNaSXpVGN1Zy/EWBVVE0g+7OCJ4XiEeg/tmrzhnqF8yzRbQZQy8LaLny/fRIn
Oceu6cpBUYPfrGTHH1IsEwHa1F/8vZk5c8pTUsrO4d2wCDm2LSb3S2vsjb1WAdHYB/qMh7DOAZF6
NligyMchZ54S2JdVWjBfeZ7OF/4E3lkbeFi7SDTdoPUJJxsL5ZD+7C7W7EGN74EfaS0BXVdQM4vO
A1AUkSYbg4UmqoNt7NVNTy1KXmesqpODpbluqwQ5s2ikZjfzpCqZqCChbW2Efww1YV7EM0/gqSBu
f5l8HIFbRC4CqPzSRSwMvG83pWvR3Zt8LIbz5szQtLD39BQWy8g2zE9rrpMAfr4GkChh+qUv8avt
eX6i3wVfUBhaslMAEWIltetC8eLUNG+IrnMSlL7TR0IzD+/XDXBm4CRm7j4sGteaVwunvSQthCXA
72QSu0Fu1ZFnRs9k2rDoKEhSFW0SZ8irxsDd1+K2L+ctUwwGrdskpHYK72jQ0Ca/37yRt8Zchwmo
D47iwblr6aSj9NTVMFVE4tUQ5bvvz8WAfzMdGGIs8zHMjOyfDApzY2tpPYs3ZyI7UxMXvnkKEb6r
sEBs091ESFcPmR9/XL7RBf+eVtoYqgQ4QWgguBkIT7hEi30TJRGHrfPPZjvXgDl2qRI6tCLLJVZo
WGrER/vZ9l5NgrFghlOl4v5TlTcj98XJDiYVLdqh4T4VnQaPdfMYN55l2Dw4ZqXgOC7DZUmHHV2A
cMmPG7ZfCCp2YLQOHUAIFrRMv/VTcZ0xpeagAofPrmfNMqYHYrnWefBaWi64pxVNjlU0buvBfpoH
cEmmeRobKyoX2UBAQHWrmZo2Akx3TCp/94nNKS0kfkFKpK/LuVv4YjP3/+hkuT0KSj+5+e1regZY
J0ovapF8xuKD4qf5WuZCXdVI+hU+1PyJuHOPATfVAQx/EJWpjNgu6V8K0RnvwqG+U5B/m+d6oTUb
lR7airPh1/tiyUT+9Rhx55qCNXbwjZw+UeNVQvwcC9nVMCbcgctFpu0kHGPKjYCrdV/EKeCdPvIu
tzNNoPidVF0aMDxMLy+Mzqu/8TrInJWTzpwAZJiTHXNlV76c/pg2oRvX0AUGi+ljGACNBE5QRuPC
xt4NzYD4h9Z0JSFYTZTCmVMZz3QOYfeWE1b6yx/YFT55CKQsSN3oiZR5Se0nlFRgMO69NsEtxyME
RPHARL7ea1U8HXTRCl+RBrbixJFTF+8zPu7k4ugesIqDAoUMXRddkzaxE5R/yh7Rom9nmrZEmBUV
U4iOloEfez2ZMFTzGrFyCPJ87VW6fIaIfSv9KyEjMfLYLMI6TMytZrRwFsQXxnJte013PTcs4hJq
SXVVHGiXUFq2WbH9Nh4YeqHRcgEsk/lSKFTzZzF22IUr2rah9cZH8jnxEhJn4M8v9AocjaTNSorw
huDWP/I0yjs7PAlxPuP0iXcrhBRKT2FJyGyt8+LGZp6idBRnyXbZhdC83Tgs4n4W0oq3G9soPFy0
xS/7iZU1TFK1nRiTzxNO2PvFsQJc/QVTlBH8ol5nsCCkc/E1sb4E9jmVIB6F1lzGEUReJ8drcORO
qIA/d7fkXM6POKozjZKEGBH+etw2uv3KI5o73o/XJzqYk/ywU9nJi3FjnBKIu2GXWiMQe+aaBPE0
x+H/w4cI+oV2IyvoOlNidWqQoU+y7Q+KlEYR1/5gdHlr6zmoHUp8DUR1Oyhj8gCrqdx1jedvoNeZ
7W22ubliePYLpqD8wktX6hHGDPsjjq8MJvViPBH1vQMR1xnvAqZbfjcXvAFIGbwxDUQvA/zqlCXO
iidFMvUW/gq0KObcGP0Z9iXxfbPKbNP6DMd8Rpp0y9sP8ZJRmT1l/tqZpiDWsTFOzTKGnodDjKF6
wIidQQKuvOCe4O8JGHCgv1Tjd35QkkjHbJt3HABCvVAWmbK4ovaVUDafHdlSUTHivAxAVfFKWWti
ZUmEmuBOoeqkFe4CrU1amnHvlZtjACKC64myrkVgfeitvMbsszG8nw53hl2nZ/C06JcXRX+v9N4/
optvpy/qaQNp+0PrKUreBtG4FGZktSMtCBzZPPT5GUKWRC+3Pk0nlc67Qj9QAHkbgmkvvXXWsKR/
V6xy1bCRx/8zrKxOGAcnIJxnu5EdFRTx2GE4eyYOncZW4IB+jjCfBSrTmoJ7KzDKL8e2PweTaWY+
eFrim8BvaGmQlOnnEB/Vl4QHE4Q7bSDOpIAan40Jdj3xdjt7pDn7WWLBrzDUw9oOhCrWN71Nx0Th
Z6lm+DflD+ASyPR+Or1w0ornM3q/6tQYoumBGR/WLz8H11XkLa5KK+zLqpDUsH6H1q8JgMcS0Cca
1T6OOaMZq/fKtjRBfP1heS8QhEfHVQSGUIBo0pmGsoVXWhiSTyEy/0x/3NcJvsGp/f+vhql7kK4t
gkVc7G3J6TNpXt6au+BiRkCorkFO6/vMFt99z0c8Cd/Q7/M/K7h10e1Z1VyAzYEyGwb2XTjSzApy
frgnSiH/rdy59nfnsoG5sqQ1bPaHz4i+yR04c1IZGSiVXUqLs7pNnXD6C3t1/9AFP1eL4DrK3Bvy
IzuN0sB+Bi7CD5hL6t8n4fJimyvr5no/QcK17UOGJ2H8OqOnffZ9RhYfSusUnu9h94XyrfUusVeM
VYUQwPEOCrK9v0PKZSOd7DDMqFj3+f6/qWKCKv1RBavfEr+WDLWWntyIEP/Pow5RAZC+fSl61kc1
y+lpesME5xev/0hg1f+k/nntVlNWyLws47cIfnHGfuGNSBf473AUQBbAxOyg9cg3kJWiBFIEudkD
yq34ukdZ3iTmpQDARPtSHnfcZAR02xxvEbSGpoQL0FUC6/Ulm3A0LQkHnoVYndOAYDHek7+tqpy1
jV2pGPxe87Zr5QzKIjjUBAH1gyfICBQ75u24I3FsDG7a2PWRZEsDoMVQMoK2c8rb/Nv5fvd9PWgC
bDMvBjhKGEasLBMkFCE1xZJ/nefIwpp+4Of3qCBeynGQCWdD2+T5N9obxZos2kkUPEStVC/VBGwI
bWDPhrNTwspG7IcOEqX8vcQAB+/PBYB97Dtg0s8CLRtBSoRMCtZaaU4PQnVLqBhZnoTtjSar1Mzy
3/1KoJ4+c+FdCRGopugVpuubrFxNF3m5SKmybFw1CYIMT/dg8wAj39MDIQeC9buSN4JtFN+PPhvU
uHzW+RL/SrEGjIXDgahauJRkjnQkbxesrXMmMKtDXyLtt634kDKeG2PWpMFGokZ8bCHK94xDVyI5
iaDNwwdQeW2JSuHqYzlaQfTGcIPW77EvRRisw3GDRWSdJFTBUqd9wX0OputgBBWxqQZnYaoTcUhf
EdIqmSkLxP/iM5ku02zqumKfHRpXjo9Xi7J9hyqx64le+uo3+cvv4vPLwbdHvKxvFGdV3/G53X+E
bootzkVWksWSc2GHO1GCjWi6KypbIEmtNZGsyYNoAAeHyHDdbcUC9EMoMmZo2qfVif/BmVvUVBin
+kY1Gc14b+0N8NAluWS9AP7g3RcZ0fouO+NK5qefpGrFpfQd1IcJB+GEfRJktDnXZSbkOG3FRnWm
CJwNwgLRYCQ0xl/0QYIq1hFmnR0HHLuNw+mLnbO9j5DpFWQw+w9lU7ytaa6U4l4JinVW21u9Kf/8
r5ZR5DhrP3oACfK8fcRl8CfVk/97msV9KXmYg+IdOGyA0v80KkmcXl/hMu1bCciPSmK5LSmvgSOu
l6kVVVp/s8jO0e024cobJ+w/8kwKTW+c+HndfI11Qvr/mI8puuBlUAQuzo//DHeVS46FgGBENYJs
5dn0IhgxNwefAxdngkxcsnHl6NphjNwGwfgLnWVXSPK0yt/jtXx2iaq7oPWdrfYivVlbJ4WCDdYG
XBuOXXJhG1yI1EIUOQy1qjZClSph6LBIvYv4R1VBek26dYJmvRPsgnFZPodIaFVJB1Gk/bWqzxOV
pbqiy6Oa/bAOJA+S1/IBtxpku4AbbHLhkHVl98oVAMMD//ccxe+4BXjAaeGuF+xbfuzsb6ScRzpM
SzR3h6MTZluk/UwfIGqXwvGtHQ2MBG5K0x3li0CBbXKZSbe1xCY8kDNSHKoxBCEiWlzvO0jK0W8H
EJB+FBkrfUQnUFFPsyeD2x5Ao9AVpCEPhinduVSg+5af+2Lt1tVo2qrk3WadQX7oakFktothmys5
jIH85/VlHUsPmitQgWws0ZKL+CG54fZHs0/yaKjYs+TK82KJEn9Bg4J5X38k8aaZCUQTV4DjbBPP
8Qkmf9Iw1/fDLkOylgLI8ufgYNpIirfJbjFYJV8HibWJ9MEGWQQBkSF96NqUjzKFIohyDg7S0Vm+
dt5XfIRXp7syDp+n386McqlXXhBPr55xHdH36okOOeAki1ROPmU0tyKcrmQuqlTxRkXoT0TII4Xu
4ZRiE8hFXnqp94FtARhEnCpQmRa1T/rHrQFbGP2Wr/xJ9ed6ZBu9ZDnIx/+PJ378xF0IyaTsvb3b
HZ8Xs433Lik+n3JT5hZ8ojV45mXdjKmY8iDE9wBSZO8ra+ZHKOkI94eYwL8hMAAWzLb0obD0bq31
4y8tc+2haslCKFafLRl95FI77eGJlCzBNDULtlMPVswg5xJGW1Qltl0o170W9FXg9d1lXHlWcmCV
+K2KQM+P/9/HdX6vW3UN/jB6ka2NVW7soTkduQZekJrc0qSeYmUF3vd4hSTKTBJmQmpabruTdmAR
xXLGAhtbu/VPh8HgzjLhGd6qroAUOb6jDR6XXc6ErV6ow2hWE+nUy2bi9nxp9ahRv7fF2E1c1iBq
ECsCKKSHeFNLIhLV42voBvJAGUfkwqPO/iJDKKhdbKbDGPrszeCtJYBiES45TrPii8yMJzcml/3P
Ayqixuh+ZZCmHUuYjQPMo7LD4OskuYOjCsOMcuVZzRqXn2ECuIa7ahg2ZDiEYDK82ZKKvknrxn2R
dHFWcQX5MSAkIAfE47BceS+SUZIO2PyD8noXYljwEhKs/DO3w81GuLmZteovhDipwRnUJMjU71Bt
Ln+vkvkEcfC+iVLeutix32MzasEKzn6llSKhXR2cS2srjN5JTR7M4B8KgaoGJ2O61zwXB9tChGUV
rQ9ZBvkc6iC+uLx2CYOWBGufU2tgFeNLD19FB7Z6jb6XJ0Dzu/BgZTy8MNBMHLsPf3GLXBcUXmZq
5RReVm78uEi2pDZ1S/jg+fYTykEYrjiSpl9tczNLCk9OwIjcaNVNlQD42fPrl12+0pKw4HYiJUYi
F8D4P1ElsCh6Ov00UEBJ3cX3gsmotI7kQDnH10yrZFQ8IwTdN4tkZVf6yvAEShxQ6S0FdVtJcStO
JUZB8DjoH62GSnalf2bIfds983hYdaGFLh0R+TBQMlxZkXsvJi/pn4PuZv77O8eS6pnHazHKhomT
4p9DVlrK6FXDge59JCn6eiPZW0YzQU2Pq4xz5mwYyNDQJK969UyrUsrk/WeIPnXZj9FBFctV3VjU
hASneoxJPGcBZEZd1+c58bLNytQnWvdJGRYmAJgEKSYZOtUfbhb3FuVaB0vpgaOoIVk8bJwRUzbW
bm/b5SOI09NpdtWiMT9GjgZm2i9HIFLfJKHK3VIGSIWDzZsVm9WTc640S4PxUagnD/Kc6pJ40Gn3
wxDC86KNMlI3WnF/6okQh1i3NuThDcZpfclP5pNnO+/vAVupU+qzeMopnq3E6X3lDSIFMq7qZ/4d
UBcve32Wctz2dtR4NoBlkiqIZGVTPjsicpA/AtH26zpGGd9JimVkEKY5LpwA9n73RchbrEzxZyUi
qsfdfGVurso9C3B2XqX+ZPVuFonxRJpcAer0P6m8OLbqJFsDMOJMPcpXDlU0sAGANpCNOZ06QOb4
zSGx/pqoczhdLi27Tw/TSJ+7W4BR4PZZ8w3d7qLl6ftOs3bw4x92Oy5bz9uNhQz+G+1Y4NtMhUfF
t8nQtZ1T3FtB9MO/IPKIFGifDkCYN1RmHR1xnqOyFzTJJDFdPbWGoaYSKEcFYVH2JhVkwGo+LYNh
7o+Ykvx7XOIY08qoI4PU0+eY6ZBIJb3kld2CbHW+EMZZRwxj2deiChqhOYvrOisqxtA3IhQ45pOy
l8ZbRVwC+AhY+3G1BHybnNf6HkULVVhmWBkJZUdLq+L9s74i9oNkK+2ZIq1gdg3vJXKWnLtrvZaY
D8eErNkvoyplcKPGLk8AogWgkQ+nttbOAxgbhG9F1YzMHhEwE1eYb9jj5p8uqo7dqK2iUo4b4/Do
PIGTjQHk1FVhqpCTQeOcp+F0bKHtLeHKWHmFKJm2Z6JgPaafEFRzAmIFBW/DmtNqO4puBojIGm0M
Nu7xnj5GYmYq+ADZKK8zyPQysMjCTJ5s02dfKh+U6F1c3JP7lqmLEe4JzZ/iOIuWVb/nt6X8fFIe
A5iq1ckRixEzIxV0IL139VitSZjkS5s5ZuoagXtaBMyOOn/5FHLeXPrTuZFr2GrWKSfQDj1qfwaR
P+mgGSw+BHtXNAvjOJocZTHcl1Xk6qL2wt2EPglHnVDnl8TOBXc2IcfJf61IqpYSUbl+kOfv7aAU
C/0F5oj1Tz9240Qxq9xykmJdRp6gmCB1MQfzAvVzxDsAyyR0SFduOra6qJ6Ozl6zaV7wlwzTDChv
sHRY3so5nMIvPnd2yJHNJSyGT7AQQ2oJhda5R33RhMNVdLrZYyy/KjJJI3ISBmsduTo4QWsQWnBo
Hb2paXKV7oAq8parmhROvWKqVFr5r4q5GQ13FpbnlnPumXrOp8Fgh/VP+p8vqAeLNH4/U68FH4/n
S76uGjAPutk/CPJLMnuaXcnm1/9i6KaSpJxUsgCGg6O3I44EhUCNPa3CYIEPlnONGXuvH4RXH9RU
B5Jkq/ogP8HUmbXzruWcpU+Q4zk+Mm/rltAVKhJtwdfRl/Ei8O7+nfoMpbtvEd7lTKFOqgDK0X5e
pI31YtFkYaDKlM9+XV1veyJATaPqLPckU11tGjSSBT5nvbuwOC13Ixb4ADKcaqJiAfltugrYWcBL
TK5ZfCZMCy9KcdnFzcxXU8e3wlt7vFDliwOiOJmdXEx86R/0+d3idyS+ewNZwSuibh6xy2aUDQcZ
gVTxUZkDV0+12UOBJWtaSHIX453jaWwacK/SktAML1nJqtEXn8Tt2NVIxcLuloGtwF9neFMdJ8Ee
uhXPs5YRtiFtC0Qr8QG/pka8g3i6XjFixWRZbcQ5nJRngOLdkGjORO05U9uTO5y3PHjcPLXhN1sj
aYQaBCCGbDpmITDk2Cd2+f1W6Aq3IOL+V7BxqOCh7UlYrim+vmak/Ss9orkQ4wQ4ossn8EP1OG9t
crhOribiqiqyHKeN1Deme4Bf9iZKf/PX2cWMLPxAJo6PGelzyDH5Keu6Ts2T0sJNRMoxuBUcQqU7
oQA9l6UpSHOAPtPQdTQa+rl8NY/6piuZyyqTzssx0i0SA/VmjIGUz1TDt7tCc1EuGnD0spmcM1S9
UCJfN/e9wT7rLVgTKDYVPq2VFPnzPdufGcrU8e0qv1AUBE930Ez0ULyoQHcG4XzmXos/lzkBzTKM
jFyQVmBQ5E6OBWzWA2HZpuznrrEvNB1e5F1p1CKjHGQshJZ+q511bbesX9SK9o0uUGcvhaYNNO3L
YqSzSts1ALIL4HMwA5qRvleS6SK2zRPky/BmeHKEaYwVm16s1I9wO6KIK9ZJZb5HkI6IuwfW5r1l
tO9HdyXt/Z6FiPIe5RyL/43drtCRZOohc7RLckWVZZ2Gxc93/rjZbb9bcUTs3PbRUx2B5GJbQokE
KdM0qQRp+/dA42PgJ4hCU6U6Kd0d2NQhlBAh0nhn0GrbNFyCJkimLTNIJq0w2jjlNHYdf0vFKVfB
RkuyVwdYJNh2QGfEeN+LC1sr6eBf9hcQQLYVCO0dJaWkz6l4hiX/wM0OPE6YbRLhPtPQtc7rweHe
+8m7n3ztskkTP3c23xqceE6lpzIjM0FV+x+P9Q9FgoAPHDPz1Ju2xTyv4vJKA1K2NotP8dCG6daX
mFFfS0UV6Xw0mMPh0i52pj47nd4GULabc7C/nIlon/1pS5bLO89MIXjVoEzaNTWCRiNjRekOkxBZ
Pla3Yo8CHG+1VF5gvCZkxhwVVjlnt7KgGxttmM/RPUCl7hCHrXBVzqKqS7ikAZBB0eWd4nNHLNzH
poKBD9R6tC6ZhNWu8HHa0qsb1hbyto1wgsouVNnTMiEJ+M2AeCr10vBxFQ1x8CpMnpxWrpTzYKV6
rzW4JW1kVHK/Z+F6PyqSKt5HLT+BYVBzR3ngUcjVLg2b0Qf4wE+jw9UGQSAvrG3g2xSQu4XiN0sd
GzbEErPawgMNGJaV3xkLS1etszGKrrn+7lHxAdeiAJmGPsGbwYyyKbcPkirbwbEaBhhhsiGTEcpM
1PBwgTU3Uhdw3yiC5MlHTfcjKyBGNievvt7N+GT9i3vo/EEGlR/huIGqn3imyix2wpzs344G8Igz
oyxDhk65m+QoYSNkUfQd0mutepuZBxicSlEtoGlC5M7UJSBsK0ouasVfqiqdDHKV3+3ayGtlaGnt
J8NF8Yh/U4ksAfOVmk5pdeytU7+ceHVGH7qkCELLZuBySWbByzTyk8MaNKm2sNDYgk/91u2YYUx8
1VlVbGJn9TMWmoeAS0wZX90TxOZNHEA7hE7JwfmFb+h8eMUCtE5xGKhFjnhSkAFc/xhMu9yadHTd
gnGusvicdzEHD2PjELroJQKrGmAlF6IYp0BUgvqKO2H+9/IO7hGCvN0X3YiA7XsJ8v81VMO7Cn1T
fdEc+26eHGMe6DvfWX4n4Wu8A2fQIqEaTfwioVckKSbMlgRidJ+qUZAmHUG8WtTwSfNzl7UE7Bhv
xlB2CJj+JikP8XIQyV1nxsDEUowkL4FynpAY69Yk19pDkbddgEp9Mv/EcFuOa8odkT8kLPNtKOg+
IniB9wqf7P4rSPpR5T14Q0yS/b7wrvzD0docwIMWROUOrAClhwjJXQwst4Ldabpbdrlt32IhNOpT
FsCzzhcR4z54D1ZnB1fgMQhjGzoaYIbvO2dupgX6XHPzjAfe5FRo3lse4mT25v2loB5vabekfOmG
Hc5jgXGBw/UcwwwWgLeVO7+Hw1Dbg3MZD7s9BggiquSUbeUk2vpMkGZvoLGXSBeWcw+kFxTmYhIK
LpYVhsebZ4mkhXk++ZdE9wN/RofoLupmHL1pHF/hONPKKynl1a+IqXHrE2/tvgBirrd26fKSLx2y
Cif/SnnEGiMBGhZuQZgnYGvyFYdV7Ke6tJ5T8jw2AqKLUqhLg5EkV9y2e4/eeyX4AcIw49DGhB4V
5h4SQ6a8R53VJ4TgNHFIbIEhgL9iC4oT6aQEHsFIGtXOfRJQVchJ48B/ZvPEMhQPK3jI6yHjnuCH
lpuMDHWjf38OZ9HI/A/dVoFJIoTomAkAFw3Die8mvStI4vo06qL4hXowcAJfHnunuzvnE3atp3FI
LfMdVwdS71Kpc141YLHooO71a0uAAEt9Km7K9iqCcjdNtCBFEdiJiD8F2ta0f3PLPosXnMA8g0pb
RqdahuUZ3gPSRsd+Gfuqag5ZMCOR7jobN2xsKYlj7gI6Rko+/PBSaOXkyN8yGwpxiHUK2Yf6LRhC
5S9yVc0hyDRpe1hGBckXMzerdXVb3BHXxQPHToSEXyOPIlRmBylfKNHbx5apEgEmyBxh7nUKOGLg
Ay/sT1HuNM4oDReYONNvlIV0uHxHpsFGTUSuMZAq0eqGRMIFOHPFwp8+6kGlQhj+EC3vgRTNusjj
zMmHnbWwHTx9VWQGVidK0HoGG+h8P/kb5V5vjkmI1PpBh4mJxWPuT5+u8riLebP8JX2JuVmtTeId
XA93CHitCAB2yV7Xt93OUyxyTTaKYDo7pc0f7T6OzcvUsgkne/gF6J+xbrwAa4B2oooxaSrJKWc1
Cqg3w7GjZGZDC6Tzr+h56T2wbiDekSmV2380vvKiFbQtqhMouETqi/i1TQgBwvBITeByqWJO9Qst
k9TzLsObrqpTY4HYDulwpud4IXkYbfIZsJsFcVxsB083hoBEdBXT14uncnHb8ku9qYMkNrCnYjwm
bVswO9BTCmHoZTLAbMTIHoJzax1LFakwV6I6B4fZNAWE10t3bo59pC2D14DPhDMt/J2e8eBcCXEW
BXdlyXusw6hBmfoQDRyPIFBEPlDaiT+t87AQWMKXyfN3N9XTJGdFY9IRYj+f4yeZqH9NmQUdY+xn
jGkmZ1XPIvmilhiaaR7Jh9ceXTM77TAIGAnJ+y2IVsyGfcxo9MLH1YKsSe0Fl1t7LC4v0FRZVbhN
zpm3ogLtVXV+fd8ciUM/OgFGRRDy2zJEHKrnYv4XLcyI/bSnsOHnryClnxCgrcWMuFQTfOlH9kle
HXLwz92cEiCeKY0bPrXM7da5DoO4spnuKaxqM1dACfwUWQxrjN4D7Y8zdlrS8cwVVmnzMf/crxop
KgVtNgl6m9IwqCsDomOBIcpbYdw7Qwa90fWyb72NXtQmIXgRM5lJ8uZG29OmO+sqcgmmR49TFz8n
JttQED/6siTZAc/qTwd1Iw3Go+d1/LpkaHXkAAD8XAceO8duH5ZoKXcNEnNqP5TbLLz+2KSQHQUG
hGWfm/hXPgEO8xFni+pMR7WMj5pj2KBXaeH3xbnZ1Q2Yti8jXJcGGJSlTM8W4idehPzHDv02g+wN
jVJqd1J5rpNOazKWLg+XZrEW4h4al7I13RHMNppu0Gh19CmQp5lubnn2Cl7tRypDIbRotegN7Egj
7FVoBXihF1T8v3vaPh91wMrHgfAlpO6g289aSWFt1ZWXWq2G9CDu8z6Q5ruDhGW05DCgnWjVwoaW
Xb2sc1ZR+X4AGQ5KnNWZpviG/VLuteFrF7HS7iCHRPfMamOlmGVWdL+3T89SETm2ozYWWcNL+ujZ
5g9sALKB9ArFO7kfh10m2lV4X5I4toWC/RB6ewlnIX5b1v14HvwcW60jxCp+4j0YBzHHmXz2asYP
84bIBLI2eZtmcsTywjeq7TDv/3Bx9+a2syN4pzn3VC5mmoeRE4yCOMO6CA7NqxUuwc0UxjeVOtwp
YnWABHuL5KRn++tjNf7ANgaYXtm1M80SaCC7IF1xhuO8nOu+lGe7RVGttV3kau/2gC28DEpOtqeX
uUBH90jC6AK9+e8LbdZWf6yx46isvU+UF+4tXrHBQDuyh4dx+KxUMN+2r7Me/eVDdodNgBZWmWvC
dfEu6bx5wCoPr6SEphyj+sjqVzVWFLzy8yW0rushNgtR8QjTJks4G4EH3rPWo2wPyHlRAHsFovjf
THzpKOmXSP0WUnkTLI6jKwftBkVvdI7JJGF3cVFtXcyHsqJPPvjRfOqx51XW62Q3g1Wmoh2+hRpl
YgrKAR+7G765e8DH5MUOVfi1E+T0u0x3kxJQr7VVKDBd9OWHeZuEka5Cz2XbFa8HAStz6/2VIyQ9
nRsdZs86buO0FVqM1hTf80jLMb4dDsKqnL6IHIis/qdC66JZMIoeNpOnU11dTF/rhkIXrg8SQ9B8
cZxUFVEUDPQCcLvisiJnBMddP+wYSEYmXjp6RNkcS42JqgO58t/5787gqoAW1TkMFu+pS0VCyUZv
rYYN/rnXhnkkhz5JIP9qjwEV5tvpmZJLtySBkvdV6xYxAlcfcM+7GIjQT1pjlssfGzZ8IOcp9vl2
tEcfDuZMEi7Tur5ejvj7GLtwb5a9F1whQSeFiZsV+6qMBkZ7L9qChOP47NRBJDaOrDkGI6wYQoDE
idB7fg+kForDkypucY1d92JMIyIJ/IE48ou6dD67cflEFPKAyc5nTx1qylvuPeoZS8yw4xSkLB/5
nNScdpjVcSI4vipWe7NRR8hquFQYs2y/gGXJ50RHP4z9Z4AfsN2fEs+XP2ckEXP+vwGZN+koEJ9F
JPyod1Q+BUU9WelXRZbQyR6nbEX+LHB5+e2k/mmDvIWZzlO9DxUo3IaRgUruGdq8m2356bD1fRQC
tnCqtbVjz+YVjSzDn5v8L8jPSnf/vWIuX5eVxyVTsYycGpDkSMztHMAfLoVCHl7Va58GtLYmAri0
VUAIWMPfBoFHlCuOJvuCVMUAQkJy8SotEUa+nVfmO9GMADQUrgo5h0/52uNNt6n+7aFWwTqVFD+k
dEVpZHW0U0xdkcxyqctkDwRDPVsF0lK1HS9UuhKBecH2l1wmGohO7GEdzflXTESTfAOBGAg1Mv2S
LGi9pLy6BUKfJlwIhnBI/5u+MDzz+fulaUUQHj74w3yPP8S/J+WDevchJAwFtwm/x1fSilCxPUXx
6wXNagv/jye9q/G2+1+r9wxG8smdU0VFWVp5Ieygcwobm7r5+B/HqSPcRz9N3FfNUJ+BXgKufTjk
7daq+1hT6mBebY8fYH8HMTV8sOrZLXEVZsPOSe5+Q9mOWiC3wH7XZbBP9Zz/edCDFIebGqZyJiJ2
4PEj6ed87rzsbUq8tXWO/oAaWGViszdZiYBlfOY21NCc9qqFDZijrUOWSC+4ZvDGWiw1YfLfuM6T
q7llo9hs0gh0C1MXReAsaY+vyqTVqGmIVpFswViEl6fGXZOWjoOcB0WuhDjQBetNgZqqOw0v9rr5
Q8nZfApZ6N3Dwdk/MF640sS9cW1jY7QgwwtXGlWgkcjr3dlgzJzVmy168TsoswH47PSWUoblc6tf
m/s9zFke5YpeOI1SYxCjZ6s52gewMmMEHQxczdydchgdVA1iAcgPj/NmSntP4oxHsDJiu3uAfd24
BgvD94QauRAn3G4gFIciUiuLJTceXqg4XKDuuWkvyUmFBG7dfQ9a+P3gnZVWT8gQ94rC87o12ily
JMQdgfl6mHp22Jq+tmJkL2iGO3GGqidJjJ969hzekmcwQqeS05rFixNF7EwU8j6ZYtzispWuDGcy
y9/Oi1WqzSkZEvjD2Jg5mOczauGhdLt1aMkaP6yu/4qnTdMS58Mt3SRquoNPtenzIHQOll2725tK
uCRz4ZXOX5qSNklaYDdDKHucE/Urdfzt4ONVBLs8ysznLs9t/8jrRM2QowWj8gnU+38sNutPhZ0P
ToNwtSLIw4obayiZb8x37laLl83JcL6QOVReNoNTJvy3eDFxkIvwN256iRrYXfCsxtiV/K24xPiM
hOByop4kmukZq/X24uvQmCBVOmbTgIDOLP7X7P2wxrvU2TE0z2BhC4fohg5KG17G5PT8HqCJ+Pr+
+KXW+RnVdr6xAWtcR3Sj6n/5lQPA2ATFoZdB6jycaHtl2vmwAvcpAkbpneiwi/p0A5eOEvDvJcvv
ilvjkaUvcJ0Yv12oZIOYMBqXJ429/LD5vo3c09yszo9SVqcI8NvzwlaM4wbh+pq+xNPiQxOgqcyE
2qAcQlhnp6jAPiMyOjgL4Nm21uxIWwO7WaxeSY9qX30yBpnnkm5pI0ZGtKT1YaIgnPs1wgSEAph4
sbsrSzSEpTs5a0Muh3h2+CStKwZ24IvJuYR6PJ2Rd4ZkE6aNT0iKxLFBLYHQ9SiVMZx0t/+/lSn2
Shn07LE+j8oGdYajlnojrvpLkYiR4bt8cXOQxQDB6TLcDFFfeftkMLTyew8kPyPI5WJa6xtcuiwn
lEF11E+ZAHrRu/hSBBx8fvYKY8dRsF0/TecMrof4NufycIBwPfCw3JZ3riOizTGB+sWI2ZBS3XGS
Kwk9pV22H190njmkwbXuLq5nytGJJKmh/cLFY65Kr3a7uxWpWFPY/ahr1URioQ3Ckb+CHf1/46SB
KITGrYPFYA7yYsOp3MqDo9Lc7cqReXJJvOw7Nw0tR3o8vDTGXgAJKsxhSs8lsXe9dI+deuR8R+si
yh4OyzpzRFN8LTQN1fmkPIkrXemAN4cIbLIEcPjmpirlylClG7ochebduAJVhKHWhh5LwMFEc+w6
QqNdI1x13oilKPdgld+6ClP2E0aXu2FwNYyrZf6rjV79uOGoEYbexgAFGA1HskrxwixZYyM/aPjM
/0AQxZRhsOvgHwSUyLRnzPl5TsIxZK8BDogwoZfTgE2si5dKCvRtiGBghvR6XqzB+pIkn7cmTytE
X4H4CX1PPnyIkMPgDtl7SPvgvsJqF6g4vHJClDS3bnQHhQ2N+KywBsbnG3j2DEyS3szfjBWA76X3
VZp0UO7jdLzlAxB3jW1TZ2IrYQEvInRjsBummGWNTRGFt52Y3ZnjwrvA2RH69Zbkv3LjNPPUDhbU
j15grE5/udCdWHBG/5KUw8ZV9wYQ6uW6mSCTbN2OOK6qyYXzjEvA0z/2LpqlICxx92taEoDd2OxE
cCUgbGUwK1DhAGIBiBvywjzlOBWZKu8h0oV10a5WQR9gTKh04sLyg6j3jUAP8H8DY2h6TBHTPcI2
yakqsznTj1U1Jn2LzmUv/tOuz06Vvuhq95PdYPQDnM42FmXhvLIh5GjPMs+qAmICat/Cx2ywSSNv
+D4FrR2lT/YdS5/Oy9vBhZwzhNdOrz89y8jFqccqFSlkovTJz65+P61aMlyOfpx9bWCDZwXJ7O33
6KSLCT5RVwB7t/tik5greTNbiLJuab6PgXQU79Ijfy0Vxq6/iVwxOREhtCPodeS8+od74Bj/8uJb
wEXdg2hPK+KI+eN6vwBCECpkBDw+OjSvqxcs8XDiMOhgdemewXjpSQzChth0MvZirDaisSFsqA+n
czR0PPdnTWWIRZpBSHyqzskY7LH0AQzG2vPGSCuPjDbb+TbHehSzM8WpRr+RTPHx3OA8COxNiTyz
hs+GlnKbzjj4We5Z4L9piwKHo1XxysmnbQREnUj4b/nPUb21xTChapAR23ZCgmr1QtfoQJaTRnyO
0kxrYG8uy+yVOdgrM6zMb5AZZDyqdqDngM8eS4AwYXNTrF93boz4CN6Y5wD9xJH6+9EktvnKp/LD
LAJQkq2lMo6CXAcl0273pH2UFSGOl/qZ5XUbZzBZ1/A09OAl0xr88T/kkFWox6aBhGNNcHg53cPA
eFkYI67gKCgpKPRiJeMuhrTUvDNQMMD67hbranm1iPh1gXf1IhwixUI+TP69geZQ3SNew+I6gQCM
RlqlR36KEfcZYJC+jvW8mXMNBFUX68OvIA5oQefV2d9pGf1RzwRFLgNXQc/H1Dm8YKWxfHme7/0g
9jHLrDmo09HMAgYkHCF9n/+LVOCAqUfq59K/vr3jjDrkzeHDEtQtfi63Zr2kcWC+wERMCxpNiatO
K5BJgPCYWirO32erqK0bf9EzkV+4AYE23pvMxRtLICwc+3EJHgUGfZUumkfePHafCdZjxb54zZYx
5NwbNxdKFQpgE4Z4lRoVSzVLzPcAp4jlVQBYwAQr1KUsl2iu8lA3arINmfWU6cp13aNnsYUos9aF
/a3+trk/2bNCwI5sOltmu4YtvezH5ap/NT4Fff9ygSKZLcxDjJJ1G1THEsrNxv23MIpcptsK5/7r
E7Kp9sgsO8x2zqMbcrsGjLHpTXt5v9iYeqCFRT6SLN1FhA1oQ0QhWiAqsbOeu1uEQ64NwEP0r+7l
Nb8GHDk4sSZVtpAZzr59938qOyYISRXTMa3C5IoJm2N6nUrosxQ7j3lOsWELQPoEXAXu9JDeWLXC
Z0lZPvyeLHAoBRbxaPhIdR2gQDP2QrziGX6KNoBy2K2wdcJIsYmOheMwkJZW4Rh4puHJhnWVQe2M
8eCD8b/2B7w6OnaMZ4TWHHJfLB3qRuoLZZRQIxWqW5b3rpDMuI5MzxHlt/JYvWBue7h5O3Fo6yUx
cnmsuxs2NDnOp76pPziYSZM+ugELJUk4Lmnu9sUywregM6QDHG5TOaS8i1dQ3u/l7lzsLwYdHcbr
XNtcMe4WgyS3uOYgeXQ3tsCup3fTyfOx6hd4wEak8N5lAn90tMcB2ZyShOo4zgFiSJQDy2q7v36V
hHhRDGUXFRwKnrR/UjGxk3khAXpCcAbeiraXzDCD20dXSndl3MG+wLHB2V20amd29bJ0JXzNXnI5
x86fVdXTmMTRHHdfDxNzlKOKJObfOhrPLFXYWvycdOYdiflejLqPAnX/XHtRvmc77b+fzKYQcO1Y
MLZBSzYvjYm5ZfsQTV7Lv7jay5+VH7mLDPsvigH2bP+4IKZWY56rg7vI26f13baLl1yX4R4XUYND
ZM8n7XJtd/I1b/DZmNMuCFhikaDtsqTdl/zwGSqEnsVe69IME7LuSX7G/LPOYOGMFXdeRPexnPpT
e8W32O91YS5BC1kVa0QZdXK+81WJGpGJmzH9yX2zWPbXBWE/9iUa71rU2GtmpHEfDYFAcOYpgSJL
lb35kZ4bTEKPNIBTg8PUTRWDJgMgNmu1T/kKABeKGHtESdWH6YMYeC+5/O6bSwN0Q4lx/Rdi2v9T
FjTHg8g+NT/F1STS9HmPBaLbgg3hIDhbgNTPoDLPjxryztou45XA7X9wN6UYtgLiIGDfmSeYPZl8
ytWkyDIs2MjVk2MA1IaLO+GbnbRhBj6aqeBn4DEGkwSvwtQmSOn0EMlNjlqjGEEoUUhx3e41AOQP
mgZ5PDTC+iLgkjfPm7wmAHWx2pdlj7KqIr+cJIXiUysa4SX1mUGYj26vJ+eaPPiWhfR+yuIoS6Mm
Lqatmi32i/LFk/AbO67ExWVyFLOVU2vS5H035LNb7g6qFjuHDWjkSLgl2JSFOeClii/PwtXJME++
URqQ5Y61t4NOKbYZ9GwtPiFl1g/fGmeFilSOzt2ft/p00ytvhK1nbB9ftZCdvIYMoGIzewTaKc/B
kCNWbcIJFlNbdy6WdHGi5xzxLbPkdCMvIQezA58xUAnKsBpodPnxerJ3i3Gzu5D1vxB7ibgBufRc
ZGE+R9cwbJc34DPPHBnNT9mDvv29CrVr9ktkXLkcK/t+x5LWSYwS2604NC46DH9R6CwXmdTrOZiP
vxmBY6NwoTPjt7EmkSTRGMoqxu3CFJweV22Btscb00LD0LG6GdYQx/H+lfT3ANmvbIki3xzYvT8t
vKpNPR7AGc2nrxa1iMoE6iEfgFWFl6EOE3qJQvDp7XIcE2a+PGufC+ugA1b6gUcqbq3DsdBLoHJc
My4DaSJ1rOtBiJ/r/oXoRyVju2BeBSWFI5zbOehzeyBAbhNDUFun6x/+VH6vjjIHkimvhHMKhNd+
IZGGkPRvz//8F0uHmwxumOiWwFR/B6zxrj2Oa2wKsZNm8P/QDmezK7eBnKHyuRxEXdFaBhMIj6W7
usoYeUf9/nX//R+EXzlHnUSP2JcEftODUpn/XqATdGT/gVDyqbKKOPqMyjUf8RdRITuO7bnYFPlS
73OQUZljSNA5mMhMx7T/SlS9LfY5Om5FDvIy2ipAt2tM3kT+zjs4XebFWge42LeFQcoyekSjdNp3
OMyecIz8FblbzO//DwGiFHisojI+7EUb3XS18t6ZUMokjklQmJvDm9ZcneCAXLkBcQ6PwQqHJicX
xOvaoVmtohrXKK66x1ESqqtaTcMT+vjktKfnSJqoKG9OrxvASJx6p9BtYbcirbkF3V5PfoHm6DOL
RsiLnEHzPwQDqOtdEN7VhAWaA6jJ3a5yE2mM1uQhJ9rIcpzowGBeYUB2ahj8A9X/eivv35wagkd6
Jm4i8+wwKIZzuUO2Tojoa5iBb2byjI6oqul4zZGUXnpVQpn6u1Zvm8XfGVYb1mAMADiCUwDWqo4E
0GGHRQy7rul8r6qzo3z2FJlrSRbTtE6DyBVoJNArUBMBrKu28LwipnmdvFGO4shn5cjIvn+5IMAD
fcPayP8SwER9aw9ejy9XOQQ4Ig/pSlQ+TekcuGYu2bYupB8q8zFbrjXoMGOigdDxncNNl9VLONcx
9y0P3AoVAf9dHlXRxHMbcIooFgPyE/Gb3EcvgJRmlIsNYBb6fCGCxLHOLQ7MYw+5UeXJyTT261Ab
p2nv+o3WjR3jVZrqFI9LGlGEbZH5/l2jmZmnaMDjwWEJFJErl4L8U1F5SSQAcfOm2MB2phu8nYCj
fpe/nZZNtz7vK/FWuGv8840FfVDIrByk/ck0e7lVAthrle6g8HHIkVlJzRM66othW0M2Sjg0krbr
nPVOukQXf42zDCYVfRia9CTW+I01eevxsAld3EZpMgEhA0K3qBrkIGVe5MSLiHSYdtVb6Dug12+z
mARZymCGvlvxAxOv2y3nZVtw2qVlDtVR4xvWknYZEN1k6eSHCD4nJamTNAurscCmC/I0Bjfg21zq
e1qG8GMrtYipTYUC3vIONrK7FU5MBLGxv44BhCybRQbIGyuvlFQTjBKFG1iUBh/p/mwR55rnpb+s
j5ixGFsh44mI5yQ8r0Z2aZHHPrK809pou8KgW7epoFxtHGS4Cf5kY1xuDtGkDck5Dxz9OpEfs9Ph
AmSfB5KE0j9cz+zU1VE0sFg2K79qLNOXoYNH4S01GiKHO+ylXp2tScTB5opjsldaWKlqN5Krxvx3
4h3iYmYiDebaXLxn2QsCucBtI/mT8FDACFi9Bi2ppRF1qCG83hrOiWMr0sadmOUgbqSwqWX5IsTl
VcR8rJtwAa1WjhP8QOnX5Fulm0/myURu2wYDQugm3D72v3mTMMeUNJy9+S97Tb/00keo/AU6xOJk
/DwlDE9g46FfDqnU/Oj5eSCOZ0pAhrkvkoei+drQNiPxNGVwgxdfSjIjS2+6UkkzUaczGvZitW+y
uHNxi9h5xayHk3JeF+zQ/ijIpNqjpE7QVZf1LGM802DSYNaGdcNIEBfVh4oUapdCfzrqiNmShVhs
q8oHXYVjLa5oOrsdgrvfPGmRGl0yTVnbeoig+AaaASEXH/hFy938kA0SZyBQdapAeRLOYEJk5NDj
g/FqKVLncO1n0OptFALTvT7Da19WRFLimKuLWJlRznxG9NlPHumn/cUA1s7t+rwFiWPayDZCZsRW
gNpOj0gRbSUym4zAhDFeVlt+fxDu8z50SlxeguXhD1jsId4WOHMi5aq8ZonmMCWykrxcOFcI1R+j
E/r6Fl04nPHi9bOlrtWKRabogGa1Fyem1Vk54LibS3w3HMW9Wk6Y8wZqz20ho8Wg7QAZwrf1Z7Db
9RDvAb43G9YC+cHaDE8o5nKklnIiQkJpEkRLX5CDmt9XLDaRpWZ1YfMdRjbQ0KHa3oY7enhCknhU
3SF6OUEbjdtoGj9vXL1fuTSn+tLc5qeM7VmRIzccnNPTnC2Q+5fRMa0Zg6GazCJhX3NVH8Y+DYkg
NacCvlNAqlOLkSJSGWsRyu5AUAT2LUjEXJ+JQ8WS8eGo4V9ees24EU3ng1eb/3kva+juRtgreTsC
Uh7CNHff6USCn3eNkyIViHvo2/jYsKq5HrPvNxQ/DH6jaP9gFwz2gx+T8RJXucN83W8swm/u5Lu1
/EscrydMjZijo2Bn1V733fzz5RW75H5rEUeZZK9I64Fjl5btJ18hcm/Q9dHVPa5XT0NfRpyOx7+Y
mCyR8+wHzPZq/COFna3emx5fzPNBfdwzE9NWDDkXXynU/ZQ9Mc1CwEjcyZSYAbn5loRYiEmwoHBf
YNInHc33eV5XyVcmV8/GXjWhj0RyS17BKvyJ6kDqcd+mhf8jNvBVh4p0UhzyTMC17pZZ/XENfq45
5fCvDDsef5g0DPX5zASl9lSxjbHRSKzOGOEaj49FaA94nvmganksqSr9HFN2vLcx26vyZUdWn08d
PbN6kGdg5aKXAJvFc9NSlYdQ1j+bBFFXSy6vsDbI8nUf8mUb5r2DaZTON8dWt3oSCBRqPtrxbV7d
wOvWzIxCQXUwi4iAsFC4VuaMA31VOGFLtaR9S2KEL+8M7trkJ5YuGSywKAU2lR7sunxitNBHbfuE
/EM52txrDLR1gMci3NpTurtUbgHMd+qpEWw95bWrorEt0QYIDf4aVlBUcC6XssG//dKI1gqx4nkw
cwNpSNKgOfyK1SNYVIPo587sLbjdDgQC3WqITdLZSVuCgJeJNcsVqOmiqjVOSsuZsvTvz/dOC0My
9cvllAYvIDG5cjwBOiKr5YO9FgRc/9fcB96jUbI7Iz3jNwFulP6Nykk2wU6hXaGzx05g5ofU8Adp
+3SBEGBMD3oMswvneimFF5Gav3hnCUK0fh1Syr9HZ60TKSc84VWGJCx+VfUoyaS/+icBK8cMF2IY
zr8Y0ekgiSEfDcdbZmy3mTKW/j2Vsk9vsBlOM4kY1cC/JBXKrGp6V3xSct9zBrom3JypSv7Zdxpt
32Ilqsgp0pHqWTVmejRDhpEO08pvmQ/8EvuSyZOA41uL7LWBE6IkQoop4/aje5+5jpUbUaLBjIim
CpNJGANw6aJw991NKTzJLTravNSgoW3od57ijtnvCx6erLLf3tjhiWVR1Q4FHOrTItdniMJQIwBz
wlNzKSeN2vjhm7D+K9dvL/v9IGAYcqbilMuYdAPGKwT8ru4JXLRPLMdSzLs0wMrM4yxQu2WoTejE
dTf0efTRu8CJSNuyaK9qYIpnaqD8RkrxPbh4E3jIKv+yx5Nw4BMSY18l5yQgLWE30xXrHfsCEO+V
AkJAXPD4y5c3Q51cyjD9OBltqRmSsY9VNgkMh7NMsc+MeW4mvCu8tuFWF5l86eD0UlGgtlgb3bun
HWbxwKx6ys18BCJ0xL52qEvrB9pYeGbQeYql6fHjPuwV+PUQoDtzacUeEhzZXngVX1H/Nyi+P73i
1zg1wrO1l3ta7dMum7Q7fvcqaeU785tLrGVpxb+2XI9IWL+H50kHWkPTneaiDNRd9YWI4YageBQ8
nW0QW3UqUjmIENvFTgMCrJApqS21jrPABEHUOerO1yMNvaXbpXfhPm8LBJ3cIBXTpG/Kgc1ZD/dL
aYlDvz3oz6LfxPqHcR3jeHo0bAMMapMsNdQnv7+iYqiNTscBn/EMrDpFWssDo9qD4LG0mO9BQYMY
4byE1lU16St+nuhSxDN8LpPuBdov+r+TiqWeln7AzPKTBnH2X+Ex1xmFHAe61C7KFHWtgcz9H2mW
RTYQ/sG0j0t/FiznMm09fqB5nCfCclUu7xa04z0UknisefaEBe/D65CfNeWg0L8V6o6b+fWsyZfN
UYLovn2+wowfktTP6kia9GOxtC3XqCVbkfho58OW97fFv6dpVWEk1C0G8HWYN5U/4aWkuSt9vEUC
zRXlcolC8ljJTOy7rPo94RRWff5eAqJ9e7YOLhR3ZH+gth0JmfYgni8jx2IQq8ySQGH3FxhGAOsP
x1BIMiPq+pV8xco4CB0xIIWBtv2nwkg/ZzDTjAllBVzhIczZdr/r5XlkGdyR3xlXBy3bPmr02+kd
YmMjX2CgMX4RbUaemCFLoZ+hJvDNJi2GH7xrqWtMmJajPTvuAlav1vNcmY4raAaLByXGOvLi3aTz
o3EozBxaY49NgqeQpWgVkSHEqwVBDcNi76OOOhiSZbT0CPNxD2Q6xBCCfA4pfLX6HvQdsjWVLptv
G1UpzfxnwgKnjKDqf8l+SopzhrkafrZWdNdlnJ9l2+029iPaCLZ4owES0UvAvWLadNepK5zI1rSQ
BsvAm7EFNlqFgJP3UTxl8FkiBb1GsZO0TI4zp7VF68ZN3gKO6O2o0qgc5LZKjxL7xqEmYyuUhb5/
a/PTsbgMDYzeWqgqK2ysrwyT6Jo9MSOUyReKyi2sGxW29IRmmVvks32sWtBirirsl8YMwjqxYPoI
Y2G3b2GeRwxiaCYM32Y15qDy/jmrZ9c7E3lQRjT0xuXcwdKYEysoACPNmiX3T1iCFoCFaEFDHCIX
TPpddqjInOw5g2WKWJHIClxs4frOpHqcw0RH+it7ar51tKaaeyKSG/VZDNSEBD+b0x9nz0PAcB+G
RiMmtUXFINaE8Us7efUXONLk3EWLXg3J9DUQvok5But5ZcHrfGftcX02mxde7kRRO7RlqX0riWAg
HKzU6aeIn+COPtawZe6oh7y2zEkunA4JDY0+WBnp8jX8fckT46IeoNHD8qbFuD3tsb+e1LG68uC/
jZcUKnkJTH5fV4X/K4BtLCM8JUKGB8YvzfE5H0DSlZwyh+SRsvGihRY9EXsSqE+rhQ8kp7IWV9Mc
mgsMIrIYdaTkM2irKlOSGsKi8Hv9oeUCrjprDewoM2JeZFAOGUAGmwJnQnnfT3yVEsthqal75Q3z
kMDNABuTsO9u+jepC4sR3hwfQhdZuB+YBCoP+kttosW+Q+THltHIBvoLLPaL4PAA9sm+pn+YzKry
ESRaaqJy1G/203IvhNFepqDGHYAVVJhdLby2OF9JLCSmTtWOOLr+cDvhYx3gw0xy8/dfwwngc5t+
zADLDjCpSkSpkOkHzX7+5LmjZkpHwr/2csy5bVXDmgxOYjRYc26CjZjsjGgTe8i+HsqovfP2jUkV
yexsHjRS00i3YU4FA8k0HEbj5618cosfHncQhs9/nqMCq/vFWf9MP4GxuKtX5tg70UFJ65QH8BAp
w/aW5nzsLtm7uxVPaOgcOL1IYFmHe5CfB5hpeiRL2tgaCIcM0XVQeylRSHrooRVvxwg9vh6TZnjF
qkVQCOHamp4i5SM9YACh5Q6xISRzOWWvKxsBrOHkDRe+r6Jkyt8bTwDgQFu3DxOicWflRo7K21JO
2QohEkSaMF4udOFG0MSzb/fa/zIuG6DUwGAxOQGfvz1jm6hKeGCAnYrDrYs/BsK3tRxdDzx/TFQM
1IpJO7Y7dk01s2ndQfYwtsghsVR5TJLBDejBbAHKfva+w9TOAc+albtMRBiZicqT+HqcXYFv7QlA
jjE6nBKrXDhEeTXu6dYfDWoup7wBwNTo7bN97NKH9251Q3xSx8NRCOMFt5cns97tga2Qgk8emIIq
IUD//IJqDk56bBdz+NnbgNjr3UN64DgiqYhWnS+bs7ziDJe8YbIbejT3ojJavY4CvkGUftjhufl3
FTt4ycgKTDyc8zGi8JCCVIuXM+oMXqSRo3qqtcG9i+dG3wrGQ88lPA0u1hoPWjsn4Vhy54Bk82qV
eBgqVflm1dBLfdT7CQnYrjZJ9yd1Q6fRjTBLhaqsn11wG64/rKe++c77y/Vh/KiDSambnVxRcWTO
P21zhN/ZGVsewixLqwxgg1tJWIMpLLYIi8o4dXgxcb2GYDuD8NWiipS4cPd4s15U8q4S5Bsf9nGw
UliZAhCa0l/MTwCk/I6osz4FT+fzMeqXMrYWOwU3cnu6TgKeQ2aL08I9zTShJvShY+MkMV7jz4iA
/Yyq7zXN4NdJNAVzAakOdjnJ2GlOFZj2y6c/hN4cc9YEQkOt59vNwT9doDuNlwX6dqRXpverIUkP
G0cc/DkLTxw8LMNvMQ7l6IFg/fICFdvTFTYfrGQXx6//6YRAJV5wsBmq7/53ehacVYuXwB2XuoRM
SdjSr8YhBFgQOc10AZA2PUDFiFWzBpiTFRw2RhrN6I7R+qorbMi2xziLXwxtot9EGUGgn0HaDypp
aF3U1PVrGrC5TtNxp03o840WqJpZJoqyOXHgvqGvYVRsqG4GZ4ChWOj3NW9jNeBJMnBjlZhFtk7L
ACj7gNQc1ScuBWFyVZZIfAOLiyDc5/IqZ3bPRek+jWzLSPtvPSJHDWhoxeS2aRx5fB2Nwt4VyR5R
VQ55Mm6u98FHiaErrUc8TiHPb++C4ivr6o2srYh39Ag88pECfgkNQQLABVogsH7d6pssFiX66gtj
MrUaRduYxPk2UqjM1jwNWcBMdZGgXEvtapTicE3O93rzs0o3gBsAv2CEaSFHVg7bCMI0TYlWtf9/
g2kOi2vlPpiqb5oO7IB8zdRXiMzzXhQP/s+2h69MagAFGnQvo8ZSI33kRX/SaeCTD192Kh9AQfdn
cCIfY8dywhxE52jxJQuG+jctUfiNIVQGqw6ABmZx8rnfGuE6wNc/7Gx1qRCJ6fa7WOwDbGgyuc9F
/R2DKwaYzGPP19ir+6Tp2AiTm+I2UP6EDM1Zj5nJIhLNWGFDhL7CcRWw8cGJwBdvKOkepJBfvBTx
5iyUCkQBfZmgEdKh1rCGU81NYge3T9JiSIhQVEGjKER0pJ2rz1R5JDG7l/jpmOeNEGJk71ax2RXJ
FiiEXFrpY5soJsVfjUe2HAY2uoQzPULsVmcmWZ4oXC/778MplzszlrN6lT0GfsaBHSIw/wuPlVLb
Nv3r5LpbLMRY1E22jXl8JMailw/Hmy9vTGeEWdeoZD02IYkBkASPYAGypTvBq9cZzL5hp3Bn0U2O
r7hNYAnolmiWwF9hEIcOO1DIeTUoe24eeSHQ4j++H7HBNhQ+yaNvv2TqdoiCHLQPZ/6LRCLViICJ
45+vqYraVjXatKpv1401gHA5NySCmqcPNKD7OLF4mMss6RSII40C5PmcW+kIkwX5BLddbmgFXjDf
DcLaeFXnm0+af/4vr4lhfwKXH8N5tMS7t+OCQDgLeOLzr+DlNGTLjW99IIQ4nM8k+WJSef6R0gkt
Fy3CPt6ujSJReBjleEmnCguH3HnJ4QB2hq05SXo2/jHJnoCwcU3LTSgyf2oqypKESilGnt1k4wD5
BMkEOQ92BnHYKXS4mo1YOZZSH6/3zsnTE06uBoPqqZDrRApggZ5CQYZSi07yuIH2QlA9QHd/32Tw
+8OApcoRQx6R+APCK1ROxO2w3S2ydr1YV6Xv8EG7kZwp/UlD9/8kTm0r+seaHCA1zKvTSDjfiYKX
F4oC8zuw6lBp+bX+pqd3CPJ07IRL0582D/Bqi/3BQYOJDcUhHN4HCyMGB3FTYKFICDgzxOGsMva9
wme/JDsJo/US3Xcd9IJoB9DDB6kWDv5w+bdRE1lksVNgHdsgqrB9ocwFY8pA8gUdTNX6MSPvvQhE
ejOXXSYDOwnLIoyWyfyd8goWk5PbaLiEroxmM0YLtuHu1MHkNhhy4KdsWSYusq8ppL7sFMQ1IILX
SKzkLJO4Ajkib5hU1nxZihYtmd1PrLP4qkZSYfycRtiTrqs/jERyNOXmNSbknaeY1ucJRPsB36kL
G8ZosunLXKXPK8vCRbH0gVCAYU8mKpUv8RcOU52i+xujG4c17llLBWo1tF9uBpIqU5pcBeOW+/Rg
S7ZHaLNiSkFPRSB+9Qbjmv4h8qYUO/hEj3ySDFYlsYiowk/c/NwiFM1uLk4EER+CJtaNTKFVwsnu
APmNbjVrchLbEW5/g15jg4S4w4Y1/m94g2383QrQ1Gedk15gAYmJ4lpkaqGDcpkfzj1rRb3wQUVt
n+Kv+2oyb8BXQjjITy98h6eXh4hNL5/3NT9meLojA5Ik5o1kOyHt1uDMmdqi+EVKT+3FmAJEERdM
Zn5Kt1eVOL7SMmhbuc7uXpIDCjN8cnA7iEzO3bzJTnlm4QxNZ1RdGTzI7VTzcSOajGrTCYaNYmN5
xrRGDpYHIP858+Kcqr1xin1PTfguI5NQ8vUERhICBqFw3PcxMHfs8B2TJhdz7ulApKQq+5+923NK
t0rLc4lyM+1dosOwFvGF/KSuoU0BwxeCOvdbuw94aZMOIeogFqwWxZyWTTcjAJ5JRIIJu3s89Afp
VKP3KR3N3qjnNNOFJ9SFdXAkV11ysaH+LXKHgd0Ve0/pGtU6BmSvbynSWHvwS7k0h3jcgYdUbJdz
+gRT0eO728dj2mBPA3uSrhPjp8wUEouTuKRQUR5BQMZqhhfJGTmvBjR9CWCOa/5iJRfry1Rg4oJs
skfGrPRU0oJPdTs86vPIhJ0YyI/9gNMzHCMKaZ/hR/btXsAW3aWASxYc1I4RAEUeeDePWApA2QVz
LZ00XA0sCk9EdFmehw+CTPers1+39WsZEsASqGxXbN2RMSB6s6EDmk2TQHBk/H8cETqT34+TtXY3
NNqe312fNVYTSFWVH1nhJ0sJZMZCKXTk5fpGGMxaHOi7FKaW2KzH2JIeNP5700hchI55aAyRkB1r
Fra+xqcc13vjFXMSVOC5IO/Rskx28MraDW6Umq3wiK9/iV7KFiJAKdodM06RqF6u3jCKaLuLjNOW
B1jseB56ruih1TPmfPIoKLabWLxEoC9LYmlblj6roOp5pEg2Gl7iU7DMH4GremcIZTEUEwKpi0PV
+KB2JVtiwvPC56gunGaw5lF+5XwafV635+qxB/Qd6GyVUid2QqpPa643oubeHMzrOf3iRp2hWQcI
kZD4UV93nKoamzHo5tC71gK3/5jhVulH305nO14GLZ2WZN5Kd3tXYZOqhg30qzYDr0187QHgTR6k
Fimk2n4U74nn6qH0hpFltLiHB3Wt8jdLNr62WwstlQBGB4301BH+9TOyWEoRdMhQEpEXUhP6gSc8
20VTArP6lw+ePG1e7PKR74I2y/mOqKBPOG2MztFvA3id+bVcUhrS9zrCQonYV87LO4axU74zZ372
BFrxKOsXMGqadEYyWhlFPKx5OT344dYcP33VUIa9CVD4ctYWnZvcZXdrNx+QRoeMyuEWPYBmvKfM
7Mf39E4SQFUBHDzmYQh/ijLbhaWUA21EfNiFv3gX8irT9/hU9lx4Y1af8q7dSAEQVuTI3st3hran
E3aNjXmL+GAOFizutzDwc44kB79EA5FY/1nS7uUOh68qYuZBnxemQuM1FrDJZjH2LHhhQpb/G2CF
2n3BV1lnJFeyyIqaSX6spqG2HlqCMcNv2EE8sAqfrmDYqrsoPx7msHWTqUVy0AUQtMP0QbdTmUmF
73n70otLfu6ZSAG2AEj0zOAPr6EC7zhJOghKL+uPOC4QRw/EzfRJTZFvh4liHTfFfVAYKEZJMAbN
ATjZVlEisAU1xV7124D4fHphGRjY8knNUegZUjgRC5AtYUsCQsleLQNFInuGFuCNuRpDd8Cm6u95
S5dyJ7OmvhN6D9tsYIWwXyawrW2/Q4KG2JgVBo4siRvu0StcOloROVTJmLgAEYk1wPdUssZkgAly
2LLqp83cRLWaaSBj58dXDlEbw1fDQ2LVOFnA392g3LNBWs3ThNuBUjuey/lY7YbHRKv2mtxyktmZ
qYfH14sSzIlcsz6/YVZz+SsQvXrxCcrvINFNSxEIEE+4H79ivLXszhnfK+IpEqQGXYT3pdy6XOwB
eYIJjYtGZK0GBuqQn5oDkweaK6uLD/iN6XMgr3zBncIXpKJCTdZ/52JmphiGDUl1VWe2zPWNgrA0
UeqRTEdvoW3E7iUxYfz2y06hBi2WavZU34lgY6eyxq86WUDQc19qN7bpECfSon1KYqjYfqa871j+
nxJX63q/F+zaiY6gsMRjBb9PK/CFC0DDwf6nHiWqckYhj9+VJskM9pf/wAzpRNN6xyd5ZvN7mC2M
iAUBRDlCrydb5d+DGc37p1Ktnkmtpn1D5HlBZCd4ZmgxMWt3twInanqHydFKfcjZJnkWyL+18aXX
TRw0vddGXvDpShZWrRrb3rBvbzzhdq3LNhjvUNMCK7L+U1MS6GiZ9NoZl97bwDilfxJKXShYi6eR
cZyIDLrMsakv0jwQAE5qMTyceMrl8OgmVpgzvhD9AO/QCQjo/RhF5E5DGmpyuFkLLZOOvcquqQEZ
SQVD8M8AS8R7QSvVwO1kBdr2399XFjTBdSdzdfNb+T/L807+2SORhOUm0nqUGSZcqtVlpbEvVFSJ
AUqHcLEzTGqVXW0+4N1U2I5LVp3D+NPwxhpUM7Jk6J+NzzFWm5OKZvPYe2AHnMvB6cC9wMwDFcDn
2U+cRhh2zz9iipu4IEn5r/BenY9KBn3KaKrNHSmqzZzKSkA/fsNIxS24KSFUjCDUPi3u5MGy659+
P+dXFyFUI5t3Pas6vN+0Aelz+SpDGYepPf4KL0r70oLVgzgL1iVudfm3/VeY/O4T2AaWQEnK4VPv
YMNvHe+I0/umwdNa5j4F9062E9HUA8lc4faOR6QDWjJC5cCgsbL5Qo+du6q9/h5Pn/FDXJm++aKI
3TFHw2jHNSN7VMRDCpu5th+1R8OFZ62CMfoOQSEiz4uSSXfAI/Dz2fqUb3gZHpmVM+mMXXoPZNEG
RrREpA0YFTiqyWPkn9V897I/ckETbgRq70fyaCzDclA2sCp6G3SqF6iH9vRzrNkKK1SJ3RPgzLQ1
kCmgBdlrh9xlOowse4lnPia9MtaGQNPX8NbcFJABgA0XzrxHHdUl0uX2pCDMkseE4lKyBQeYniEv
BGBHFiVm6sdHbbIR8MNHZ7Epb9XV1XNyjvaL1IQEBSChwxGsGbjIA1q7pnM59vT4YSmJquWU20Pj
5kEC5My5+FEEB0q79e066scGi2UP0lYbA3RrVGWBgmeqJ6irXGlqpyVMGxSspE/LCHq+Rn6k/RLs
SPLVC1tEPGmJLAJYj6pyEGK4H9fodAn9+kLIISRrdDZLYkq18hZ/Gt9nlWMrXRGxw4ctqB9mu8wF
xzm35OtdBlceqvh6RGMvT0BTlgVvqQ6xRyV70Xan72MdXU6quLaSM9HVJjMxPbG8j+tKcRT3U+Hq
9dCy53W2MkHdhheqeMkpfVn9eyWMOY4b0ZeiXCmA9xsjMDV8R0lJn00C92Y1HZs5N0NIcrU7rd0l
3l23RF6cmIpCdqSLn71ZZiO62e/jhrXd+04KTiDbyzJWlu5r7JnPSPV5YJyrUMhA0zGPLqhzZqY4
q3x51x1wbzRSvqUQjMBE1FcmTjlh3YmWoV+tQ7ffbgBgj3lOdnSb4gQxot6GRKyjW4Sn7v6DapJZ
34tU6UhELT6n9oNFST5xakPE2mbpoWK7U76POAX6iz8AoQ6s0YFRUDZPsf6drE5a4fZUtHG1rXys
o3W4OPL+/w5q3zk89xtBh9gQJWW63eibrv+liQbEdvhBkNNq80LxNC2Z6CXBIdn/vXMkZIaA9uMh
ix89n2NHxR7qLX3Qkz/nfxZ5od7Kr/6tbBkWtohlrGN6eDWuSa1SLTbAI4LA36ORMG3OJBYlIjnL
4rKsMWdQo8prka8YHPXY7hHWcpQ+qheMdJPpvsEKmfHvKKOg3vOlo6RsH7cn1B7Cq8nD0JdknleA
AQoGLTGV49bxVTS7P4LlLNujOCMVFUGRsY7kO+l87ziLuXDd/XUNYaK1iDhkas0nSgx3meqr+npH
bG7VnBxJzMeRhgY1Mp0kSJmPjnkMpcBJu0eLY/oBg+Rk3U/ynUQbvpDyPWhi4Gxowe9ym3p216yz
owRC5N2n2oDrIornotf9gpCwT1a93HoYVNF3LhFUPn/5qG1VS9RG+5XVMbSiAQ3NatWNpQa5As87
lh4v3P31FpOSpa/iNUBI/TsMmX6J7I6jdsf+RebJ496bM6Al8Og+Yr0FWVkijmcJwB0Zbr/uvwm6
TF5bP4tMWhSjeFjoDRLkOBdXuPNEQhTLsg6Q/txOT+dn3FhfuDznWPOtPOoru5wERiYYD9xQqlJ9
z5pbi2URrRGZSDKw7DtB9RSwIFSjP9SZIDvNB6Mq2YIcpVjcpRG6qZ4GotJ7KlHfWKGE7dmLAUoJ
TTIemz5ognN6TzKBexSbf0j87OP/gIWn5CRuAuCZ8XwB4ph/FeSUVlCnCN59b3u8tEf6O4zZGzyb
O+CaYWrebFiJzgERFZhSAN2vxUvytwRyxlOWFbU2sHVpe9+5+WD+u+gRt8VZweMV2mAfKCk1gmw0
Pm6HUXA0X55VmZ1rqhA1+a7ucdrURQjE3i9Eya2JDZZrDrlH3kR/YQ4Ye90okVwTyiNALJp+D4IT
fO4An/1W9KgiGnzIFIMXf5kEBeCBqAJ+IrJuIFSb3t5P3WfXRldC3pub5DsNOrYUvYKtcBugVPi8
3By4+PZgjK3bLbXI7uo85tYuSBiHYpNOHVLgGJq+ZB4POQTfGomqcWC6KnIxd492Vx2rsEsmRPKB
2SCLGEh6mSgfrtKSKvJbx5BMKoMMSIE5yGfnMpyGhXK3ZPXT8/aMI7ZXWPZVVK90u70p3Ly+8RkX
6plxRBM77oQo8d6fisqVX/FHzRQXKx06TSCG38mguIs6OCrCA18FsVVA3QC92sLmAt75T5daqfkh
unjVaA9oHfYz1Ks1wBQ8Srco3aWICGJZ583p5dZk2y4Cninzz1TA9N9WLtr6u6mzscLWFEdVryw2
gdwSz1CMGW4xCKMDu22N3hx8KgmR/hbbxwUHs2XuGBPojHzZyLEOitHOFCAyRwbISE5BOIHTsryr
cFl7doFgNhKtpxvB+IsJ2s+ksN+SJCa1V2IygmKXbgr5arbxAv7jc6+PLDIkl5G3A1GpysMMUETS
YZz8OUjpSBcm+EBeq4v789dQihE/2IR/a0guqj+exgJUMz7TStYXfglddNXMY8MBrvK/i72J6AAf
d0Zr0Q2Q6wXI0WjooqqS5XG/teXJqoqYkxB/gDePLecEbA2MMtXHsa+TERFlTDEJQUeTe/EE7lNs
e4RGyAbxKaN/cElSKnCaHJ9CzRBIm1lSnHUVdUfelW08CNnP7eStf5OagKo0GFfj53UYVzo/d347
Gka8g0Y4IrzbjKmDz2+taQ6T97BPt19WgXwJkSUqvzNoR2tlFjnIMhsU2Q66P62ZYHUqdf4aUW+l
V6smbWCVpkKvB4aTCgjwgjVU4WyMJ+C6gTkGlgbd0f/+lcvqjcmB91hoodjBs+TI/7Fq50tYif7T
uhOuEIFltviNW2nf8dIsZ4FDhy8sZ951K6MWxxJ92MESITn3l0mRBv9bg06Hyx5aQxzwhwGIF36N
qGtkodzsgDSohjtWBdRBxDScQGxqFYyxfu02dEF0IhHqVBL3WjcqCvoZHPzbDOk772tzIZVymNXC
USiP32UoNoyN3tNeDn3jXr9UebNhmEktfJN12VNLZeL/TYjDHtkdFZ9C5gHGFbUT5KPZKf6o+FuR
Zwth3OTOGioU3oxudOT/PTPJyJVRkiOiDqzFvMlniip0/BjBvoPZYPTuV5dTX2zHx1152/mB980r
sm035WQBgTaIHa0DzgWXCpARtLbF6tjCB++uuCAdc4lxTbJb0cQGAOmww/Xh0TRj268TlebPPPOx
36oG1qynKqEnbCO5gnL2DyyNl5J4eeul8USUWqG/t+5vQwCE2OOdLS+1bHAZ/j3Upuvfj3vV0toK
BLFlk70cGuSHh4VXlRZhyMUaavvEu2GxUiBUV1yePbFnpMBeu4YCkiNNMqrVsqAQX7GGTX00eDj2
e1kK0yxKGL66dmeD1FgBiauj0LsI9tdKHX9sQ523y+QeQJU+pDbgx/C7gaoDxbDl1jVG8cutv7kR
ix8a6SA7qdE+gSfnhVqQ9mqioUSsaPXgbtPNOAskVUNBb+UJEAdS69bDAqNDZI9VICDVMBe2Z1zn
1XAWV2c+DeMGDnM+2ggMhJIiQakBi6G9yxEtFTLWxcGHD8kyFhM/ZgwUquDA1oTgkrcpCsDDJFg/
X2AxaemyTZ+HIE5z1lNp2cH/hIuNl/SM5Ov6g0VfWb9hnCDTlOACN5waSbf1BI6hVFyZGjyiSxo1
DeGHs2iADhlX2NLNZdp2w6agLTI589PrcO8lcDIrD2DRaFwXrqQ4GhI7+AD102UiIc4lFF1UQlj5
q1PR1ape2qEMd18fy8Rfl1CE/v98b7Etj29aVHCNzqiyQxdqpP9NWSXx7vYA7KAc5QGeXLn4qzjw
PFaVgfp5LTdREbRXZGNXof9RCmvTVfJDAMyflc0SAhVVgMKZZ190yaFIsz+WInG33jiBCIlPlrbj
Nt/UCNzPFinc1UacRDbKmkeD/ALPZCZFvyrpDVBk7sbifRhkOZuf1vrBkkZMNHoMTRRd8YquGTPX
x8XPS1bYuxLFIqLVBCm7cFj+SRUGGmdGaF3IC9IrIBI79HYsZs3PIsMJQ5YCrifEZ0pX/SN2byw8
cY1jLsd3DyJpQ7v/LMJ0SjZ+st/PKVNAN7+e78gRj0ogLm4qJn5plQN4OSDFlG+QHZTE+tZG4Nip
ArN1+BxFk94/4Zq7eF72c0gKhi8DcbDfIWICVxxJwQiGo5VvFy4qoFICCUmjwmTROFd1oKbiXGrh
Z9wmybtsgB34tdd2uZypMZ3nL70bmWm5DADFH0R8kt0CiOqAck1cOU2Rn4m4JnTT761qrr4a6pyb
JNEgOQGKYq3l0VSwXnzS0xYJZ5Q/M+J+r4n3tkLh/CdKCQWIjBfucekhg8ymOdNfNQpVswW2PGwb
+3BUHFyURMSiWLu8S2veIKVt1OVSyvD1VHwYw9DTEvrenOm+M6WIc3JzFqmiou2qXotFuRq+vZaj
wKK25/73uzM6flHXmvezhGYv9pGfgrCgA/n5iX6ujieb2VJZV5bZNgds+g78QPW97cQ+Qet4pnor
5x2Rg1iIt9IgrskfvhDxlVtv7+9Z2lEGlRc7Fkcq7p8uBDuMMHzhJKdwPhbRfSJZ/dRilof/7w37
qRb+07TT9Bsn8/Kwzuq/WhC3IL8eU1CdvRROfyA7pfZuQoQxc97yvz8KmqIDYkJ8UW/kFDltnS6B
irDrEE1D3NJEYMK0E3RGfcj2GfspGSyVP3qWrTRXQDyg9v6h6jLK8Q5cpXl/H6+bs9Qh6qclTE/+
UajXZMSSHTXUk7TnOVHZP+AQ/4kCGRzhKDxjw49j2HG/zqSmvNDV7hcWdPi6s0uTrRQ4cerBFLbm
CLlA/r32zXwv5jmuit4b2HYFjgA/uW5spgsJdMzIVl7o4samPhpjya66WofNcp4kCufmMvPbAyiP
jTU31nNuaWnbN8n6YhRgt5LHNroFMG7ZqRfzvuxO75WjpPPHiU59TDjBwRCM5tfUcqyUj0o2AD7/
u4kEH6JoIc73t4c3jEyeA9sFyTwmCSlgguR+21A9iK55/gvMYFWOXHn2v5uS61wPgVl3L8EOpKlf
9ZfUtAusdTyJGbmu9Ns4r6QERiOVTXStIAbDt1AENjC+wiIqOWWbrGNaZ+PnK3ZNAboquDPbg+hb
v8BvNLnwEqOEWUv1aIoJe/1XK+m1oQnqI9qQkjU4KUqwrbm1P07MUMbAzjrom4sxsaGZ8oreriox
kosfCa8yAVoCZudKoAdjuJJYImw7i3JOYPEVtSbk5C1isPgWqLEPpklLmYk5RiGvRhJD6rgR+rTx
021hAMlK0i+Kv+WaYuW0QK7pBw6Omzvz0WP2OVzhLRQt07DSW9GE3Hwl0z+OziRohwilODtdenay
936GPUTyqJVXQnyrqhutw1BwQxL35t4gtu2xk8eo1g7ekRACmU1GBxd95m96abCF9BpMPseyr6Ys
1fmckp1W5NLPYjRgdM8YxLCyI6/xSsjuZB9e3Z02Bto3tMM8sdy86KZWBHlOfCCBdua1KFIJPaZx
+o42uCPPg2mpyXv49UJqSqL8HWRZTdJExed/yE0/zcLsAOi+TxylV58QgOujJ6M/2dJxfgTAlUIj
+jFEN/IQfOVqpTqXJenaYaGAahMnwSfcnCNpwiv9Z4/CHRcHfxEnqNVjmJ0qY4e6T/cVgeizPgco
fwHYDOF/gyQXGA+cZdyQEA+7lk/MaKKuQix/4A6BvRxMlowYVeMXJcB2BGjCcqTL0FoSRO4mglOO
lOFltAvlGQMmdBMbVX21UKISHPTt50ArRvpXIWvKVfj56/zoRFvWxknPK8YpTLJIYRdj5wWahSDv
dxs29pg0uyNoi/NrQSVe/hwhmUY0nJ3FyXc6B1hNGjyLzgzt+1ooERXirdaiXio7ilHW0NLga4Ef
mVp1YhpwdGHn7adCEe1C5Xb0yXeCsR5F7/XumkQ/tIY1Mlr2hZpsZ9+UpSBohCKNVMRDIP3pXHtE
J2YKciAge/K2qsP+u6eDpb4J+uXN75JVBiH5GgImPFX8OlEf39T1yNgxvxBu6oTU1hQij1Es12SK
jVvI2L8PPVY9wWyDY2BWaqN/STIpyS0HsoKYb8GGq9uHVCEWYWoMaqUw6oq+ghSqn/qDhkzt1+6d
Kl4DpNYlwpmbs7DpxHLaFjXQ85mShBfma20xmchKWMDuKw+5RTpvbFyKhCxEC8rBKTbEe9emQTdd
35iPoxRXiNjkOva/mf+SNJpYgk5msKFiYLLyRZnZUFzEDhhnFGIiqhXDb7as99ud5FnRoSKiMiUW
1Je3I0HlCXsk3RENblcEzl11GmdNksZSshLb30IJ70qT+A5awqVqA/o0iqSq3rMCrGxdtB5cCdRi
1GNxOvBWlIkkyCMl1HJ/7/+2wA1iIv2Lq6S85xYoOChuRnLwEH1Nfs+EoVRqq/uqvwVJFOMidBD9
Z6PpskayyfYZQWDWTemYLwWIyCO//rnFDn8h+vEBgZWUcFgyN7GhLldDtsj9keDepksVS6BUjUwx
2cvOBYAXMB1kmzu0kOM0GBZMdLT3ttEpehknk4nVd4qsNJkHN9dqKznLR1IeaqXsiUt/nCqJ53O1
8dmwhyhIx8HudeWyZpstgMEpcanU7nNSFGNMdVIVmWqpkB3wNWkTLLL6YyOetQVjotrD242ky6fK
G4Y+lqncIjLKZSfZ32+0e9r+wy6ZJGSBcGKezISGwNKal/ddEljFsBtav95ZtuLyItofUuCXrwGU
hrs2oPtoe1clMzw4bpPRCoZn5oA8dp5kgfV4S/uKYx6QpbyB8on2AK6FUdsmVwiXw5Iv2HOHCt38
kL2owiZUF1HtUn236V/Kg79IaI4N9WvY+porcQDIqvmCP2UCligCf6rODeosuDUCq1KG/sznkEMi
RuzZQExCwgzo5SBRK0L/eu57rWvMKZKBLsvkSfTyRl9Sral22bk29EkDmGtRv/jkx7Ced8ThCTQK
OY79jGKyLv64FXTajF2HoOAUZkXMor2MhmZYo1E5dh3utjh+RF8XT0deD0AqrVwGVXqDrS3OEwSp
j8tdzWNuFv0654DTh7i5Xgotg9NIqCbiyBF+vWNquLUWlgwgny5DhBHYymt12jG4TNLyN3b9HEdy
JJVLL5V/swEI+hgE0hm4O7Zoz84q94YJn4ld/lPYqQ5jGJALWrCyKy7+usAZfmtpRFsTCFuigTXj
nYUsqVJadyh5ZJb5bqR+7alOv6lkCNo5WiF+cK6ALLezKic1O84q9WXHmNQ9OK7C1cmL2RmaJJLx
B0pRx07Orm0Jl38qCOWMGg2UL9rWOe4lWqykguB2l9fyxLUTqI01zNLvTpH8tev89Odl27KrRrRn
MPaByRlNjazDZSIcMrHt4Ci6JdJGtqEZrUaUhmaSS7UfVKXgUrxdlH6I9yrTbEds64N/zA5GZxJ5
TpOjOcwoniaDvbX6tCWzYMvA/ufgfnbGmfDBT2d/UWveKuW2XQbb4CaP2bgrweYCUv0KCE2hjYuh
SJB+LTmVZMVYDjGkI9ezXzOKqyHMkZ8wLXAEv69a+QIOezpnDLwmaOzpjv0uxcZtJF0IJ+bj53uW
d/qp36c26SXixSqpvSEImoh4ZF2rDef8bC+H5q8HUTeVQ6kP8JWEkugfeYpA3jeWvnisUkESRoyD
2QoXDtfdtUL2ub3wfMtW9it635OIDrd0OA2QMMyfl0cX1HZsag4cMW8HETXlHREjOXWblN92SeKt
GxdxCrjGfIw969XXQc/xPDKMPQow4Mw/gvgH+6YzkAcgrmQLK5Xt6vdyxgvT4aixa4KUXZ1dCUgb
wR516HIcTBfadJY9eKhAH762rpeZ1Tlafv/SdBsf7jexv8l/beGPTAOW+lu/LeUMF/wQJX71OD38
3j2UakaawPt24KoolsuoyyQMgq67PGH0D64mRYeZAHa13kUTy4K2oKH3JAy8YG1apFGrHQBMwmyd
TlnVlFGUuYfbzZ0H2E8KX754fCKuVvg3qdDHjDL/hfNMk58KITUTitRPFeu85V2m1k9B9Mw2p6qj
p0U94vjcLfV1hb03QHwgL41t/8mN9m9kR16yZTAv0LQ8QQI32DrcKF4uxqcypl9CvtCq4AmbwJ72
Jn4QHLHhEeAqTtHKLNjt5g82lZFO5j5kvahJGu5/Jqdr6zfSmiQzawPXsOHTrKboeFPZHYWmTCdr
vKAgWfPW1Wltcvayv0ZiR2K1G7U0aRSZ7qVJ9r01QEfZFgaq+y7fNGfh6xUgIpGY1lext2/CScCm
DTaTJfH5YvmzMjusrwUanjUsS7VAkl0Pkrr0XPlfqt33lGaPWV9j0GV20GGQitFPcbiALHN0HEwC
0g+81GJotNPkXaIzWlvp+3aOC0+ybF1tpSMAK0VK/f6DftDkx9HGFd9eYY9bfDK6/hXjZBCXDuXk
/keA+sC/u4VQfAu+zHtamAHiztKaA1RK/IJFLm9O2X456tT+qSz5i5H9US2x54eJQ8iAqOax0kd+
v5s2wTkpOCHkMSuboU1E8quJHDsEr7J3kZkBXsW0EuwchTXxNLtGt96zrnWX/Nj4Zx4jZPKC57IN
Gat8eqZBccYuq7wMjrznG2FCY9TIc+azk6G33N3AFO/UJCkUqbtOsUMFRtxUczFnlZPBfTzuHml3
drW3Ta2rMP8RhZCLFf23X5aHlZZ7FCBwFyY8ApjWrmpYE7mjO2Ij/gv6JXh7GkmfxOHnhlMDRnYS
E7ueJUiASe2dqowFVKAS4uppZKWMaOtPQo9rU6Kw7mpgbYZG3HtB0vLfgrXTPObvW6OdDcmZA8LU
ZxGDl2vR7TlWMVdqc3HA4XjTpI99qWTIn81fihPJfE8qVCfhA2W8gTaXUkWs1Lacu7uXJj8iaUhc
GsgsQ4ZjuY2Dz4HdhhPorEafzeZEIF5jdtHJ1+EoNcpASzEUAYRqguvW7EAREFi8avvQzbJSf8Yx
UABCcFuNXt6u0rVdi04wI22/aV4GEgSDUfpFnGCW58CWDg5bN7tNXR59uUt66BUv4cEocEJAaVPQ
GYDtSXjY0i3ZZtTn+LgKUw6isNk7GlA6ZxgnDL2xUfsfLTrAnXxXXEVIpMYvDyJgLesCRS8zsjDJ
LhkgHPFK11f7cc0iOJbCO79EDgtWtk49xLN5dexqV2oLqj4BOT1HkV6fTW84hbaWAfsoFWl8mB0t
SlyymiAggxr7FtAs9obGsDaENKCA9CUgGetO4pnRPVaWHYeSVg8GL1x9pMWrA1ek1prGXpI4ThbB
e41bt0YezliuWqnb3SXq+qTN7fidExOutR3j2K/pwidohjY50FQihpL58eb5iiXTFh/f9eKSJRnO
YcaeqeQDKVxpuqjwvnypE1L1Sc0Sniwf7bAtzsKARBUeVp0EcoI7xxFgp+cltPSTsxc+l71Ep52d
O9AP4Vtc9Kay2iH7ow7cKVussKJJ7luSGS1TF/SW8nHov5hOa+1kaSiV5ZYfKdo0fLIgycc/nqsQ
T/uSbsQEWo7I9mt02/qgafoxYj9QcRqmvb2FidA7AyJciQQ68wjaMMuCybLESvQNs7eJZMhLyD0E
SKBJbcokaMOPxO41RRpHcaOPACfo7cuYD4dtkQ2OGppCOdMNnp2Tf8ABDB9ubN0TLV+EpBaxA+o9
wVw92gYzhzvNZ02Fu0TO8NJRZeWcgFTfkS57OT8W8izor5L2f7ot+zYdU6s9KLsR2NHwEH8zh1ar
c4dB3eJm/TCQIqPvrXpjBIqznNdX5PKBmLutj/ElBdAf6wN+zR7qnWpS9Htl8d6bJhNU0LuLPmHy
6gVKHhAu7X/DxSQdV50jEf+7WuM5qtvYNKuIovGgfOyaQJK3C9uD3PA/ZqEEGQcSohISxKndqSbu
UZTSn9i355Pf93mo3/g56u7xOe8lLpT2aHUbZW5sA66ONbXMLrxAD8by47dGgt5cjgVDqQXIASU/
wulgpFp5S3XgziwKSwDFmiSTtfJNX9oC8E/JPxItPggpP4ya29Pl4Yn7sh4X4Y9RKnU677gnSb1a
6IBlL/BkvdgZNGwHNBV7vbMHN1kI4pPVe9SJHG3v/tAlusB3WJlZtoAvZIqzN0O2A5xpXAqmGXB5
oDJm6k1O/k8soUkqWQ1OPZy3DQPoxky07d8QWQmFtKagX4XWBgTgHwrbO+lFPbaS88xrBza+kSCQ
XCOjGp/n+eoSSJJJb+NSGVPFW/vtyM7mPApl2i3DXkg98MIt5DWjqMeLZGJw0ZiPt0+amaV3qazt
VkJZhNSX4B77Ulk1UnD+OqH50TpUDUyB9m5uw9IQiQhzPTdrtvE6BSD2NoDRjaHm7OTBOsKeKR0m
HuYcNi52r95hIT31Q9m6vXvChtmug+o4L2Wfb4nIcHuBJMWVq6RE3Sk+xGu6jx28v9d4qro4Gk8h
V7Q84OLJ+p1XdjYah/ZurVBHdd8FhTjVtgczvG9Tnj1P/bX1tgBzwiyLJ4cEI3RzXwz6bwS3YRFq
4MMuQsGXho+HDA5Mo7Sb9D0DJEBqwxQtG+F78sJEIEVfBDXZPGz+f8JPH/BcU8eWWGJl9SRc4x21
MmFP1H8RAsTid4hw1Id2IwsPe3D8/theGQpf0soRo4SkaDIyVjljo9rLGXh+fzthDNox0cF3KyNm
8QNxu8zd7hM95meqGsOiTgpPnVxY6jVjPxpc9L8eEfpyShPNI2g5SJiwplfNdocElHs1vxMC2//i
Yt3e8SCwwr4ULMPwMxRN6HHG9Kco/Dp+ikpdcqRV2GM39B3NuHpVYAA8K5Sp6MbLi7ZlGcwxdkeQ
ZvqqMMIa3Y5HYYZQrSG4N1I4sH43iat/ZTP6al2zSBLxSm44JSfpHJ8PQu4qZkN3KnR0D07lTyZe
fNhnPzhv0iBuOHHEvggvZn+G+T9P58JVtukb+qPSBF9hPtU5r1Ouxbc0bpa9HquFhuovYBvtSWKe
eyXzYskUxWphWTzMRCQUb6XMnxePmDnmcXAPj+LEgHdaj9IVt9NZcuqKuxZymjzLIPp12q9zoBiP
m/WS5Tyb+dfloD5SS6GSdZIigf8ozTooYXYGk0JSv8woonFhK7gW9zpiyHZTFsmyBZky87MH2Yj4
5s8/FpZbDRIvy4qnMFiMKj5flc7CMATTk64wf1G41uBAe7AmlgF9poaDC5flzpLJ9EsD2/ntPvM3
1FhW/0aEOF9i2YmQiXA48S5ZqOV1pG1ml416ABDFXrHK83uToBLkrembGOwcQOcuVGs2s9WvQ8lj
0Hzaie7voGhzC3MlZ8wEQLGP9c6MMoU3EMh9SSDISPM9V8cqPrYWHCtve8XWNfRxia9eHkjH6fGJ
t2er4wXq9aYoIEEPvTM4Ddl0SPuTumtwKlREnasjYQvZQyWyL11YEiDDKYhC2MQsz/RtgtwrtJ6s
FoT8dbvZo6midWz3oaFKXNUnSA5eTE9sdRMI3Tcxtww3HMpfulj2obUT+O6TgyixfZCFXuhc1+pv
1bks6bM1q9Ap9icNOHa8XvuedzeHP9E+YvFbNANGAso4QesPtygAu8MEEmb8tou5BZY10GaswrR+
zXZQvC2AhF02dkgryrcUjTxffVQ005aVjB9yaL+da3iir/YJSKY/cggChtNvt6U3qKiCYkzTR+UW
UrlTntp4F6Q5gxwDeuyKwtxlnkLCfDhRTyeqZf1QgjXJZbdaPYpqBmQNlj/pjhy7FCQ277RjhW8f
w4Tokfr286IRYy59qXjfElxhTuTcNF/+O7NImNHivhqKzf+QIGyLY/ecUeWkhsTBUmC0nNZ2tRh4
0OxKwu6ERf2vjrbAL97+3qsBsce5Wb8OOtWOEYsBYITBtT79gX9a3RmHupUme8W+uH7vgKEl6zdm
O7kNN0Wch2Z4KY2QzyQ8HLPzr7L3zwo5YAhWkATEjCJWusFX1/ifghfMYRWVP3Gw6hmZ8wwORHY8
afxdkq83f1KfCdfMUFeT2P5k07j1EvMz2DsVxQQ36Cb3w0gOcjnx6DA/930qKWjkKtYKQk3HPxjQ
UCu8mOFDr02/jHfVFaqdCi16sbsjeO6p70/MEjcX/+C9aIBkeSeV6vsTY/DU84x2c6zGPt3XRzAC
hd3Olg31RwZ0NzZMkPtZMdompL5tZKVmcJAG0ZnZbExG3H9D9GAKsKAzJEm8nvX1wbQD0vcm6jjt
yL7kkTDpoR+a2t2OQdvH4bkurXqpwuKvqGm9MJpnUixJDhR3st8beJdasFB/s3MOblXnpnMOXR7h
/bIxxo1MODXlpmVdXFIlOs1J/bNaO21oLc5jEQmSo58G9Snux5QGmjSCix+b+iGWP5RW+FAE6doe
YLtjGPoa9dK4HaAnPOfnCcg8fIwhY0MRhlXVn3u4pNWpBsEqWj0N3goumiyhsQRWITXGRMaT0wxD
gyZoK/lEYU8KdlQ4e53RUJGMb7oYgScS1/Yh59m1XRXl1xdovUHSlbdbzDUOgDosKrMoFz0c0tTw
bG7xvbjb2qPckNHJUutenmWmnIoaU0XmdTOYtKgoH9v9G5yoPc3ixSrkdXWDM6FGcms0EwC3nYQn
8am+Ra7uYR9n781a2eHcjlfHiijf+cL44tBlFwdE0UJrap/I0l6isA+iX8FrLRqR79jceqChSOaZ
ICZyANzb0X6o/IN1ZiHEBGbtC5aGYGh/X6C+1L4fygIsASWkule3kfMXcKSJx3CBcmQtBWq6J0EI
c6ceT5zD+utpv9s0JTJajHOEq5YhgHbmx5RYRth/BRyZ25nWHbcHYTh1OWeSNPSDruirq9si81h5
PsaHfZn1j0BN3VWimkqKGexCYxETzZi8TuQIfJJ+P44BLj9+i1WEE/rAxWL0f+tShNvx6dAdgKhF
/vcaD+9Irm8Nvtpx4dQfTjtFQyIRz8/AAuVa0NZkLDXJMRqV2Iw2vb9DmVzibAh4KDrw3NK9SH0M
yPN0b8G9wXXp7eDOzKDqwQQwVRK1dyHWPVSEKsTUdSURXVy/xhuggC/y3CuwqaPfO0Jm+Af1MGf1
pv/ZddtFAvbSUxVGclo9aC7xOIiTAFn7A3tktW92I0GEaxGaM+9oVSMy4VOFjL6GndZxnR1ADHdX
x4J/3c/GePfaVCp7csC0XzOqDEX3ZUVwCIV/B22vNtybVYsRz18VWZO2b3cUrcyRqHuBgywus1uB
ItwI5XuVacvv2hkVsN7THmTUK4W9X2gSkklgTKjFfFK2iuhRe9yVmnwJJWEPqcz0dVPkqLc6Cc66
JDR5JczAPeBbApP3OOwi9lIcmOHydf1C9BIHCX/vjosI8uc51BgELegeX4Egw75VmkoCDBHnFHu7
k8CAw5Jd7l7lKxHqEjxkUs594qPI4zvKGTQgSQfjk3WnrjcLXY97KlxskSQtysor59OvxOInHNuf
6c8hx05q9wDc+YgE2u6JJ4Sk74dKb/7i87IQhitI3E2Kd2i6+TtoqxGLxXCv53aySjmWVUUtSMdh
Knti+TfT7Nq7vPkaW8wUvATn/5raaNjQlC31JWsz19195B0B8rG6tNQTzxhW4iaA/CAe/XbDWl5U
3huRXtOgmq/B9x5gE8zxOCuKFzRzC4W5a2eh1jakK/9Sa9O3fiaU5wKtwxk4JSGPUdBiGhjhblKE
9zCpyR2mmhsG24ATnPSlQnqK4t/VZxeNHBsN40zkmnE0W8PJfcJYhfgZh5vx04g+LIjmnDTxfa3y
Ck2c3MlYsKadm7aPrtSMtsOsuRUtI82iEeZcx71zET6VWi+7N8Yk225HNIDVUz0yhz3vyernV6Kc
9k5KbgTQPMLV0L08VLuREih9hcJY8cVdGZ2/W3dZ900XqvzvDQyYT0g8pLtFwDSuIqf+OM4tdk0a
jzbFzluutSHHWBmc2avAiJtNHe0Kys4T4IIidiq3rqrS29+5yYT/gxV9BWq4JZWn8MJnHiXZznPF
0q1sIpavHrOSE2eXZWP+HdOjV396bH8mZ/lWbtLRpwDMeZgZuimtiKGfA3zmcLxyWUJ+8urhm+/G
AhW4v20lNtO7xVEl72ztEkwtvoP70HuTdyJUBjRy0H/hIyHNHBSKp5uAKdRP7+4B74XECs7evoD4
6xnywqlC18GvKnHAFoLcEaayD1tdGXb7U5gn26vsabqYDNPzFEqg1z8KTr1SCO/PsHepNHf18/+m
B1TOJpFMwk1TnYd0b+XP8ByX5bx2LI90CB7wPNkPM8O6PqCfrPwHcYN2QJl2Kcf5UbxUYElBP4su
2xkykCq5+BnOK4OdoFJIpJoUAvr+ehxMAjyURcgFZanq5seBBa8yHsUkfDlrlEuAaTJZuil53qcf
EFcWRcwqmMg0mIFS89nH99cerwSvuheDRd36jQHwWnAPnJSFjwgEhCsZZ7Q6Qof/0TJRCEZKN1mm
4617pgirGX+Zj4YOaH0G6vOIqs/QRjo4xVxNlvoh9z1a4U2ZZv1V56zV+Vbt3go1ax9kVq7cla2o
nwYETOewBy16HBta4VosncE/2AQTYRKYKqQ6EbM8KDuHPuxTFbC8gK+srPCtRBfD+HHLQyZZ4Qst
FRZq6+MoQx5SAoKHBXDNeV7r585XvAwE4QMFhI1yqpzyqL9j9imNynJfG5hB0hLjmcZZrqD7e3qY
sNNxoYw+YWdEmkBubnzDpYsBJ+u3K43Y96uqMhVhC0B0he7xoF7tXgL27wOzSEMBY9V02UQG+sNH
YHSaCjoNK4aeGuNIYgq11US2RL4vVQdG6k2P9XPk777Omsjdr896nCrd9/UPlEjL6gOfd4HYDhJs
wJIzBCKTIwQBiJ/Ltr1PJAnANZbXj5PyuLtiZ1UJcqhQ397lzQ9cI8IvBS54HIyzgF1zuojZaBEc
4/mkDqkgDBHRafL2Y+UY4W/YkkoDfOfh42RTFck16I3gAs6f45aR+9byc5P+zOeSLfiUpKeZm7L1
CJe83uFm5+/dh6QdTOdpXW4mxCJKPe+k+lobHFm8D/Pm/XzjTpVFuWpl1vtbpVIIkGuAIvNzH2Gw
yIRRTOs27pMCHXKt8RYHX53q22fehfbK+mNRVf4GNT42wbAbVxzJrAh7BHf4BYucjU6VPtjLVFoU
6MhD8MoghvLXwdyhwfrKwPLUWYXa7j8tkAvz14ASf3BvxcxDQj6ZAIsqkuEbdrHUJJLhSMToHkTP
fgx9bhK/ydnDt+kEMJiVhHmdKZ1zf4A4Rwj/f+QPCqTz3HsOp3Ueq7h/qtQFFLdf3SH23AReT1wD
zF0tMY1NLdmSBWekyME4GSLQxgP/IJYuIa7qAE5NamGgB7nmFTOJ8JBLwDAD6FH2hs1N5NCDxm2t
bTsIPC1rglQcAaEAHo0LRZ/6Pc6n7eH0lOri7J9glcfdVrtrwNMx5Ujd4K1VgEJDOkCZeT/SxHXj
dc7eJ2A3e5UzbUmRK95vJqUQmER1ChRjtSa3zjVCjdGVy4w40HT7kcei6CXkS8Q3kPF03XRxd+mF
tHyZqKGJK/Z1m6N8i9ETXIfc+jOGO/yTv1RR62IY4nfygqLC5a2Hm2zoOmZnfTLlJR6xzDVoQQtq
XngaHV51DePBJEo0t1Be2TN+nfOjacg42dm+kb/uKx2K428SO+IBC2Q28WQsUOU7z0tH5BsYoWKA
F75V4jYtUnsLS901pptxTXNBX1xxj65/4q8+nLLVBRyWQ/xK6w4Dv6ezNTWAY63v6N0iTsytE+KT
1/V28fiIN3niS8SU+e9Xxmvk3NEiF2PxvP0D+pN5tgbxFK1hPcrK/cmm67eBAdcbybAgX7F1I5sh
S/Wc+M0ewfw+G5WpZ+uoKDzNmsO8qXHquSSAgWxcCb0NedZ5mq/gxPS9vjJVSsmDN3ER6RPJkTEr
IQn9QJMNn68aNnpRGkwdXYxNF+E+IFzfCFp9olDxCwrLOQWkCAGEuPabNas6H4QAPCA3lgmXAEFI
TK1c0X67xP1eOhorlKD1RFC5uEyeJeSsbyVQrl0Lio7/EmFDy2VM6TsLswIv8JfI/0vAstJkOhGO
PphBs5slxc1wXXi5CxXZFRrz3xkOUjdb7wqfjJnY2X8oZBTdBdR0oBiCFBTPhI56UbZS5sitiw42
xRbfCpYqiK3lc/jVXl0qDZmEQE2ONX5sUPpvg5l/4deBRa7/4GL2n3FDJnr0QjxM+lSOXPwQh5MH
x/OWi0JNBbffpqHs1aseA+JkPEDk3bA3KyY8/+PaDxiupddjdvWAB1V/o2OZ2qOvLCsdUPGquDbx
rVyB67+NZpF3D7aZ174EVQpi+H446tqDuqcvJUCZRGbDMssEWl6mnVc2JUiuO6ToUsPs/GknS1Dy
NcQNa3jSCo/bgs7Qv9gLH0GXnXNEyAnf19+MdNtG/XqizNdUrARu4lJVwxXii8m9tO1ukuTU2ArE
PN3CztV5z/MHEOHckEoiyd3qrV0PJymccdJ5QGNI3Jv8z+sdJizzhXFmZZ83+4ZvTiTi2cMz/MKx
I0QqDtlj0jG5+85i1ga5FsPgZfs2XI3K89Fv5z+HXdjC6IZeorMADMUeOX4vepzVfbhnN2GFo4RH
7V9qywJXCxeb0Vwxt9s/wnq3bh7r1gPH4ieGBVtV31vvXpAUgAx/L/WMGTwLfpTMH6r+xa8MxAgJ
99SKxQKsOwG5M+YZVsGwrVsQsudY4sOZ9fPlh7wVu2+4n7WYdoT5dCuoHN2N/BgiXmU2nrEIYFLt
L6qLAa0MogXyAWmveTLew9igjpdD+jwA/TmlkgbATE8g2aGkgrQYI3kZftoIY6W93VdEa72LoRIn
ji7ibJXfAReFBAlCU+WnPNL3i7zEf8veN6/oc0wWrNQY49hS9MLrtSVJp4mUupYf3ONlrg0wCtjV
5EFkKCvGl20jTHrU4RW0f9UTvW8fFEcsNTY8PhvvATYcw39fcjbL4fBnm+rrzy+if4rTLC3nMN/O
JFPLOa+XB6wxorTP7EE9fJcapQECvfIqdBuYvJl+T4A9vgSdTAQSXFq+1Ok3wjxEOz8pHr8AGkYR
G+ClyWV9iwcEw+C3aKPsgGdhmCEfs1GRgGPjxfHauhpxijYuTuSa/Bj1+Pxf1NIs053wAVTY9pH4
lrvNL7KF0MlNUdIyHOgSpc0qnvBAp5je92vpzgjDEyPiGlobL8rIUI6P1XujQCL5JmRcSfSbvFsh
F4F8V4po6+0LbW0qGCSFq/DClXf3q6luEJEZwEqfGFGohgGOp7dF5W2fxCuL7b6rqX8cZ85cTU5P
QADBrKXGJJCmKCdsqG32rHX8QYad3damj7UwcnlIW0g5HZIhr8ppXfWw960TH454tujG8E+unZ3m
LjLreNi4nhU2E95K8DHLNtBIzxH6O62S2Dt/AuO7T8NGYtIbHikm3IRAwelKsywpZsOIXH64/Jy0
2sJGeJaXZIFFVF+jt1Jp/1qFrRGrdjai2ZIirE8HBDpkoQYeBBGvvXuR/q+7hnGPndDCLsq9lTPE
h/VTMCFJsHiEzh3akvYQhN1PYawIIwfzL3blo2VKfjGUOxp6a1N5/JP0R5O/dcnQOQTPxVLsmDx5
RFF12fqjKRZvdA0VTKPQv/gGtD0Dx1j8Y1+04MTa92r74YMsi0VbIg6E2QVEcoRvWiwcpbUdgQ9b
zJDHMzu5lLQqAk3bLF6Q0Rrlq34HeZDK8Ec5Dnd3iwhXASrwGuKMRLjzYYi6tNrfyDYm8WU+bVI8
F9iivnwep0bkomlURJT7Ef9DR0SdKW/tOzb9wfejEt9ImCRyVYElMHXKwb2rkI68A/VgnAPzIYTX
ns3e3JQf5nGQqWedGj5xj1OwavlToO/+r0EsA64iUUxwA0+3riaOE1EL8eRmYKMjInuhjhBU6JJd
vVH069OeyuY+o1pCqTMhv7taEWanK0oexwst1C1UdgZ5zTTSPc31w0vqd8OjLvlG29T1mQPDFcHJ
gdry9ANdR5V+mBASiSdEUJaERp/5Sz1hvfw4VGaRCuF7AdUTE1qW4xwtXbjF/IWmaNULfmOlpqPT
7maCW6cs7tN4RYMs1KgyHFqkI2vxXgj4LdXz2/3vtqjjzwjp84QkVe+pRY2zoWHprlOiZ38TXzH8
1yJSxA4QaPKJXm8LkcJlOuInXH4AAPyTjG0xtKbv92IfxCYR/J6A6Wpjp6RsYZNRgUian9FrSUgg
IDldkAtX8SJ64hSGZDO8J+6j1dRjmdp5osP5zKF5DUCR/nrfMDOOMWE+haTQ65LTeFLMxtq0BE9D
FhC3AQ6lB7XFsRiBXvM9GQvXYLitvFUAdJVRBRJZzx8FsX8KzNgBRLh7YRmrUiI081oxGRNs6AzP
LXcrAY9AIl1fgurm9/PcRFWlJMP83UmrnBdTCpVyjbkgTYARCvsPmk1ZmuUfkFzfwmmlNCp49jHx
Cpv1QUPJ8/7uBr3UWOFB0pYzbszq229qgDPuVxuJj0vuFu/gsUYDZKSq/x7tZQ0CyKVbg0Gsowm2
XkBPknaR3iXmY9R3Ydkms5PSJZS40lQBV0I3CAuwFjLdYQeqtlc7L0B8InqvVj86qQRTB2Y6WRw7
OsBi/ebdCiGeW7VhUUBfWXkumzVwYHXeNITlPkh3880I2CA0KolvpLiDJRmoL20wa3+TxZ64tGL4
7Lu2eBbMc4dXIyO5KT3XqugZHFDTLCbpnmbGx6T/AtC5yPyhDlEw/JMmoa0RsN5m1F2sfYYfZKzt
izGyKetQ1UolzltTNXZRG96qdq8HAOo5v9NfEHtli7idj8uYkp0csOiqK+7VmY9Udb6QGHwbCfa7
xlxS/AzZLpmMPDbL5eF3juN6L6aodTi5ipkw3eeSVMqZgV9fHB0nra0tcSBZLgB+3r6YgmE8zoPd
uqGOedzcjJcie9LA0OeQrRKgZIf9X1islkMx8LX7Vxyk6Vk9gxV23Ihne1OqPuxf4WadAEizHpEs
OAfl6+y94D15q4ck4eDBbhwhS8JLvyp48vBc3mMgbAY43oVFR8yZ8+loN0JDAEEBG0vXdMsarRXz
bn/rFj8Cy+0nDanzqtRSxx96eGsRBbeGpcDgS3BLCK07v/IFpG0oVQVOrhUI3S5Ppz2+QIoVJ74h
NaVq5towp9OaELxwwtHFwZE3ea4/YDxoFqHFJetJAfKtCVUqZbkYga4ndVuknNSaGtvHbU5EooJY
ka3cTl4VbS/aKIfftCeGJFVoeLlj3BIntTZ/WR+lpd7OP5WLOaXqR62NMwxTGYgLavOXRcP9xvni
U7BDMzOizTWj6D/oViiY+ORmEGX6kg9L+kCjVXVZUgn6W8p2nmYRQvoQHQhHMXoYtcTCbNN8lzSH
UuwdiWvU7ThEF/XA+lWepcdAfo5fRYP4OIa+PaPIn9FM8E3J+8+4HuBpDi45YlqydgJLsusTn0bc
zEelogTnHECd/AdmGjXUsPvaDG6sqYU9CXE2s9Y5eIxFBxDq5ictDroVyH6CcaiNAltN1C1oRvd/
kW/W9GO+H6v6DQa1kHbUlIdFGkX4FMbtMWMqDu4xfnuzeyCKC+PJ9944o+L9seUTXGJYhLk0xxIK
nY9tR7r3ZSim9V1/VB+fmIdCHNdet5RWm+HzHXVZBBsp0vmjs7la610lyhSRPfuZzRWLoeELKlMb
cem1cVrgVvRAYrwz6rRjYLNKAYOqE2s1tSQyZ0GMOy3dLHsfXcxE21BlKOUPwidYF01MkNunVlGD
/6ObW7502drlHZzB0HLOj4dlUM6AxhEy7rd24BCIiEzI64QUuUkfR6DhV1zV+L5rZxYNyM8KUl+h
DrIa833smLyx/3Kn/B7kO5IIR5ki565qyUaDZygrZfdHZtResNjnBrpulcmXLYc04eMTmWzhxa04
BoylUXl72GfUZofWTy864gjG59dCh1HtAHuYdfzP/f1KyxD74dYRAsHReQMtxnx+JxtbuL8d8lVb
Al34xFVmjb+PTnDO5QF/BKhS3orFcWNmbtq8SgK83tUjyD7KvSVClLKBzElvuaT8u9V9YpM0T0Ta
FuSUfDh4K43M9ZVLTIt32QBiLGqEJPgjb6O4UEFfPnFhShO22W1/j2F0ly1QKloF45ro5LcT/eFu
ZEXnMuhB+zWFd2Uh/1ckDLclCUVnwCLmUQNvBEXVzcklMV+mZ4R71dUmtriRyiFR6/wkGC9wxfkv
ttztbyavMNQqCLbI6lHIVG6yLU2rcFi4XrMRsuqYx2vdp3F/mYwyUY54RIcjVZcOjYEPk7xdY+3M
FPA1J0byCWawuRawO4c90OrFCndnPyiXGNieXzO9+AxkvlL5zzf5x2sXvPE3TEMX3F+HYe06SIaz
1yVHB5AIhpWqzT/rd2Iua+WIbZ2W5WtoGaf42n6dnQY5sCjsQvW4wO5+ImQXaMctGIGmzMcWUrfW
oNOwK4HdsJLCCf3Y3s5Zcl1+A6b73YgiefZRe+tlMI+EdoxQ5ABgY0+8V7GDJxd5DQf/g9+yAcne
Y/ZFEBh8ekYVNiTAJuYnVekpLbWqk5mOaAgM2wrqFWAb31hb9HXuoOQMHydM2Uxqc64+YZsmIMwO
0lBUlYiILKSe83eYAxcF0sT2eD2GxJ17WRglwbLSaJpNoVSSnTw5gSJzQBooZJh7wE6g518njzJB
0dOTfojHbZ/lC7L9MxMt/RJEgS+jABLJVQSmb+0OBHddt7g/e9AleDhsA6haOLSYvRlhA/I3cFgv
vrZTrCco/YFIKFFKu0iTXL4Ek4xwZZKxfSbZf1wT+wqgSPg7fhFa5qE6ge/JNOsAWb11ChW58hK3
X8qS5XKzskPTnrh2TvjfAxngbS1WrD+fzUvCnp49AoFCNb4lyX9h9uydLms3TC6gB/xHZNznbTcf
oc7/zHXuFkWELlRKMnHSjSraidMtPXKOdXCe8AogVwpS0dA+AcmeGEzGvV0iioQC1UaLhiZiSVJ9
hOk+7haeAV7/rKAJ6OSFtyt5dtpagGyv6jOLNypebinHigzTGFCVmHfN/w0ytFoJuU1cSJjSiImk
3eX70+BOrE7OBInpJKnPuZj7dd6S+sJGgdVpALqDa+po3l+nfPUlfre/GwdT/LOpSGcPWx/NV+9V
Slkzv5vPxzAvpbDzDP5S+v82/z9PeFqlkDAS3Kf1O+dLpInecAIpFzd6HrmV4w3DG5nXhTKYqg/v
IZigkGCyP+TDx4oQbdWxZEWpUwJ7W+Kk2rrYQr7DBnaEm4WnodFjIe1nbth2mc699AXGP52iDhxD
NvMMAsgvptC1iWYdyFsfNwJ2Oizf0EV4F1ile/bWByzbRe3lI4jeqr4P/SYR2vGiQV3yhCyty8YE
/q6bdzZKqw3TVVKH6k1hXldgKHbZ3QnQKzousdR2NS3SLzTBkvshShBsS1xgJTGauPU27Bs35S3c
1jzZMkVmDRnPsrjMbm8p3WejXHa9ADCcRG9nEW8ToSWkUNz9Nkstki29KxIwbAyUz+ukl2XCiBtN
qQlo0/YJtyldwY6fjxv99pCWeE6QXhwnjCOdxtuYV2ggedK+OJVzMcRYD1qmDYcImhic7oB2yt4Z
EyKYAXqLf3yycYV6ao8yAtewxS3KWbOcdHDPUFQOr9nbDihfP8QVnLFYOBXj1N3SSNcJ2tu05pU/
07JslgePgZ8/BlCgD9fpSOk8eXIr6YCP/b4Ubr5yLH2Ep5hjaVKLGw0bgzFV4UX2W74D7EtoIqN9
Etv5qNwapZ7ahBJ2POrfo0/yYwcgESm91azr3adT43nIE3k5DAd4BOoZt0/HuWTRg66yJdiJrm4r
YLWNbIDICdO9D2Er3UXW/ALB5F/8+avDaflR6CJIeDL/VRfMd0oeKtLz+8IuehZsRKL7uFRwJWtt
/tQ0IcJYKnpwfkSGdvMiHfPJ+SiQ+a7YdUek98FrF1C+Tx8QwlDpSdybaXLZdaxq7eNqC8vD+zCh
nI3imhCgfIAkz5fg6RVNXs4YOze2EpMUVHEvsqQXB77j5EMVJJkO0y+GJgCOHUjClYEIuXL2pkJT
HqMQapoDg2ItsytqsGKllSqg2UbhTfvVtu76Y7DGgOQnJ8lNPyWWBLMgGHhIHO7WXTQ6hcswAOUm
JhIj76sAHaJ5LOzOMGUx4jRrvKNqhVJjHL9grV45dKkJMXy8+SD9yD/7hojd6++QM8C3VY2fct38
NDBYdx2/PO7o5bYobvMI6ECXA67kWTr3uBVgYO+PbFAw48WK/+8VPVLMhI7WOQT8mPq1cZIvdbEf
qqJHGYEp07VrJ+X4l3T7n9fm6I5Kcxv+YcO+reITucCRQAUbRaE41zrrAW86juS2ZhTlMyckDZmR
/3L8aM7LdbjzNAmi6VaDCXMC4/B0T0ECjkt8iBbpsDLFnwfJMtU7izP/YIJK2dNC9GvoYw8G+Q24
Lh2ERB2X761gvEcjznnzE4TX/1GwuJg6ex69hPgq6K0rqnvHwSzCQPbryGSf9OLfVsalIhdqKRyj
lZwiHaxecqSwChK4qufiE7hSmWgfkiuWBKm16J3UqiR3EWg6+imSpZ0HeLYYP+BC5lXDuBZym+Fg
3t/OWxOYmjC9kBSAaK65sNP2CH8UhQ/Ft010PUVqTSok8kwuE2AYRI2UMDzgOIQcQFEIjtS7hb9i
PHCK0gr3KpUdGA5xqF3MY8n40B3+a38uQF/xkGizWfRZ7vEAjFoZ5t7fru6kZQArGuP/h2wIAxEl
hNqJU27RWKUWZ6tw3PdutGtQen54TZOBP3NOEn6I/JQb2SaPMx1DBfKcPHp6h/rjY/BqRhf1rt5l
y38WUXX05uEqBLmusr816dRz5OmYEUdAe8G+h4arKAePmhVH2ZqvtKai5vNzmFxLekEoB86hf21J
fZJ6kT3kRUV5SLg8SmzZURcuL0iNjMDLLDgNSl5dyTmgzOS314sLarIEl6ir1xY7a6ymUlnqh3zC
SfdgUIlpPiVlFUUYcLzGSQ+b4sGQQF7nCeAj9yhrMOqZMXc911eTNcsrYNlIFjW6Hiwr+3HkTXW1
tqFEf7P0GacgSrVPhjgv+jsfFc+QsMe6H7Kdr/Sox0KYA3G80O+WBY4Mr1AdgnT9gMfwSw5k+rVA
L2VNbxuM0IMre3zLNlaqIKG4EKu91pmw6A5AJoWCrQVrqpeqYYZrcIH5wgQhp2d0uyWzIk12haRT
YLJOdsx9o4vRG1j/S8jrE2Xot9+ropuX6serV3Hae5cbMqNPu9XoYIE9guMraEGdQm1QvwyLC0GQ
PZdNDhKn48U08ZbpOjqj4jc+irzLHgsx0t5UhMuQFERfRNvrZJQsY7ZkUG39+3Zpjj27HvZ67YT7
4YqH5Ykc+4Cqs7FTFkHGx/EOcCZ2ouToZztFIKY3i1RYk/k1IKmRUVa3XBkjaDKMRjUsv9vXQpKt
8le6v/+qKBZakwPojiHczHHvEjdLCCqfp0IhzwLv6L9Tbrh1x3QnofISH76rh2+P5eiO84RCgo2U
2EyAv1vhaoAXNYnb9cUm1VlIG3rqdQKBHuA0EXJBXmprqMpbjzVYoRDV4qNj1FvUPe3qm2af8HjD
ZZ535PsKCIm5EC3hhsrCO+4KnRn2A1k92UziDA/m+q05cN6DZH+hFBUmJrLBiQmh6BHcya3Y+YWE
d2/JNWbuWb4gxvrwFGskqhIMB0fu5o0USyccOE+w5m0Wfsk24xywS+FFDix1ZQ6yebsZpQbsbSsN
S4MK+LHWaVlwKRh7fmg0B2EyDSpQx0J9dBeN1+y6PUmZQsdiaNFenzqly9iN4l6rxJJ2tPvUdG7N
IaQ+17sCQNciyHBYHQnMHBhK/THIRXjpzHwmr74DI01ep6Ro4h3p2NwQi0iy/NHK+SPxEmcPzfZW
7nG1REjqBMVtF/rdJ9gum6DL5qmj5NHM2OzKmU2pvhCBzv4TXJXQl+UAXu+UG1e6maFFOuu+ji43
NikYwoi8RAjClxuGW+5Y4Ertps+QAOnDxVJTmJqMTtd3iTgWANkSeYRuRQDINirX7v6SsAtyITHy
oQv33blTaFZu49xJW2L/lzc4FEA/51vCLWsK8FmzSqWyelubtzRkOFcVHUxC9lCfygXcxjgEdqNN
XWe1b5KkY1khBFlTswVinBhoC6VA0uayk2dbve00/pvnoef96Xdy7MBJWW3AZcf2bHtiCNL59QIQ
GeAvcln0VGDKwAranKljwVPCUQliaK1D+93mVGeXeFVzHx1Y6BKFD/M9TU03X46KGbUfXt9F9Oxz
UZj+RL3Y6wd8Hfhk3GtqA4dxAIrKVGj1URU+e8lC+A4TC/3SFOhkw7RZFnlgC1VRMY5Xizx/2SOv
2MXPsCAXLXxEJtaU0w1VrKsvmqzgrzJVy9FU/78qt6Op+aKmugfopTAF1hi+X2uglUWo+Fl81Ivu
Lfhhj9EFlJCsuY/zUDyzPO2q29xPwzWujl4xnYi4BcUnTrliud1EeE9iSJcEjHdiDnQiWIwIEvRk
wFVMex0eceC5OKUaD4LaHNW6Mqcp++2L0nzu9bIkApym2TP06XJbO5iaHjNkR7weI83JEfliQmVr
6GwN8inwUZi18WvYSUWQvo/TaONa9ApE6RKE9+3sS9kHbWmk4/0fU4RMxOl6dl+kcRHCjHVlhFxU
xzwuICg7okkhjFWLQfIomP+FLZF9GanC40DP1hZDNRcnAdBxdOexgUWNa7wEO0l0Z21GCwwLwALs
tp8XHa21qFxeBNiaVe6acoeRNL+lZOGiKksHcPEQBAmj1nZuY+N6s1U3dyo4iE0uAssqe8avVvbs
dD3xdtv9bSYimYgwRTby/puC/b4QbccWggKeZvBqaBMQCZE7rxYq86SiosDgCRzK85ISWmNqtMeA
DbsJPt0VMQMXHS99HvZY030Uay9EYds5F1swagl4nD//c07LG94RmLqgnbfvh9vlHn6ntG/X41+B
yz4w0bHme1NzLuLCvsTGJQDRfwL9EMb3/gQP5YiDBYZ/6rUq+WXX/okf/L9HY1B5i+h/M9clEeMs
CwzhpBu4jOX85xUfMi7OYRIRESkcZ1wggVaBchVODuRZk+L+0oE/4tHBcXwRePQeQOGPzsCL58eF
7DZVHa/K48f9i6A27KHM5jEC4+GlMb1pc2OkymhJitwA8r71PuQDhcBoJ4eCglfFZzysWWebMrzR
3CWY6N1kqWDjUDbbL+wCCZOtLtzJkRGKRFMH9+TA9vK6p27qQkQ+0mcZKHQMiDwx2DMbIcmfEpPm
RFxcDn6EpHoci76tccyygDOvVHV5/0BV9f0oyHjTqcnOAXE4Cq9MJQ5t/PYMwpfssqUcKAueHZGE
Yr0hcuyBpUOd/75T37B8ifjDHTkEV2CdsCZW02WdWC3VixVGTIEDiPtwFcOZfj9IbYaX2Iigqu3v
wokbIjqbkX1ZQm87SddPWxXBV6YKqadoI2noijMw/3y/O0VTWDux1FXB0ugdBihWiFTlk893qxlh
UqOzduAydm+gzh28YNzGR3SkY1n8f0OFbESC25rU1stdbQSwf3fEyJQW/WhXq2nDfKPgdQu9yCMD
Bj8u59ww9NnnUa3YwoOKap8H8HveeBScujeHIjKaKO0HsaVoYcOVqX12rydlR3/9kvdpwek14BPu
tz+/g3QB8SBAvQJwfwg40fmX+c2VzLxEvPd8PVYNNYzIBP2OaYe7Kl3Ictsnkx01bJyqzuHyPjDq
IkZRO9nd3jg8CneSNTdOiQYziHE4px+QLnr01EUvCjzircYNmQJhivf5SYd70L8AUL7yJNAvqecP
/MifzHn3iFIg8exNL0zDygvr5oH94vLeulWT6TOHDbI06hlVlw41oeVK+aVEApKYQBjjwAY3C6AL
za7BkdKBG3m2UsNdx8G1xwvA97Q1Zn+8vXhJWcjf+azcOFuVeLiYCz5EJPwEYSMDXjC89qCiKA5n
/Mh19gZZXxQ4cZGo9YCVnpQcajYSe5WNprKxqxyE5KZS0XfEzUbtJutWnCUcROy4TMQ5GZ9Kmf5X
U9+I+AoH+Y6/Ra7s705UDQ4OeyE62wxpG9U0Rg5j7JlGNPc3x066rlcwy8TkpmYcVawEqfnUDvRg
1G9ntQaBj/mI5LYuUYgTaDazUT00bqs5tFtATN2MPngUl+/9abnk6P50mCe3qp7DFITK24/ErHAx
QItvqIlqCsitgUs7xTxu0JO0/6ZKNcpefoBZaePIhEgH2l4P6rJrFzFE33yPJpUURAMrPTgudEwa
8i5+MHRD8RlQ+0elfbim6wM8URjWgce880mYH/9fB+YDdL+yfZ9yhPZE8roN8I2/ZvQZN/pQ2CyU
HsdBDYGDh1khmpExHG1BUvACi9rISUM/yupWG3W0Lg19PLbuGms1P45iTwXwZyDV2nC7UxqYWIlk
t9tKvAOTFMvMyX5fZoaTxNG3SAapm6+080nx52/30jwC059Hwyg3A3hSuosf0ihykuU0nWeRauXB
tuMVgfbT/KY3dabfI+O+gdRoVM8/ghRpJienY/FGIXUeFuydQz9MlDpDsFrVdm4r5kXE98CNI6om
OsEBu301VkFYFSA/CG1KN/1WSPzHRMLCP19dzDU8aKfOuR60WXekqNGJMyZFUDTV+j5GMrDsruTQ
v0nUWkJ0oa0MKyx2ZtXhzeXrasMwzyB2V95kBT76ik/C5+kkFgqRHY6b/6ei+11w248fzOMl2WM2
maa+U+vZJCNmQ/qfcsFffky5A/cyZ81/fQDQj5LwjM4D5S79t0v5ZIXaB8jYcQHDyzLQHVD71R6H
MZIA3QEVp4e2K2fKJmJDqE9jBntKKzVDCZcQ7VYUQJJpWqXARqPFaYQtSnGqhWm6i7DD9nb7YNve
H+I564Iv/Raj3ZkZ1LUqtJNz4aDuiNSKnBPpoP9v7ABwTc2s0bi/mT5iUIFiOBGo3sathmFtIs35
pKParuXNj0ZIM4PxcuVQ+TB+chsLYRke+Mnw2eTXPDvgpA94bZ/EprFOrxKCe2zHzTlYW6viykhu
BOVXf8V2skGFpSujyCgz4zKCvn3OXOeQbZpQBt9zf9f/INUgDOvEoEWvYYD4z2NTyc0btw1Wst4R
Lq17EKKjH8LbW99t1WePtLTqr5pjdv/MJ5AQDuNR369t1XXKUGqrlOyBqBu1IGObiUrcHtXNn3G5
cn9sfKT4M1XiYBpSc/ZSDxuo5Y0dlGiUpM3dF+T1UHr9x69issmQSyU8+05/XH+OdWrUCfRIxwRT
wSbcih8IWSwMJsMjOgCWTfpgpAo8UZ600AEyPnTY05H8lTGIk8Jbjp7GMtJbCD5QRzbfevjgc81j
kJeRIDHow/EsGofu+arKFbSDFZoYxbkGGJEs4+vuCoJJVe6hPitA0radyMSE+cT4+Z/NQS7qdv7l
ljfFuEBMU5CcIAmgOmhBvTPqJttaonoIqZoZ6TXcuEu9E2K0bixdyhNMEgGpZwQCX1s6PYkmbH0h
Ex5A5aRatIrvTfdabEugF0VpktYh+CUn+DCM9xlLxrUALnWPy1M1WSBVIZdpmc80xUx1vNply3s0
vvoS+0w4rBNzqITVeNpv8Gr/lTt8eTHWDE7WO2s5LIiJp7XmqrSWAujA5PCx/mSoVnVSx2E8ehdS
AQ1FvNhvnt69DMcdO0IMpAQb64AaRWrR7HN+YbnYvDExDN5vLz9bUeSU0c+gFm8OJdGzd/h6CCXo
X3ONZMfHcuWhpcENBYBiiNUKJyBurwJNEUUs5J3Bj9GmLNtzMlX4PxEUWkufWV8tKyP2KgKh9ufw
96HVkjaG1vtSK67iQXqvD86m2+zFfjeZYFtSC86vfhi5OWnMDR8ER62TvSUfDQMXfjHB3KdQqfEp
cg/7Y3ebJmcvb3DpdTzwxfwQsA33KX2I6wMlpsr0etab6R4J6pvouDUrxlr/B7y42fcA+FfdZvC6
Xv9x+UffY8mQXqm1pgUqGSYa2AwYU9ujfRXp9x/iXx3kE2wzZPGyCafl9/RvHLULJYG1w4U0b0JP
NqGQ7jVzLE/gCkqDfBm90rsTcMqVUR2WIcBTD6B66ZXdu6/aE4fY8+9osLjEwvBYrOuXLcKFbXOM
2m2M89bYXu+DZYskVoAAfUbZgZTWi1xsz77liGTTRxrfBvZEaGJZgB24oAPfL4aBUnCMq7W6h+0N
qf4movkRWpQO2jemRSJeg78Gv9PgtdTtQCxAuGPPL0utKUT4VWkDwYjbewIVBoO/NSVEVwYQmo49
N0Lt79UdfF2LOFoneVTdKP7xWblW40uYAZOHoW0b/aqSgfxUakec05YxzqqNHZKjcYIYlvZEmSlf
9mEVI0pT7KWZLe4xsYxMxlbPQ7GTJrLXC8wggBHlnZAtlo7AUSUqnDGcupmnptC81tGxlQqSrOEu
XqtfH9bibekKF4vIsJ10//HSq0scFepzkII/SJon0ByEGeCr67l//8DPqzqmMRS7AYTom5FD3pIR
bS6kVtD1V/6U56GLUoKvVKkBL3RkYEmIbEfJKlT2zFRMUjz5yQs+o/hjwrXxJzBvKy+7GDN1U1gP
4qRApsTtd2vU29zNd5vJGLi7hYWa90V6++rRkIGOH1cwT4u4teazm4GRo3d/FXkF/Uplk4Yw8mei
6T+5kgLfYdYRFmSKEVcmOSDuP+fqC0Jm19Ws6skUo19ePJ/LUA18hrl13f+nA5auyxdKSnsy0DDy
oxI2cnUc0V3VQjTN0pfX+wz/OydtSeGgQZTEgbBox74ui/3laG8k1GHm/2hud6OQ01XuHmhEr3nG
r0tkNeQhf7n4DlesAp2paffFp0xeIw4lcHnO7hjpeEpQwHNNzCINUcwesaHVqEIbNsSC0nOhmzIQ
+3PG6g4nsfC68C7eGA6I/9JuEVBkJH2z3cdRmJHFwiEAjAuWGXBYNVw165DBwT6emVQr69vnKne3
pd1KyCpQXTpR6aRxIiZE1zwilnAvy9aGgUCugwRQ55z4wMM67L9kVIsWirmJDtpaN2HoP6Mq7C4o
VTxc+0Zcd7r0BlbhsmcWKdBoRVh29zg9aUkeqYk0ax849fxBbi9VKY/z2cSOYoXfl/BOEaeHmYfO
ONxw/SYoIh0942IQPbVGZjo1gjw371qeupW/y7g/PYpmCacDQNkZFBt95toN+PwLvFjqFHYfyq7Z
cKwL1B/w7iPbEDU3VjjAWlQhVnWIne8DE4BTZjk1K5s3vwc+el6QxbMquF182jd4e8RPIKaQAGwh
u2bnKy81GwOe2TmJ2xAQnYWHBQOQFwjRDF0ytGsKaUsBGCpWysEq/AAQ6I8v4o94g/Xc57Jq27qz
rkAQCQxU9Ar52QCm9t7w/bgS0Ns7B9a/EUqr5EClkQQ9E7zseS1wFt17G1mPv10F/juKIgMQGni6
jgUjKpohPRXq+Pl9cCLnA9qWo3syoRQJeCdmrfBmaSBgmNl6TknxuYEoUjXOreIqKvvxL5/C9Rm5
AFANnDMflCQk9LpfQbqZ+FlvKDfCKO/ehcYR6cM7ZwfjxancKri74jNGJUrm94j9JrOrRggJx8Wd
nIVs3aBE+ziauMaqVPfAMeBlwDmLgH2OuDTYsPwhArwSQfmjprvIwcZfZcglY7CDaCgNvTpDjWbA
IJrBlbx0aq6q4oRy9tEpKjcSoL9DktanAghD9YY4LCqLTTUjvQwDJP7qSogpr1bJRm60uZgyOlJx
//h1I0hbqbnl6z8j4eP8M6YU+CIaUZlHjTY+0qqbA6O+wD9gfsrXDrt+BFhcjtLTfBzmr2xJ+k5d
LDnRh90jRe4Mc56pNduch9voxMTVlrRxc5tmCrsHjp6HECNv6oO7qytZqFvWbZOEIbMUV6Wyf/RR
NTSgynSCv4S3dlecZcyv58URJg9SYLpmY4MLgJDgBwSXLeDuMZTCoTjfkn+QEZeLPEg/fFG+LkZs
2HNE6Se3PxOnYhmzdqx31gH75PZqPWLFBdPWgXfLxCYYqfOUMBMjnnYc9HZZSfszIGZuth0wAml2
cQeL11J5iEuYTQa6+dWcRF6px2gByBpwglrcBueTLmbdwkIUJ3WnY5BnR/3kLG9Zs4omBi7c4DBK
G2F7P7BBoDcndPyRhwSRioH+Tsx48mJLxQm4iOucSS5g74b1xaq2ugZkioeZiA6RN1uhNLJDBNa5
vFApp6vmPXqw2zxQxQ70FBHyt9tPbKsLPLwevRYbEPEWYOMMWbT0vvI+zbLPJdIQ4+qKSSmU++QH
gF2hz8gDPYoyjbyXORLGjXyqLiaZFOPa1s112IxZEog4ZtxnvJkzAFQfcfTAse6k8WVc4nrK4zOM
rd3jR27k+fTbMkOHtkDWIuNJ2PHc1OxMuz4Cf4v/Y56i0vrIg7zEywFhZGryj05/JVpw9Pv391yM
6D+YFf7GW7h6O0XaLp8ROitg9mIgsJSVWgkevziQn3ca7ZK5mjastYVnT39mBCh01tLhgSlA+Gj0
m1mWwCNufNiCBHKMB9ZXi1Qs8pxGljqhlq/sMILDaHRTYyFlsz10FjQc7ltDr+IqctrU2vYdnere
JaS0rmQb4CXTd9vRilC1anif1sGlgyeFKgisx8ov5dUp0d1lp6LkKLlsXNIaVHUpQSX9A8AuVKg2
lc+0dwPSZ0PjBC3HTiF+VQuS9yya0IzDl8ohg187OukkLg1yFS5bbvuI8S2X21IgYMJ5BdgNOmHV
0h985hv08wyTZNfwdW+vjBSt/DSPchdkVxyIOSA9+9k23n1TUIKauTUpwAdsX07I//4/nl0k766R
JthwdzZEb/R1aZGhBZ63dEJn6KPJxSLuAgZzz7c7haRZSZEZtvMkEgLJFEYuESnojpwqkio2Usyx
IgSUmZYXbd7YBBVmxfwrSiVCZvKY+o0M1CSSMRP6SlDMVebkO7o/AcSXGDrVmTcq+UHOyTruTh+W
ZkFmprjiHCPKjipdYD3Ko99W2vzhGX+LDQW2lguSBIlfRGkZRUFNDuefQG0+3mx8bQJsvo7ugge4
wvZFQaitR+qgQ4rm5S0AxdJ4JDs0q6vGxX2CUANUKgc1cK4k176hQ2URIBCcBBWywwaNVOt/Kkwz
yLJ+YCnuxFkk8EotoRPKcldunWnzITPDQ5vhefe4l25B+sh3ARg/rYtklR872dKuGiaAbYqz08CD
bUzDWZvzkI2KsNiXFSKUKNvD6l5kahdvZWGDZIQ74wyWPGzP+wV9kWj3oyjhAjlzkxzhKw6xWGyD
QB/p3nWfMMloRbNs6pUzCFkOyZyoAEE91Ajq7+5ksmnyddAs0JSZSuemDi+WvUhOH8j3sFp5dJ9B
IKTubYyT/R4trrlizsl6JiF1lD+y5wdGp8GrUV8h6olVfjVLm4rUPK/8ZA6Zm9oL2q1k51yJIOiJ
lqz712Y3/8rtDam5bUduorNXscJGFtDrG/rKQ0X7Dp/75SRdu3vpq6+fAyhKL7mH0C6RzKZ5ntz9
h2YkCRGnRQN4qiOeUpoRmhrjWbhrI34UOQVjrZ2WT8UIkhulEUes0LzYLjLkmgP2w1cGTyAja4Lf
cHpbTuTaQBEszd/3q6j5WTiSpmMCdDMtF5yQ4sVmspZVfabJ6vcZWW+fK/5ec+0Gs1pp5IEo/UHb
y5sD90sUS+3rJRZzXUEKWI4BGDL5ShGU1IhkUL7lYuL2z++6iEyTG14BZ+ZmtmBx/TD9O6q7eD4R
te0mq7HH2adPpYgr/uH+LXlBxd4vqySJ8XUHTCWVTxwjcD4BjZZAgOnteZ0zrllafBFhGSnqaqxq
HkLYiSNcxEvZ5Dh5N86gHJhX0eNKQUmN4jZGIyOi6lbiW579IgVZmlhn04z6p9w6+GhdQVF843+7
pjl5lbvEHtZf7aIPAmppB1faJWKQAQ1kgQwoG7fTJ6ZZYRt+wfkIVFx0yiJKzLZnC6PN+iNH7MEI
y92CqsvClOMk/xfbNPOvRZ/6TLUugUlTY6PqMnBq2fe39WeuTD5fMBeaHSAHgnqvwLYNW7h7IBAP
P5F+t2ch/oQYE1W5V5p07rtRy7V9fGzLI07ISfSvjX/RB35bcvrWzUjOU2CDpHImcIrtIBMTu3IV
pX+j8jhzIVg1FJjV6GhZ0g5QDCX16ozDqMa0OZjeZDI59JYY3bEx8FNazYW57Z4MAAKDaisqKK42
ikJfJ0woSwYxhwoxgfn3YQlnJSZXBKGfm6kdzZtWAfUnireUQXiw9FcGctN0UBpML+5mUTKmJDSr
P9RzWf+ZfGF4aVb0Re/zWeUWM8Ma6GeyKUY9e4ZPZ2bwKUHLKh6DLPqeI8rU8SFMeQk1dPB1IHqW
pvgmItjWr46h4E0CwgtB4BDBFn35HgBoYC0ajVFtAuySEGHcqw7L/CZwbIojooE3ZfDs31sNP6Lg
vNiArlfTbLNGiX7B8iphBXPnVJXhVyFJfuvJ/KZx933SUb6LyoctQakxSpY4npgfGnBub5951e65
jicRR7CX3feZ3dZJwxBHB2W83D5qFTtmfdLlXobqOXTK6lhhEcold7UKnB1Ptf4MhMdZYU9ZwyED
DeFj6tN6Loam3pZoOHBMoop+PFZQAKcn3XVnl0qXFy00NvMFIuNH+4NhpB5WH94kUq0jg5fCedhf
YAUNpKLS7RPOwIKkVL/EkBOuAf8PzXxAHdqNP5+GQ+6HN3tah4nd0aQkb3tiZsDgHLX4DPH27pPK
fHcrppvbuipA02WvlTL9pKcLPW7DxA2frBUPF8YTutpkhPqlDReiKiI39r6Zea9awg30THQ+nH5r
sfhjwsFbQEvJ7mxZpm+BGyangexTd/VE7SKa9GLQE/EYI0PiR6HMdhO6d0tPhl0qXb442Jy6d460
qQg1ayR/boRZooY2fQwLf43jsbi2G6qSGgcnBD4Gv+hqXTGQs0ZjgCnmVTxBgwu425yiwm9A5azW
qCpFs45Ifn0AsxYfQlQARx24Pkig6TdnvoAUnn41boEo4o1QbU1NXkROqcDC+uMmFpZMXndwwaRj
ED5BdyPEzm0hPbDvNZv+rU0KhZYdN5lECP2kidXr1Dwvuk2qRsbZ3pFm6RrZ5SFVpz2B3IXNtUL+
j2QSAlml/P1UXwHEIizvgDjF/qBrSLYecQbX5MKHh3IsBLUjfMLmLwCoIA6IOtuXKcAWq2xYGVfc
+K3PnEo9jAipyqw2CkWaNyw0EUrr0DcCBiTlcA6gQFonbrVVL8zDqQXHMD+jk9ZtIx/ZLyFXmre5
cuKm1AlG2v6kRt81kuerzHC9EHHxecDabzKqNUwbm5N4FlgPujYtXez9uRGJKUccw/emLC34bD7M
yuZ4WBOPJOfddn1K7QXNN+GHvstx11Io4XBlPrcHkP7zva7HQuI+VGTFjLBlYwp07zP2BcCTG/LK
H+aE1idVhAjhQZ5rQmAAckbfzOJnBTLhlZ7s6z6I5ms2SiGhMzUK7jdojie+ZFbWfeNj6C9HxxIb
DTPvqqnFguRNQNBnU1tbTh/xSlAekbUnBai7Tzo6pFiEkKGfm0Avftm2kzTnnwrleJSDJtI/Bhsp
/2sorKjejn24JLSdQoA2oNYJ3NInltIy6VBZJ61dMj4SAkV+OFqkDUaHvb5GuLSLC/YUvVaoF7Y8
qnKhs1thaZPOPZcsDJdK50kclv/QoXpAwHNkYBPK1xVmrc7Wl0WHObAfYUHGJz7+RPwU6i/LF8Jv
4YYVzhGXFMkfHbvurUGJBmJYK3TwPRbX3bUirvZIdp2KT0xQL9EGXYFCJkl+rTPa9uy9ZDikCWR9
vkVySsBt4+YBhNvjhWmnUMJoiWhN5ehk8DpVvxv0//IavWqMUU5oXXMxWol7Ckv9E96GEK5vh+ee
YjvHrJdQWbgBGWNZS5vLLeUR0Jm97S8gQ6Sc1P9y0e8pMU/v5s2ELy6yT+SMQK9Wj6ixCD+QnEM5
7guj6OR6B5NKFEQVDzk7CYjBUKnQZ+UzZZlqW36ex64UhmmkqAJJygqXylQ7iIatwrd/6dpS2KEY
iQ4hewkspEgVa2nMFkWowYdNZnUMEmMGng9LfRC3ncFMHetdHDg7MzQOKYQL3CpfLc+/YaiTA2La
jZmGVLDhuopjnbBcSWu/C9gO8cwudZ2ho8xkhk0pcM6/0YweAFZMwHUuSJx04NlkFQeb+NYXMVS+
0kWFrXq4/dAmq1BVkaSINQPhh04AdNvgsyCZZFHcHhzlOYWTpBlLE6/PqN8MZscWiLYW/ZTU3/HI
CT4roJSL9x1xxn0v4w5gLx8Y5y+j4dqwU6inRjOzMEyizbUFJV1U00ZMVFGriZF65XOu2zrLsMFm
jL5U4lx6WjAsYUpcb7Zj5XCePiGKLuZywhVoctZkLhxjlp8DV0OI7QEYLCoqbHOiMglPHas5tgcO
aJoWRe6/NcffZnCBVehT2Tidx0AKUmTK1Ifg3yoK1sf3//adAEoA3zOFIJT25JxTuvrlSBneaOMp
v4wNWLlqjZLKds1mEiElFC9mCYF3yJO5vJtMtHi7ZRFVI/Zxf7l69G+NOMRIi62q5x36YNYfs6kD
SMVECIUzJXliiO2Jb3RIfLzxWLOY5odUxTgW/vwn1wH+okj1d6TzDVwx8v2+e7U/Ko8JFBx3eFL4
LBQOVOPv5a/+MahE1o6tYfAv0zjf7d/9LI8HE6DdrU71iR2z2isMYjyaLKsk2Sd8ioZaNz1Gt/+n
Itxcte7HGmh5fFmW96Dhdjqs66J5IKOv2662cKKPukH3E2O7dG9KwZwIJXlVAPG9VZFhhZgFWp0a
v2eEvlqS/OA7NTSBo4h6auU0eoWI1MgMdiEvzr9REIQBuEtBLk+1A853AN9XPCCIdMN+fhTTaNnf
VOrA4q9YWG4SwjyEMAhBXKqWdp/VnL9stZD5CjXFTL8qQB8FIqEELvcA1ZmvTK/8yEZojl8nzEMD
dwgc/Z5s1mJPDr2MMXmTXCZJqWnO1M5AOWL7or1uBqAG9XbjotY1XMIQnHox5vgGNqmnuJd1wvsz
Z4YlzDld0ut+ChJkKpZQ+wXE+LEY+c6v9AGwxhijnPA+BY6MWwX7Es7K4SHj2uRmutgcOEHuqP42
ObFdH0wJp+1yhzsB0TOIbHQ6M7V+f/zD4OR5hLEcprdV3NmP5xhoLHQpo6age4rL644VvwCG8LsT
s0C11TJa1QfUrqMucYAr66wpmiNMbO/WdtX270dlfdTT3nJvaESHxKLbxkTw28+E1zWg/ol+UMnr
MBntWCXhI66XlvdBvcOxq1dPvHmEX2smGytzbQ8wvKqeDbPboa3v9auQed7IWqdxeoAwItay7qC7
HvOza/L2JlRHu59ScGMve4JF7xBZXvaj79NyM1PNLXlwWE4Rsvk+h4JzxMJajGRuhwNJOWvY78Gb
MXLSSGcakb2qhaAaYv01dEMJqimGmtU3Ewmg2ZlqSy3jxobt05Ql8YHbtyjq6lcczFN8gAzfwUIH
0TCVqJyIJRdovX5FaBp/2Op27PTmWp2mUNL2RtRmvtsCD8iQNcbp13jWlwE2SMLubyv/RFl+RqDv
bPZbRLSulS94jlRFZrj/DCUNuZDEcIa5v+OV9cu2MNGWAVVvmCBpscCVQ6e/lLda9qKSLlN79s90
bWamTwIHmw25ltGN1xqnNjSJ+tUSaeQlIX/aSSK9r0HqmmzNaeEmL4Tv2GaICMeqHL0ie0xIj2mc
EVPVAm/MhXvKGeWvS9DbvZ0iAxVWcD9qKti95zPPA+n4UJyRGHMloijSZj6vrXQuPwA4WJq/q6Lw
q2h4Iv8oYYgcqWUOF+FKUIogYGgSvuzKeeJQ7vHebBvyrUimgvfnKrSRQqK28IonBu569hF72/W2
kKuzDkFv9kH2SoDwBpXZJlGVwelaRYuJkHa5vhVFqbVlL+8T8rPYmn8eNqkHNe1cY1SpuOO78KWC
masWjsmFTHT1Qf5powjCQwvgQyxjkrc3dGsywmZJfNDh2a7Wi3Q/qn8GLNAlvlt9vBGRtpmjL8YZ
ulu2RkNpNq6GDeXmItlLs2sT2/eu762WXIW7aJSA6mvZDZHLYWquu1JUKri19IH5BKmKFiQdOimd
AoDC6XtJ5NpZfrCfCob3r3NgQ/YZK35Eo2hNPpOiKSyPB4eINo84Q7U5mMHZZLDuFpBGeO8OIpcy
XYTCpwivINV2OQbKP9bq7KoAVbH2LBE/1BOOZEFAfK3x4E3Fu2oV3fOM+YUHlwSaL1C6g73GOHo6
DGRFrC7w//RunTThNnhkJl1Tg4fulfJoTfpYtNNRCDpMG2Xh7VlUkUVPlPvBnyXUEQzwAa3L6123
DFR5bevWwqdvHfLbcjnVIVYmv60Jf4S5DVCZClsEFj5NXPMpMV23KYgOLa9bBOmCQWp/11I1f19N
/m+G2sn2wODKYVW6DA266M2BPj36+bPn6L0fbnWuwVuhIOApJXZHpHPCW0JrPxsIRdz9ZVKff5S0
KlvhJiOMU9ZZ/ioEaQ8DR5kMM/rFJPkznybH/NVGbgRQKXYmgr377sPY1ULQ37OEd7kIK55gg8Mn
aV7b6LpZASwEuLPSfXWIo4X4sD+ZbCL1jLt+fw/7EsRUqmhYc4LQwiNCE/xrg8egwBWEiIEe9gE/
hgUde+4ZD/PS+/ZbXxoUcgiH/DcXxON59zM+C8X7YDst7YQie5Nsz8XdOYk2O/yD0TZ0XOde85nK
AO1yxZIiZHHsnejxqoP1ufhZSArA2M6ci5orS+H6tlu8a4EDvltD9CuxRjt5OdFmDbv6wi7MNiWo
kBIO5FgXheSGTIpMhVjeQZpFCU8TkUialMGMKEQ/MsRQHIOpBGWYLKaB2nM6+SubcyDhIewMwDpZ
WtXQUveLVbKUMPqlMQCw0zBF0XT6qO/7V6U2sNejOEk15xliu6KGAemdOUKDHqMdPFZLfeKmup9E
TAxEgFl/lu6lA+0GPHQwW6xkN5xnsYFwBxSQdOkF4f5A9rc5iPkgSwEIejcLY1Qk2oVl4GiNkds8
SJCTUfJQ5s2Ij6Bzf3yvGxJZKZ3hamw1kqg1QVHID/5Et6dKZHB2TPpo7V232Ml7q/EbUEyRnBd4
oXz5l/S/4z0u44/X7SLUwHxWQuR4xglj4eJKc5kmw/ke3qVNQxO1ZSeEnHTrtElvTE83LVlY9P5y
dBjtxBrd19cIo06UemK8yJEyChfptW2Q6A7oJZ0W4dMm3nzsyOafwlgvDmnxQkdYVZnkaKkXG2vc
883E/YMSCjqyllPMLv5KZuPNuWXRs6/kE1MY6oe6/h3nJ8rYJ9Q0fXDhrZ1CRSyZ371TYbT8kKQ+
hxx7BWptA6uKPJEqhg1ivTdqaP3wPJs2NZ3pNzzcamhPfuL3kh5Hhbu9sU9BPDCb1qtk1wVAy+99
fPUzk7kGWZvY3aocJ4Zro5XXfe979rtpwlli5UtBIZVTQF2Y4YLq/sgqQL5LkpA3DbZCMMyOCaIP
GXbu/c676FO3gg+BpflqbKYi1s8sUKGeMeuG3zvfe5++mnjOYX+FkAAo9hECnIVO4Bz9qhkfVggM
hOhZLnvoHOsHz0B9fF7XPxFEt3k+jiW2IAlhyHZsUBwy8HBwyLzlSAOb/HV4cXjfL6qj/DQmzR0M
I8u7MWOE1nuxiT1DMzWWf+Qj48dE8sBadS3ayYJGhpewUUr5AQOut2Vktc1AP+hTF27VLpaEOOP8
K9HcM8IaafSodMq19G4iTBOJyZ9zPUGUM2u+j4Pma8awSukP6CZ2UPgtnI0U7SHlMNz+X1z+oqAw
E5qEj63JcQLsE0DNtaGUDzhkH4dExBGS4zvgojqF26hCtulSAx2MDAVRbq9IOXYA+F5MxZUA7aL0
DjLNoBgVh1rPaQAYZli9fcYfrFdhIGOqqYpViDw+eYGU0XrKzHZhRDrtTaHJXHqRSHhd3gp6pZNG
HqoSL6/cRjT8/q3sQEZ87vGFopb7vq5RpyZ960+BPuuR6qFZW3Vfoil89+1PH7z8oQ1acYeEE+1X
y0kjGo2Ogzn/JRmHrVP/JSQM5Qik2qdxOIL4SCSlSgZjNASqHo1te48ib8ncfxAEeU9Mje70ZPe1
b14Q7yoeMjR7uXHRfWm+R+tsuzqvYhncdmDpMnpnkPwbtgm735xXO2RhZzcBxRcmSJynw5zkHQJp
44WZNEijliFUdge2eUExLUITL+q56j+aPpVr/JZpS2HnIp4N8qcCkD86ItOZ3MdlGqj86/INLMpl
jajsDR5DeTqOvZFf5h5Ja3RXb9pkakENb0yA7rE5+O2q3jBELHhU0m5+WsGw1RHK/eQGtEhci2xz
4IYvB6LBPl9dwcx3XokG5rMSZhZvu5XA7ENBWAg3Xuj1nBLqM6FJ6zXiSJI4pINwVQTBw+n+UCb5
LE7Pse/L68kdnkxf7vBRkxFs2XiQH8HTWaJ5K/ZWEoKrxH9qaueiABOHP7ae1z//0HSF1dUwTsya
XcEMPEAA5/s0EkJd/8C8W/M2UFCkh2a9vG2JeZc2fjWTDwSeEFiftA/3Kbk8ToY76p1MalVlqF2o
Blrbl5xbzzTo+Xgoyy9ORzfIy1xs7HgI32fDrirA6h3yzbiS6moqcUqd42FKRoU2vt1/UGwFEcEx
veX4umbPaSjKYeZmMo2IxhJo2t3m4Ngaf6aDtKXgKkVZjAfjmhEosOZhesnUtQQbYmT1hI7ZStlQ
QfFaxCBPvP2muzUady4kEn1oxQ7Q4GPfqLUHOa4FWEPPAF7d5uH6zS7+ZXP6PfTOrkyKFaIylWBJ
klTMT7QASTJHz9UtHQtJ4D16sRbO4XW9Q5WSNop800GgPL+wnm55jOcYUXp7o0v8GVZIHyUe2xWG
hA4cGnlkO2dezxsKCQy3Q/qV7bhk7QAl/qByg25y9DG5+MZl0aKts4193gPXWfHlSZIys/M3G1wH
S1o65FHhgwSnwkxiCL3tXoBggjbGnxq+A/u5VyRmkiuveW3QK4MqkkrzZvvuOiKUCzXPBXG66w8c
ptFdTWjZEkXAxugU+ph/ryUNXX2HCLJyBZnDrFr80vUZjycUSMIYTutFhE79PeR4rZBvtp4TuUoM
qwsJAdB5uIC7mL1UJIlwFFCWCA1OzoJj0fH+k9JvUox1pPoxfm7u68p3y/j++ueo+axYBdbXiPSs
kmNuesDSOHPKJ43Jf7B/w/GXYEvOwSO5kQLlCCPXLeiSLXsKuRf7Mjx0hJUQfMF2ZvfSV2UCRcbh
N/H5gCYShz/0Lz1ECOsZ31AKld1pthU27yeNBQWN5JPZCbm95V3YUFFc+Qn42mss780NaCt5mBsp
UnJfZSWSJf4ZbULjoc+8Pkf1wyLsCvOVq7zAF8Y2JFCoEmfbID3eGNtDM4O6TDD/gZ1v13sGZgQH
f9pwQ4tV7ShFTkLuimbXij2tsVJXvVFylnTslaLox8FFuWz9yz8y4XSSBRTYZlUiAhI99AUHv0pt
3cDYCrAAali+nS8XLpxvffKmg8NmUOnm6FFaHmUek7E4uEAjn2HnQDaliIDkk+QKgbh0rFatT3Ru
UeGHTPvLLdw/hRhl4MXuK3Ph+303l+aLuJZRqledmMN/Wg86fO9JhiwpTn3k9OOOf5vD8ZF1qmkq
CDN1wxtvT7FWBn9pCd6IRZhByiZKgBKSEbRTcHpnMAqiOBcwaDGoURGtFoGEXkw9XXMVBvwlxeZQ
W9bK17XpvHVSbxX/V7HEMa01MuakWBiyY2xGDx9o806EKmgTb3anvbcBfU6V943hni+6JK6jlKur
jd/Qi4l4Y3Pn7u2sVI4uxA48NdWBCHExywG0ZAE9uWODcFVe4CA7j/ytSOQdwJYIOzoDWr4Mnf4W
s4WnLbFQVTDGSHJK0FlnDPVYNf6hhKlS3ylPlo2Qgc+ebdXIC+i/1dc/QHVFEGjTnLQkshkLBdGX
eJTciaW+bDg3lpTsixdtFMZ3zCA4miE96Byzt6b0HSKpx1mRnaYrd7e1vwPC2T5EQnPd1MmaxSae
/NwrNb6GEHiojgz5bpXVKlGpo/2SOaJrhCT8nhiMP+nS0OrfN49Fkn0eCzZMPVgoR4MuepE3yZi2
+NBXKI+rKnuxmsoHsMpIqa9mFfZQhBByy7YT+YV6WjshVSmaVVmJyXhTX3ydPE0q3qsd3UC+45OZ
iMfAjQJjf/EhW5pPiLjWJmAjKhyaBbwqf9NNjO3RUDC7Vv4HZlcKRaOAeRMPazPTC2YilhnWrVtl
4qOlQPlooMSqKSCerRE21325gv/HJQ/jZ0DLJzAv3dup2aLYWjALt9noMTlaV5/fU7psJq4MESv6
q9g1EOf+NJBLa9fLUlrpR7DKxCozokJdBGKAfboueegZ9wOowRG02KbQ+aigkg9KiB3wqgU6fzz+
UoSgmbAGlUNBWddlSs21CIcXMdSmiq99elUYYBd4NxeRNzNfZHJcOVYuJd23ae0FQNgGSfxOly+Q
1SDzK+m4PUVQ2oM7y+fMmLGuYbOIQbXZS0njOe35hEflx3M+B7NBSn61sZcQdInZfHVw3+vxg0Pe
9YMPKgvhoiZpz/F+5nCNlu1MSw9c33479MXpOak1RAMT+sZtLFEiBYRgmGgNvgKBDTd8fZSmj136
T+60YmlyAqdGKolcsGtqAKkXGjqKlWveq2NZ2+DcBuKKhmx+HZHgp1tMTCSVKVB16cJnXZjDjc+R
txV4fnh49L5O2jq1BUwsQXd4zAHhh2JET+mkI5N+vELu9lb8zkLysVyZ/eKpZurOobG41oMfTnTr
/e1Tn2jbRuELOfGLc7t3OQUI8l7k8Jx2kAl9jLFh9XhWbQhO+2/nrGQINJx7dshnjFFj0cHfYbEW
RyAq4P5iSLxXtFlSckWDEEPC361z+b9xxTB9lSuTGL1FaIwjzf5kZgeh0+CJ6rT9EiZZkznopK0y
u1MoAUjHkKzGCLrH+nqlY50cNOqdYpjYhUt7gnoIshCFkOdGubQ8n+KqAlrtzeK7Y7nNuA0ueBPU
cAf1soP4rf+NhN0iT6vp8KfgROuSdoRGxq3+IevWbyynWcER0ZxIDqg3BB2ockAkGDyprJ3OPtzC
IUIaM5unz6YIra42+WQTFhcySYIQpMWBum0Wtd13QKz6R+EqzTgHWK/zqLObQ5t3iN/LBIN9y8Gu
SCs4FcsB+ILv9oXv4FLF/io1j/TvARq32ieScAqyqSPW3gZdUYIxENH6AMpI1/5JhvG4VDocwYMM
g7Tu8/vhxuqof2oQpLI/BB2pc+lbvHKypQ+tYYhGv2elApj75fTWsvgciHO+NYmklxqw2D2K23yv
+nWk/bVYKOAbUuEtuv/hJhOwdHqiudcYZc/XHwaPggCjFcQORp00+WzNzEW8aW66uMPEx/I3jqC5
HfOoM3HeJ/DkE2SnVMSORMzjo2915R1sHtDPmOXCr0QsWdx0SuTfzLOQF+/stHBd5zqLI17fzySo
tI5rBCkiGEsy1C1gGU5uouzkZzunICvIlCFacK3sICY4Tfqh0gdRbgGyVTJGJftVbKf/zGGPeezp
hz+foi0+JSW64BRBp5SmlCmjDWnWOL91dsDvEF2OzkPF6iIqLZwXRzNQHOdtkc4Zj9Uhcfk13alm
nxiFD6mtTtRrePr8qMVPb0Ftn9sDpibYyIQxCNy8fYbOiA0pFejYahvZUPJYT4xG6Ni0unvG5oiL
cgEVLDybefSNtw9nvnQX0JuOUNHSrzuw4UjMjPSxPhO0zdiwXcvEh6unpgXmRqnM36b0TRIrElfp
hdLoLHZ7Anu7Ira/Ppg5pZJrj1kVFBiqm7NKWU4C7PZseBQsw9GJPi0bUFBOzK31sNVe0qqyETg1
U0cqMImZ+Hcg8KNVrJQE+Tm0iVPIHrdqo8CHdXDx/lihx7NzDZN3sof/MO//CZbI20cVrDJWAhJl
BUZ09gbdVT6Seq3JCfwfoM6K9Isujm5unjcMKvagG+FmrSPEdLPfY2rjTUM0rY0VfnRrsTe/wYNF
iSu3nKZym8F03TlSzrzkW9nG7UaragBJvb7KoQH+e4bkxZu8GpWUmlqOFDy53C2FlIoGSuQwDuDK
lIbFfwlg6+QhOkmKor5M1FFe2DC7gRV3qaVnJKPN/Q+8sYEuGqELA4RFMErBp8cMmIBjCjocw5Uz
uh9f16M53JTHrptHptr42MDQIGqFBrmT+bCYMfveU3/LY34EWce4f1/ufV5OPB39T4UOvQgMliuP
5tN4gS4+pqf1hUFkjYdeyUMK64rtLOBi3YOLz7x4UtJJf8OeKkjK7NgsUuF2VP4rFlxKYRTg3AT0
kOC+PCcDBSWWV3pEOGrq1HSlGbmlNkONxVF9tr14lQw8PaxePAr8EEmq3RxMVnb8WxwT+t8Dq8T2
ZU2+pNOaNYP3pH6SLJj4Jrs2UWW8SVrN9UspKr7PbFg8WQXk5qJZyPWNPUiyaErEXXh7f2dE2WMD
7IZRSdmNEiGiQKx+yfy5UH+0jTODz6nvoD/iUbdtFFTQDztT5pf0lzCHQMVn1x8UMQN9fSYDgLk9
44JB9yGvfXsxjzPYXqlXsTpDA/BHDZ+tYVoo8DQ+K32csLRH9oE2EwQA91KelTENKsqtcUtRSjX4
Cf2h+AWXl82jFaCfmXcRPZgduYpApBqASlLjm9OZGe2y5A2hFNBu9tl0gcGmY48GxNCDr0Y7gizp
dOQt/MnFxMeFWF4gwtinBp3f9GCRuKjLfgQkMs3y2ojf8pncl5Aln5QEPpU8q9Jjz1ZDLeXTca0r
cw3ecoBjfSKk1YdLnFLHdOegRgA+2FxcJgcrkZ6QTXJOqPGWMr+TAfcb/ZOKuvJ/uFDH7P0hcz2v
Xsk+fFbM3RPT/HqthU2Bb7GXDo5IehVxRmVfLTac9Ve/kuZ6oT0bhHfvs+Jo3pnrTIBq34ZMUNu4
oEP7mmRAqWk1GDuSZYfzOHCUHgDgECoay3XaFlUiYrxiTDdbhqrf02R9omRoe6mYAmMUlNJVUhoV
EtPgAUTxklLZjcdGvgMCCFQNoFctn9qMEc7N9L421snRL1L10ug/muTnZzUhVEWd36ugxKLRkGjS
+2NU4KjcDSv8CqDEVaWbqg5PuWpkbM+mr9/eFhyHMcM+EmwHDkdMmU6yIYfBpcSsjbNaDBXI+HP6
5JmUQL2VAbCRcD4+7CHoZXPLFaYXsmCHMudOqdqz17KuNGm9HEjUladsNz7rlVclBQUfjWBcvoT6
ZW8JcAgqR0C8YyH01+7J0etn6G6dyDnK1sK+VG2gfWwSR2S1z1ADhm6whEXViqdn/IY1NTF/Upvx
Nj7J9JA77djup3x3YeSU1+nQguPDDBpd4h5KjxGo8AOssqb7y7vEre3/lvZb/7da5XsXpeVlgQVU
hCibB3wSPxIukV0ge1x3bfAXslXPdPETM3YVQAm1H8b/dnlck5+V5vEL2hUtPbRMGGyrK5cjiwiY
SHfhlJKICj8bWKSsBa7rcdndA6fFBYrDoeUnXrXUsBlwg0Ky8MGuztROYnFhmIomoW3ph3OhrN62
WiNrw0OhC1nlkR4g7QKD+Am8/Tl5xMTuErLR3StlHTCBwkN6gPPi0NDtaOib03yAs8Kzr87Z3FEt
ozWkYugXn13R6kSNcPZ+l5IK8aJ7eu56OCrxJwTuzGrZV+M6Hkx1+ckws5OuN+h61+5kKBjGIvv/
7zzBfLYq0uSFT7K4ethKuBItWNbFH6KPWJUYOrzB5cTaWzuG051bkkfOqBfTutjKg5IU7/b94pth
l3ycd9S5LOQMnSEtC7/+s7Tvjponn/Xygp7TZl4mnlW57jqt4lTOrNc5LvUxli8gIUu6LhEB/Da+
JgAppsVx91NzmwZb94PXXJWXMZ+YfhEMumP6TlK5t9sc/gZBveRo5KRUjcD9sjuYzvn3bxxbEdzl
8M9xPi0q1cS2+PQooLlEkFZSg1W23dIJUShgcoOA5xa/uvMgrzXuhvZwjmrAFJ+Orb5LScv1s1sp
iny5xwzLxlaN4avr4SjEa/IaUUrVPqHcfP7ika1Y6DfTk1YSOyWQMbkHsZM9BxPVGs6iEb+ELuSd
wqZ4CP7V284CFogQsVnWIQ1NydFnu2c3hXucrObtdtPRCL8FhvkARyz7ksTWUou9WJLjK2bGVx1h
kl5lUpYxiWWBhDDCKZ9nbg79QcJRt7ACIx/GCEQuDdFiSZIAmdrK3JPlWuL48CZxsxHVZOo5HU38
CCavvs7Mvfg10EPj5YWmSjVEu4/qtXHqnarx0cMcI/uQeYS8jTBM3uED80XpF7vem8/VSLsU45wk
u4Wd2QOV0dIyva5lRbv0zrNLjP0TAhNZ1nzyJWYmzo+YzM32oJIrnQWUGwYEXyI1EJ2DBYdcDBMu
cwZFe+ZYk7ndQxWI63IK4E2TRWStm0YI90T6g//f0ZPON9yf2Jzs+/T8jyaAq+Yc33bz5H8/WKFZ
O0wYhpDDXYWUuGNWmv9+ZlP3M/ArNVTpPs198fy8SkJVFpigq16DmzgDOAOJ/2JO//qX6id4E0WU
6sihibxDFhZlkPe/g/fTzvsXci95Wda4is1AtznWMKnNIphiADzitYOXVB/HbxTLKPmXCoGHcrUM
Nc5iEX1Dxm11+bl4/0cmA1J9/eIXRPCYbvWZ4km3ImiiIjJbRJ1DaROCd2jD84czkRF4kuq/BRnI
YGi5xISeLe0cUu+H9QJHL5Rmgddy6iNzKT6YFVXYdqs8VUDgX6v3S+3KeBrgr1gfDgB7yD4PzwV1
Iafr7WCQbWiePf9iOgm2F9N7iH+OP4uk6tEo81kmXHabEdw6HUvy+pcMf7CPRXHHsEGxF5lqM9Qm
1FGFJEYy77iWaB8jUgt6LVX+lHaU+kKtfPhGAh+lPK6J1r9UtfMxeObtjD4+PgFZ2IE/lxnKLmSY
P4Mbp61H3/rUc64iH+gDHBTZjjyMJdgYnf43BrP8kIaPcdLENqE//aF71iP18l8EXRZKpisF300c
DdMNWqRHkUIz6LKXInY1ztu6nJyDMkVj7SSBmpdKNbTbB8PsFDX875vAajhqn33wu3RhCmR50sUc
J1qg/gvpTxyBh1TMfvE1KYxaVnIXnkB/MiPQlOFF6X4epmJ4W0vebU/Ae92b0vUH0QYrg9lKrVEJ
9G3vgypyUIp7h4UkNP2GdCWV7fCC5QsqS+z3OU75z7GR0sWTrOJcDvBjL8nS+YHKRPrG0JV4pMke
+U5E3qYjmr2eHmuYm94LEssgKCxQNuIAuJtEwQmnROXPyDb61pn9WPLdl6uzYKk5Hik4v2jfXfg9
V0jdB/X3YS39MqclcVoBfitWTO3s6Y69g+BHvOy60MGqda8TtRTzTzU/WRFtGI29RYFLs5Lg15Be
98xzhYSdzQwU+FsF7+MMm8eTP8aBcHyXeXS0aPb+Ps87jl1nZo/3c5i06u6vBr1OMt3Zc2XDybOa
/5TdcmDwO+fxGI66+pHLa6SuS6ecrucLdqf2ifsNBm3f0MQqQ2v6CLyHS6L2J0w4QmU/mEuRsThR
WVJ/MWrFyPc0YrQl0gQVbHmQEK3UaQH5W1MDN/s/sum0BxipDFNGHDTSujZAPf61AF5ujqZTn4Gq
AEczVI1D4Vy57szJcF/IWbw0MYY8yH+zgvHvp5Z0Ozl1eVW7LZqweWPRwlo8qnd5SvKg1H8aEwyp
36ZrXeNnm/26MscqAFgf3RJVmQb5iTi6HCnU+Qrsz9m5SV2Fbe4cB769wY8HLW2SxfCaIY/ucw0K
yIs34uD0VOk+xbgs8JXq3AsuLE5NgbVgmQSoj9oNuFgtS8ar6mirdfr2KGZuFPp+Kd/805ENsvcO
TMfZ7tcfazJzOascN69EAXLqmY7Nl20IF+8z+0NRDAI4EvMJ+RpYTgbJ9wR93UD1dlD8AA0s0aiO
QNnBG2FV7+NMBlieh2fMYCKhs7M2HuCCL3NCs8JDcA9IR9yY3JfS/fKxKLpS78rCaq7k2hNhhT6P
iV8jzURM0NFOnj6kdkUUCUdk/esk6kP2L8jznmNy+HNc0CKZ85B7T9w1dO0XmgdU4joziVm4W535
HJ3VQxMKdeXgKOvlMQmBwAHoaRVhcW1lZ6PBdrrxI/p3+Uaw+MCabFP2Z7Vaj8NkO2BrGJ/K8MY+
OrT2VB+cPySXh2TrKzQgOYYSjF3dS2IbgQhaH/EsX9rCSLDkrPKfxwpGaM5DXszc16jlxZCiKun1
i44drX9jYTBaQc3hKZIfvN5J7RzsZnn6MlLDWnm1BptLMaG4xiJYpH2zR1W0N44vwGeU7oCxK2+E
+84URkkfEmKXJuSRVX/7E/S7SB23WtCBa5p7KVJsB0wHHREyeY6pqxTd6UIugvwgRFcYXWtvsQ3j
34Mi4wwZodg/X8cCRJ2X32P1vIdjbRt4BcqupkxEyCQ2b6qrYq3sCqOp3VkkRMVI6ApBkjVkwPmJ
W67nz0eC1b8pYxumZOJX4tMmbhBsa9wSGFD4xIjlnOgZVtbByFJblBOj+vGnWAh8PuOtubL/9y1S
ZzgaFXmw6SMZ5KcuZ2hln17v3bDjbvCFsfFJhzofvWdBqGBEfeSiEahehK032rDOeVFKJLLPnoAY
buIeAOAX7KK9udybng46ghU7AOtt1pv7KtdU1GesdldYRBikLhXSwa8iw5yLqXy6XiFoEAUDNk36
m0csY7w+u6nEyHxXSnTtkg/FPGtY714r8BmHzqUuudHLOgJHPHca6e0UtYyHPUZ6oK6pYLUz6wQ9
xfg0rjxgzSu3jsQh0NnIsDCY0ADLAx/s6zPzgBhV+mypG3AECN2g8AiJZHo587xH2Yvs8xaBAMWC
8BHEGfpuAXXldIdy+15dzpRH/qnl9TcWAp1tz8HGNXL1mREsp/UxEPLpfh86X09mXFjIEG8DFWEX
q8M5o7B9AUO6XLFBUzYqKlVO5uySxY5bDTsyRcwNjUfs6Bl9Dxz/VoIT/eikAudCM+3OcMUxk+3w
wTsOl8IBDKKfYQWk0vkxsL0OkkvdAzCFsHeMivMML1mHLQH/jYBicweDBJIFTWQqkMCDo47RL4+1
DfCO9MmiSNYQUSdQw3gr//1Rt4BHaapV/baypDXfJtAMDgJB0Jh3nlqz3VUoZ9uIT81LL9ITe0fJ
j2zLXO6ztVvJse/5dErn06vVoadA1P8kgheZ/OdKI+S3ruoXNqpbBtY2Tm9k4Bf7/knrKtjT8zDV
bMu/8p9lUHfPtCRwl/EoxRqZOPx4qNWSPlMlnQwPEnXuHfURs/re4RRchDHq5VpVquzn6w771Gic
ao5rxfx1WQM4BUEk4Y9QS3MRvVL4PFQSVkb5+SDbqBaPlUpn6hCxhAEL0zrJXJwk0Qg5y6w7VOdX
fOH10tyLgB3SpPpQhPkcQ91nZaaAAX2tvYA76ft2yZN30/yoIZhi5v18R3+mIAepSLNB6BsKHyyx
mp8rjLAPksd0pK4PrH7Pio6MC/uX6s6N3LEmJ675FpG52EyKwgqe8HbFrkSaMtPkzgq18488WlzB
Iv8uEOoVbUfWjQ7N5p1lSClkVWZ+DyWIdQLOrmjJexPPSer5n8x9qoxH9X4VzaW6OKan5Lrr+q7C
IaxP2DIzkfl5NRdNTJWxw833FyQR8jb6N36+9gByY5omK9tiK8B0MX9zadFkHDnUcN7r7C6NiM8w
U7pK39TKCW6wjPsOTke4PvIwM9gdrSwPBMDd6DWMJF8rLBvpv7msUqNRPMnpN714+tsDEEOcyNln
5LvWE9hJiTbPtKiy5XUlPgUHx+89iqZzL513l6WWeIPMFOy12ar2/TbgWLSGJxlZ+GTr9bXlsx68
hm2nJpgjviPqYWxAkl6qaQw9xb6xOf1BFt6VkQaJClUjZVGqg0pErNngMRkLKgEwv9vM6ji0iLXG
zbQbJGX97+QN4pADko+EQZ4qV5N1EGozt0i6lWCT8iJx8AwsMb2QYk7Tf4DRQnuHeffg8NP8hCB/
kInIX8Sy5+EUJu8zyIKUk5PVyFXnGousAZA7NeqD5yK2l0R+1vINqpiz/Vjc7WB5lN/ibWNnBENo
nMZGZkeSASI7vXBkm2PNfAjS3zUwNYREx5My63gpFKwdhwpvI/Rtm3okD2tJ1pL13HYfkICeT6as
ZiP75MxUPxA8Ox88fqdqhIeNnaHK5HgwzFLaeVNr3s/a2ZuMgz/UP8An1UFUMnyGoc3Cx30PZo5d
N7Er6WuwJz6dodCj/muZGrG/qDUKSwLpMeZbIMJha4QwqpFw9SfraOsBVhSDeluMXYFiTxnkxvFz
BN4o1d1DS6228Bx8H98V2txJCF1XwcwBPmlhoqVTcqpE67ni5pgIGlAgUDpkTGBatmbm6RGeKfUJ
vyCX26pZPQsm99AjULJOf/leoKJCIP4uSMNrtAYYfEndWANuwMyJIe+d7mGiIjcxm6AnogHMuEUp
luHpVZFF564x3+uzfgRKBjbIIqwETClcexr9eIb4IrCWVWocoGNpBF1F4U4N9qfMoqGQlGmK2fsp
dsCA2wwtw/LaSFuF0j4TgxIx+OrpzXlIgnFBnSEeB7nOlySKO5zjX4x6Y1lPf8TFEJEIkkTOnZqi
TdyjwT7u4RYGyOe71+OD3jEM/mLKxqM5XH+i3xi9ALBWk6h2kROOTTJ2ysq8WLQUHcNc/gwd4k93
cjM2HTKGWFb2vAgwB9IespCzrpaQG+D5J0S3aBNXJE5jq/oiKozNQX2el+W4l6Cppx15KU/MrjbJ
u6CPmFtnEAm/hO/wxJJAfmjCPAcs8QHICdTxJXMmcTX55xkkuqDiQa1kqEhVuhTSYK1XvlR//fvD
jDOHf6w+hPsNjNXwYSFgTgefjab8uJ4QdEjCR/LRuf3E5CkfsIluUOAiodSvaVnQ0mEIQu6Th39C
Q34QIHwVUCwHTpOcg2jAkNj9QTZpBPb8nZUK8Fas2MM+pbab5XVQKSwD2D8fAsA/WbelGUfePTRW
VYByGe9SQkN9FBybBuOVgROKAukglCfa9/rpbHH3IgGoRQe9KqrPjSy03a1RH418m7/dUoHOaXUU
wVfuh1WWEf80YiRX2uNNIEoeWNM7+3Un7AS1q6pJ5n5UCqB/8dv/S/w/o5gQNiRPnp+0y/g/pTAp
Oi/ma6f/a5g9f/vNdjvdwfnUQLHzq6LkJmW9lxyIvz7oXBnNvz+fIK6KkTn+qubZnz/jTmDtCobc
WjD84u/th1h/BhEcJf7L1sj3yYCZRZJNRiZ3oADcEnr0LBsdNZkGsqFi6lDJ0+aFkNmjpggd2yyA
yoFgqjclKAaW+cTzbiWE7AQ3tKPDhl+OV6OgQVp6UG6UsVhsxGV4DbdIVujPgO+KopFUxJHCdqYV
HByxt9/fln5V/wtc7Moi53yAnfdi+wZW5jNrCEoKeW+V4ddrraVT17/n1x15BBMgaLjlmlllcbTn
61VrS10nJoS2NSL6MVNYdcUBx70gxZLmPGEiW0Gci1MJRe4lNusNzpbnKWSttR1g82oH14MN2zDE
GTZEqvMTRroyLFzYFq2KOAjwbxLXDZOGMgdPXHwtrQNGS6F09rORknTkKsCXZtdElvNMALy9tAUZ
lsZXurBO8iHKp2n8jCWwMde1ovObbsa8EaANjoiFR2bfIvj0Lrbbh1ByhZvweIe/wddzt/Bw92JF
XaIdUxJiQSs/EZseA0ABeS2ObBdZ1FpRtbo0mAu0rY3nC/tKTCjF0H6IL2KcKKvNCGcX8Im2GH49
tTnPIXYDNm64iLIylHEpMHQgQMNJM5IZYRIc5ytLikM7cUixIVqUNVNVgw+VAfT+HC5p2lrefhmn
yuV2ovwi0K+kOXK3eOyUUxVGgz6/ydg9JMgtKk5cIZNf9pQ5nHVzMCS+Lwf/E8/qUvWfYWSWXeLa
zjHcNl2uNIGRe3dstRaPqEfXdEC8y4sR7da5WUzl2SRWwfA1D6yIZ3cfCpengLzIxmMxpPoXXNsS
K4Vv9qItSrr3XNr+IeB026/M1fDDfgHQIP6mgayCSw/3vU/qvBIb1hvBn3yYZyld6ikAuXyNllvm
dcfRh91kMXLd5MkM0D3ttXiKqKq9i/U6e2QGBO9ph8sZ5IhmwtPniNvvwvxfxPMuQ40cv9kKB/NB
0nd+yUc8ocs35lmm3ku+bC4l6fShghwXpEC3KOdPZFBTfe8h978D96xdeLA0fIDdeSTviOp/CRkm
ibU73MwylHAsmz2kj7U2yvT2a/ZpJtkwWrtrGfWU23WBhJHq80I9b0T8Tq67hKHLo/yYBobBbiUX
sPe/LcnAieU9FNn/yHaiPPE6Yx5NYyHhzDAovmPapXg3phgvfQmEHx+eh9caDgaWTaGqaW55gW5K
mEOpV6VKvAhsbuxM81Ccc3ZyZ6n78c0A/CVwg3vEwHfkTNu4eobOnkKfewh2fc/4z3BU3vWskNoq
irREPN5x40HntIWz8LvixaYgMyc55n8rIgxTw4ITi0xieAl45FXXOCHdkpjNz39etD1TJ4wTyCXl
idbuM62UJSJ+Vovbl2cSg1BZJt8wrO5cWtv07YgHnxQSyOig5e3LlBUlPwkHQfwMRqnWg2De5eid
3vQrlFgZGggWT9a9FOsQsYByAHzmTqcJS8pF8pGTugATGMVPq3yAIuwDKVPvKVsXnkcFoyk7nrLR
A8dckVGvmpsQCl4nnpxizZEquBM531Li1r0AXcmx+atMcFTkLpehNtWUCzOG+/JstTWqLJ4aUUJw
gxpiKCtPP6scipCsqgdd4idJZlEZp73WRPfIcPcDPSHl0YYlr2tp0ggWuJcf86q08oODtwzwiXze
T+pid+7lyZtNpnZM5tCXVlO91RmDeaNGauSJOJKI80s7LmE0mwlWfNu1EWs9KmrFK2eTlGOax/xT
PfyI0YCq9oprl+NKrGSAWkJqZ/aPWeqsWp9yJJIS70aNklMhtW6xbk4A9hSwCTeihWRG7vG0p0ff
h1e21xkj8MRO+tNhD4apRrugsOFrLJCXjqlTSoWUWScV2B1UnIluNcAKcX/TDJUZhJ+Ir52GqYB/
dYY9zFghkPGGj/7KVdENs5J1BcZ2Wh5lzaoCOtSwLO/nRQhvAV/qyYPK0dANl5EohBV5KTisfDFm
/7yJH1NYrCOjkqJZB2jErrAq5x/qIYV7HvgDYSIbT0mXt/+aSQ4tOEoliNcVSAoPsXX4kwr7a4tv
o0xGvYAIizKYQe5qu6yHIvO2/73Ptw/xKD8DhYN22AbcoHaVFdBr4r7PhXprgtb1euswKEUo/lre
HmacqtZoQc2qW7gpvlcXKNLsizUKJiigGS10lUvDYf1IGDEO0tn/6J9mSQUJZ1VtWvsL38aTsP6T
cH9Pf2Fu6vUPuuDRgy6R5vEoSDE2/VV0ueihY8cu5Q4JG8rNI/tZXm85dbP/TrhOmatwipvL1weV
/UB+SHuAzgH8oIOfWEiHKLyRpla7vRuScJJXCMU5qzDXAzzkakVWD6CQ2Ty5x4te6axeH8s3zx67
+XMGdIeoRJoG9SQyMjNqCjfT1+e42aEo+14CjN26XkAZ3MYHxWix6LBJn3PjnK4W9Qiu4RENVslw
SrXrNYj1248f1cNPv+HN7XyVdJ5IpAOPUKUubjg3fYQ1iQ9a58Q7uRfWNVG+UETbOfkdWGcN21Zl
p+72zqUCRwZQSZC5IM+Mx9nl+ywqSPTyu4rxWjy/TWvr+su/BtrFPQHPmq1f2C1l9g8jdgbn8G3i
qBotJkimzPIZHk73zvS4AhTcvZcc6wUVA56Zu2+DH105DeocufATgP4WOXuWXq2e6Wc+dlbq3SOK
olVCTR4SZux/1VNlU/kbbgnqlShnaSHQMrULV7j2h2i7g8p1vguEGfzorTnHfIgicNCmVF96B9oK
AcLR6zA9XfuAeR+pSz+wo1nWclk2n5VYmuyBkrnLZ6BzPd4eNq2HGS768JCDBIsSxSYRbX3navUr
VE465hvezbZpQ+0yrOx3C1vj5/FSgG5xIvy8elWa6NiYiefBr9A6EGAxkHPxJ9lWaNtXDAs6Y92N
2VNFMdvA8YCpCXPhClpnLSdZpsOVPwtPYAdut9/DzYPGMd9gxR2bguSo0pZU+QBOz0QpRd1nDYMv
5xLfLqHaqYMBMCyvf14BDfwKcJqGaqO+HM8dw8MQ3Lvg6x1d8KIMdXPSmSSJq1hBl6crnuIHqKm9
/uBpGRYOphA3IBqfZEIpuqUQ6SHV+/UUudjVNRUg+kg7wQT2CAgailEKFDCoc1jH4wlr5/XcG0ia
NCQTHiXh+2nXLAOvUb62nS/h/8sj0D61jcfCud34CJcFLuvouBoIyVJL5ixCW+9ruhxQ+imZGUej
KIsjhh3vjmaEc03RyM7QjPT1/Y8JundaU+izojoXZZ6kxDqAK0yoxP2QrhEqOpq0tnDKk0ixfYVa
eKMD7A6iDceGJNg3RYwYm19UD2Th/yZ/tKg9M4EeF0tz03wuU6J06I5JijaQ/wA99Wh4TbQf2Tks
vZOFTArHN8sU4zQsLDzhBB7wAI6eonWaRJZiH5UJv9UxaJD20U8JtGBrfgyv91WS91NRy1qwTJJW
N/iOac10uN2Zhcq/0XG1qn9mwXhpglvb4pr9hDiZR4gIYhQVu0ZW5M9nky2O6gQv+bufEidp65aW
a8VtWPv4fuDQE4bC6dotS8Gp3LewDNVQjm2CFxOGPepqlfZIeTbyTq8hwgW3Ce0jymuFpbid6VHd
F6ul9IkOgSvcsrXC52ZnYaAgy2WpD+OrEDutJxPwAkNhyg2XBRxUyvoC0lJzWoEZgbVgsPUVmYv2
cZeAoLmnkkvPniiaAXoi5C1bP4wSjNs/4BI8/ayBtiGtjUExs5h0Fr+gtW1/h3Bqtu/cmps3aGCu
L2oO9rn8ya/qlWyNnsW9MVTrdu0cc66w3h7JygAhoI52JZ6XyGSfSGCyU/Pdzv95tblHvor5+xad
V3484Kq7Ek8M2AhctQybK7frOG5slrcGD1+rnS9awKRFSu5TcDJoS+Eam9jRPN9c4YLCTs5T290A
v7L7UJzVCw6/b0O9N8R6Jm/sKwwxtUv1+DDZ0m7MHrvfyHQ5ZW0Q4W7mZA5po10iDHOzJ81A+yPk
n0cuH5dxdq0eVGMTVZPG2FTadKSmo2ini+6pd45USwfY54YqslZEsLOqcsNXB639/waGaLacePsu
hfETsqXOM3eP+UPP2IHKM5h19u0qBD7Kc1S2pmQz8ScQH26LHCtfWa7nrzncxmToYUNBCpx/rPeL
V8jVy5LWNUwllz7OWKNbXvkARuFMy4wDGQ46JL5eRxXjylQ1FlY+ZWqLHvDD/w5yGaKV4b3je+k+
w0lx6rP5VbNu+4wfKFtLqGvbo+TJaK+pIz86q6QiqWUqd4MhhqeBurVbKcXg5ShpEtenh/fL4DdK
OlDB9Eka5xdCAXm7bu8dg9B93lfOl0p6XMUrGIx/uwO4/9tE7ktVTwFr6eJckkxc93eE9WrItNOx
mJisxEoViuWnzxfM5KlDgeDedFQW4er4+7FPEvOSUkwMN4UIoToSHBUK5CpFHlHPz+JnQ1cm/9Cp
AMbmloH3hAq/8lpvnAzrmr5C1Xczam6octBkBHhaOUyO898NXTAhJs2Rys2MFhkTfFCLXq3mSLuw
cnVoBsrgXHe8W+aiPgE0WsC1AvUSYRFdcKoLVe7lqsFDOcJi9T2e/XizGgExPI2Nm8c7b4SltMx0
Ri4PqwJto36aNMT06HpTU+Mi0S7hS9dGNCXdK/EHaJNaq6k5/xfRKNkj3JM5PAI3svz5JZDvNi4M
NIYMG/dqsuKFTAA/LNRvQmhjs2BnSZWOTM0xd+CkcoqpzNrOL2vTNGtmeRZFnobXgTXd6yhRcyed
o9n4wcLvf4h/HtMnPf5SI6rr4mc+HuDQBoMu3jNEeOMvkyG74mLxa6cJGXiJQIzXfwM/YsSAtN+F
tgHR5uSEJEY1d/avi+vcUWsRRJ4mHdM8XD6NOpNdlAYSwOO6FIrz69ApqdzaGJ11ZJ/uRSQjJLCt
WsZmw2QPYZrsrAnKDV+GPbi1BC3jS6/2PaX3yipv7+DTPoXTsFjVYBNps2q0UJ4fL4s+CqLAWrDB
bKMIJVOiKrN1lXxzYRYMX0Hgp36nRbwoJKKRVC+2caT+Ir6CHLPUYNxeosIild1efIQ/KKMkOBWQ
Zf+T70Xj1cZModI2e3sLZpowUL2hWOb2CwrOV/ZROVnQkdBDEQbN0c6RLI1WoEXOOE0f5SQUvnAJ
TBZPvDgKB7wI5IeRsMutmIKzRwyiJCkTJMJPYshFdZK6B9zIIyk6d6cKus7XnIr3U7HJxq/fD39h
/Dgwh5mGBh5y+NT2t0xfmvFduqyphG99L/hMVOIlywdSFtrU3jKl5dw33xe2N3ZmkX7ktbdnGiRU
J6EsacUcom8wqDhb7l0EVl0G0/gOr5GDCoMkCUHmfsr4jygIvu2LyGlgz0Ep4y2I/xbAW062CJR3
4RNBWXNqMdpPkod+K8M7Qpj8M1wjT94PJSUp0EHjj295YByNUdt7GqJQmFrpH0ztThTXJgCI4aYv
lRrq86cIrtC9ZHX7tv1xfFZfkDwUTdX1Vb0JWRnbNdsXJtNEBQbRJDBPdAm9se0Aw0c/U8Uo/5vF
KaHxeR/TkUfbrUk1SBbZFVFBo7uN3LmQu0V/o+FHBTL4QMr8sMQt238FSatSwobUBkO9oG0MMZFT
Y5XKxXvv59GnUjlGchWQBbqcq7wDiYJGs2oJh1Gxffm3zuHpJWpH3VgRzPTjrmNw4ubDFO9VOZzD
c8LAkAonZ6etpyO93Yh8N6OGQ4qFGkq8ow3AYOW/9X7aM/0LvYTmFNg387nTnd6MeXboKvj1+UwF
GGudqoDSDH5jQaQy6jCrIvrIUquUOPDWaeQjQcHoB8i6EHLQriFqHCkYcDfrakxUl2/G8TQ5Pc4+
+9Xf9Iiu4odxhMS7wxK3+NKiUm2voNyiJLMKnUQIpdAM/1O746daOxKiPMy+Z1HsFDvQnkOAwN3z
v1PJEkvLqB0YRoq0SrHUGCO41f83ZYTqkVNW2LUaz4lQ0WaRBCJ6jRcR7aogzi3Y1OyhQbU7u3en
MyQpjaqJDcS8c6HRzygXNWlEHAGc4z0rcRw6BriWm5COLLIrB0pW+G4vertJ9d+w31ZguDBhglY5
f8Vmn1f6g5adcAqYENoPOXVUAeywczdg8BRvds3qUE6n71ZEq51RKNShYbeyB3N3szDRv2h/Dmo7
BPaxaDBHKfub2pHl2eb5eG3KhK/0In+LAcOh30C6sVLhW9IIeqMnJGe0wljqTnH+pRe2kPN+7p8Q
RFNUkRTXhiaDgLRnZjf6J+qpWAWx6j3kdwNNsNDZsKwDWzcx6M+4iXG9axg/YQ+TaZuTBlC0vAe+
a5UgLqhiKanmSTmS26bdaZjunwzBAKL+x4CnAm5nXNRuDNiyriHh4k638V6pjTw0mgutdQzNc5rv
dOrycFB/F4GzpKNCZLFDetLgSipo1dypsjBGza4+Kugt/coG93T+pdgJH1b3B8QlWEakSvLthOis
+M7I3Tl66cqzNEef0Dyldh1mOP/MQ3ah2af5DsIN4Q8B1NGICq/rb9owxca1SwVUqzpWXpF0N0oU
vKCJ9t7j92a8rBDvISV7OU7qZEjPSAJRN8hJIABMXh1YlygAgeHcsJJJ8c7Jh27NyFnQoI/eP0qO
Cng/kNeKGT247DqtQskj0VCXLEByUytFH9MHDUQX9WCZUk2+s50WCBN0SMvplAGKT+7DHd1lGWvZ
XIoIat8SvmTZ1/XbV43ePj8ksZH41gLMpiXuByr3GMbIVFYLb+PaYCm7JXsNwEQKDdGaZhxgHChq
KERoBU+Z0hNouigUFEI/Rhr1ktsWOXw0ppPr2UqrbeJ5ltHWABd4pTd2W6g4lkhB9j+zlQ/Fiuzx
Dmmh5uXKd4V04XKtonZ7IbX3ZHWjDFSmbVco61f9zqChUF1zPbIC11BiS8AVzJhZkDo6Nsou9MfZ
c4kdiHD3wv1vB/WBquLy0ooBhI7gJc/+MG7z+x287wsN52cLpknJnD5mlsCePcaZuktfd5Wm3yjA
nSeYDpZZgL4Z51r+SaG4wIT4NQWgg/56NLiQKNGY+OYpNJ0O+pBYAU+GsqLoBFzsXxvbvZHZMZxP
laE67uNmNw+LbSdtcuuM5aRlrEmTnxe2hcNx2aFX/9g9+TUwvQwMqV39gJbXsLLtohH1Dws9eV8+
fzT7iX7l7bhXYzM/QS7puq9edw+1327DnYPl112pXNldpTOWTs45N2mSAdLKyJkilgYrS3DwbIVN
4jReA19m6eHHRa0I0NDeEErRU/vzfMUokxT1wN/+l1P0wne+2xktBKAC3qIUb0E4evqUyxNUY+BO
c6Ew4eakFWpAudrCI8mDBQZBRMWyOkyKjyg/WyDgE0J7+h5fVL75aRmxYRQJLy2mV8+uD/WEN/u/
MIQlOuRWs1AdQtylukaM/TxVd+/faST60ZE9Onng48qBfUYt19RVdRBiKomeY/9OE9Dg/Igk9nQX
0JAYNdDzYsADUpopYdCbCgXU7NrJS7JrE0iRy+E4ItuMcqClSL5wRyVTEa6I0nblxNTdleU6/IU+
R+Hs73gVZBbxj+TqBqmKa89v1pRjemClwqZnRePr5Gp5kLVYUOpt1ow5OSdpBhF9w0xSqwpo3x2T
SQtkA7IxThL7FN8D0Vr+shyB7dAi01mxH3I7aIQXpSWlmVJcsZ+2/2vTd2PjQ3qg3nnSOEhac3YU
SDRbYd3ewNUxTD5CfC/83AmBKNWA2W3SobY0vWQLtPQbo0A/5CPh/XVlArwxzJg6rFUWo4b7f3kE
KKk2UMNTtd3xaKmTDyVew7yleeSTVQut3ibDmRYR+SFPugBEGMNE4t4CqE860/3mw65OtyKzaBbQ
DlGuVu4CrUoYuh0Waxn8JFeTCgwsWtawW0bomcGwNsXNSaVkT1eozvLRq2MPYXNkWQZWPGTWgk7c
Amp0ohWT5i/f/tRqElHH9AK47czgJXrXiOy1by88nLLrDCyNoyPPSnWGEbkb/GlMLDrLkk9itNY6
himti1H4wLUVOBDLuTlur7I0iswT7kWctyFX0g8lMUn+kh/l0gGgDcpVzOexPKRElMv1vSoFJ5oj
0/aPRtvSJVk5+oqBw9HdVgos5RvmQ/ooZhIIYXm6inp4IdxH0os9sEl/aVV8fxOgcLwTL3wV+zlx
Wm2wFWr9EBVWlxARjte55vOtoAqhKQFv9GaE/ZxwO0ZVgwEvedmK4d5KnDADPtoT8Cy7cneKJt5y
+aV0J9DEeOU/ypfxrw6/eVjFxeMtyKD9pri6TpSvhgq1rKk3JAAPgdQjNcJ9Lz/h0caKPG2FF4bS
4usNUjQt85kFWMtfnvRZpyltcyqdN7/7xqWj1BS1pjcEafoqcDsX3FhIQFPRILtsIfREhF88T+k1
hP4Xx94KMmwoQyiRFyCP6sR2hndbZLWtJR4ufl5zFRa+k9GWJms8vqJa5I7iGHHgrBKY20i9GnDi
qm5mdszKrUxWB/42UpY1poz6zB8jBq6jKAIorik3QOaC+4kagwskJ9J2XF/QNmZx95bAM0Lf9m1F
1vtOK59AyR3Ql1A6l96iasVLgtJwvfBFSMNJc1aMPoRVWWD32WLijFEq4RdW+y/v0b5+SJc0Vxna
M2YBphY7QDNl8yxIfxlkn4EbOCfRZAf14pkY5mQA1lKVHi/vk5vatEal+SBIGMv8QiJotw4OzY3D
wQS7AEe4p0ixzJH0a2VdNA+2y8wSV7lOxCt7PrTFHkZfb9xbgWAesWJ+ykP24QEXAj1VySOHx+4V
y+xcs/NRfTj9Gmv7JsjWUnpdHlgKAJhP7qMmSVHobd121kzEY6n0X360R9Qfb247oYGuU5bZRXhS
1B9ghHkMlQDdgN/TbaEsJlm5Zn/86L2CYUDPocZP2ot+zE82wCE8It0vuidtQyDccXLL6saVzJnd
Zql96RZmAU0d7THWiXeyH76K0Re4okrC9embLN4v68QkOV1LSu01v/LKoDbpwj4pJQ3ZhzOVsywL
GPOuYB4LYosAhLwAPf996/u5GbtATkOD8WpBPlSMnx6mnop6lHU9l/ulxBgomxiK37JfY0rlCNTp
0ijIOLH4B7odufJJE4K7hp4ueZLWvHiAqq7fMg6i63JZVVONoRs92PzJGppjny2FBJbKTLJY+KfS
xjljJPbXsqcVkibPHAUfDoQDddCtdZ4gu9s59DjPtBhwn/2RQaLo1zdPEL8alT9dU9NajRs/THQJ
k9EIYI6nfCwk4LgoNODzQrFW2O3iRD0gk+Qy+wOkHnrM3pXaj4HG2qF3y/P56x8ZipYB33NIoRm+
/RJzW0yyc4xgF7RAxlURmjeDvdsIZiAH1etCTOuczoTwdGBLaQqu3oyzilYnq/Wcg5elJdurRpW/
mjUJWENj4/6DQyisg4gMMqWpJO26wQ9y77VPUXQbyIY7j4El5xqKF8Mm0Lv85pB12kNf0E9DD1VJ
nxAsvVinVv8Fm6JsnPvB/pebj3q+FSZBvvUL+xKGuC9kng6J15q1I7Nry05msn4okTi3ZSvSZ07T
S3wq6UGG2SpyZrFKxlz1vfI8H3DO+rkZ/mqbnhQ+17UD40hochU+glJi4EiCit5SUggQaTaegzR0
4K9X02rE5A8qltvrug/v2e7qDj10Y8j1lS+ZZGp52fX3TvaIT0GT11ik73Ghl79C35mPfqhTzeP6
GVxyJ6ROLhh6JAXtEuF2P/xNb9EO4m4vR/4rSYebpGiFldZpTnYDdZ/jXi8eXqUCN54IjhDWxvEF
IRJFoV+bGsRnUkWTV0zE7BZWfSAcD6ZFdsGbe7wubyChfAjsswmYqfRtVxJJyY0WNNc/xjevPYs1
1VkfEZkKNILPZWU/o3b/OaBsOYCBH0WYkvzla0gBSUT74nVPRRkPMDegSU0Rxjkpn9CuicRmVsbP
c2u+cQCyIDz5SSQQpGEOZjZlKc/ZDHyLUX4hkpGDkQhZcf4TjgC97Z+3GE61PWwKeFTC0eqMkqfp
VupahgII4ZBWby8scT5pKihieHZR+QG+eBYPYOCe4GmkWnyCHOfnAfF3Jm8gXO24+Q4w0tupdP83
S9rQ6W0J07z8rnGoH/bBR0zSDzTEpEPgny2pYb6Lb9a2FHTRdZrmqq6qE9vqMB1fZ2bmCsADL8Wq
uSoRxkNtkhlVvl/MIJ9BzK8MUt3dJSWj4KJ/xTxIgBxzMApAJemka2ktrN/7J1+RVe6bmCuS9uCM
CcP9CjoKYI+z+dIOw9qwQWomWwHukwGpgPtofrsEpPlUS2F/8e2lSoa+hRKF+Zs/xOdNjJ9HX9R+
uh29rL4djrXx22A1X00hJkFR9k6+zHm2eAZ+7KDRBLQWix0Id0ItvabpuODL1Z9qwbhLOqek7jIT
tpoWzQ6C0Fkc1G0+H8nK77fbdzVuy6PxG6W4qxUStS1cZhB0/5apCWq38kX53flxtWl2mu5BwAjo
ctM12If0nULrWUpRxnSAz6HlDOGim4EE8QH4pdFmq2kQBoFRL5te68vNrnsMh46lHfOmIZxg3iUC
N5oUfblT1SOwI7vmXahbKuu4XZ9WcPQ1pa6CkhqfzV6VkCpk29PPVdXFcLCVgxeYU0fsPfas9Xzn
+ttaKjMRHDDnmHQM/CdroW5Eo2td8dt2Nuhw0ogz76AWLXHjRw2JRDQceKZZNX6CbpOm41aAZYN5
/z9dLdIkCtAy9N9vRxybVo4/g1PHPe1sZ5wtYeHmTUy1YVY9KwF6Akdror/hmRxQpiLoUh/8+m8L
7vsyGOGHXUNuhwVDN9lMk7rgczvmsofo7Ow/9l8j8goDWcH7EdZM2GOdMH/M+xTTDaGY6SIE62Mr
X0emasdEcwBRGAcK/uOad0Qf3+Misnlsjj2OL/R8rzoD4gB1gYLDyvRunHdMuicFHIdvktkRHFsE
Egb6G0lzeZkYedcJdPsUKoZgPC3IvIgGn3eCFnp/pO9RVL9I6GrsnpTCDllpAhUmQ/1LREYL38RQ
JCeXcX6druUsNsWG/aqjD60M9H5qj1x9fjXvH7TGytgH3SDugk5e1kEQG+pj7DEI8hNMWFMQqVyl
hl0/UPifHxXOUILR6ivapvVXKdvYY3ltrtOp/RFPLFDp06y1tbAnySr8YIIdklj9CUl4DT93FBGd
Z5LVP9tMgsAnZPqGlPEp8DZecCHKdWE5KGEhW+n0Vr6TN3HMbByBQw2S4maOheI48WZMbYCAZytJ
MxvFNzeEENZXXQ8nixu9pBM5VvBi3qiwh/tFvdS1LSi8dSzdEeTXyThEV9H28zZSxs8wGV+tbVdC
kpl49UbqHN4GyqYs9NAM1oLxYQRilUHwcrm8ZNATHiLyhs7zl9GEwv0WEAInqfMDD4LABKIj2ItR
1Am4cELTa8NJ93Xbi6j1knlN+W7vDEtIYSpF210zbo7n//SBGpXT9Ydv0Xb2wmVak5fdU0mjZFHB
3Ti8IKZAMunF1nLsIF81abxfMG87zBVXdzU9hTEzum/apbcreNRKD4LVaXiI0SmJgK8x6NQebNiH
DptvymPXqboBvtrdqJfBf1JhMSC+/DkfIsN9qaeuTF+Ng3TW5SanWF6t6rpYO9AkxThV7MkYu3fO
pD8joX3JsbsvPNEcDndeerUc/1xLTcjTL1VuI96RwMzOb5Uh8/pYqlQVr0/8LUMJCRFJvnGkS6Qf
7sQGaokm0sg0uuzXeZqAD7jLNqaRQVv9zYFVuYBXsn7x//cpx/K6isXSINBn5Hevlhek+8zBG/QV
RMKHmaXXXKlF8Skdxn+JwwBMgsMRbPzIlNTSlkr1IscqZGUESlNL65/xKtY2+X83sf+G2iy99BOZ
UF5Km2VCw0aDS6B/lMWHBBcIN01GuvT+PhH0un0lQuykntfsqIu0p/LXrf8tVHCvQwSjnvypAth/
w9uONCEi2rkQ92yUygaRpQt1lS4yHv1nojKGkkABf1zT3UsriA1J6847uSOFU6fax/LRo6Vaj4G6
XiSGiZDnmd6/iYMslXRbxtyaunslDzYQ0QlVGJmUwFdXz54TbD83hucYo9D/W7fL/+sbBqR9Jnc0
xHbIS5chOp4ok53C2Ju3JmnLFM9nB/HUPvOGXKF+vFUzxUAlO/dQ4mLCN2CQh4NfxauY/Gl9Zx2P
38j7yL93tGhUs1A2sDN7VOGLuR+VFpybrqKO1ZyYnEpSNoTSi3ux/G3WbW/MJB/VVLy08Iravrms
WOhWU3bMnnkfd/YH8V/JwDVOXMl0U/WlSH6G8S8tRVkeNsTuTGzfYfHbCHwY6zvcXXWQiwfR1mr/
p7O8akMGi7aBNil556TiYl0p6LHrOCw3Walq5UHTORyk8Stvt6rDY+zBatK7i/zE+YixyYWSdam1
TaqEBX1VohtYu7f7Jj8T5u/m+Vb5YSZgxXh+SKL1O7GbMOPHMS7w+PcLpVogWfF+AOqjhODPLP8g
awYQ5jmV1a6u2mZuioBeDhb69U8pFZOYzg0+LU+mxwky7CICBQODWqfLwHOLw804+sKElg9kNoHg
omi7UYLqXTH9eOZskULEZZ67ardlRAGlfnpkL4QnWX/qjwVVWhY4bYuX9zI+mA+InanIlOvo6bhh
DRaN5OPvfUMDoYtYtPLzurACW8HR1r8ADOLd0L6al2t5L4BAxhsAlc+om+uh7BJiEcBPPkXcglZo
vY0eaGisRKZsdnekSlnLxPF7AG+tj//UW2d67awgKNfiGEl0fU1xQCmUWaDSwGWGWD65oRhxBo0l
5L1ndEChiCUumLbR/b8eoEhbXzAaYz+pFMO+VjTT3I95RVTcAnafJAmcRAm3W/BkC77d52U2HWRP
FhJAvVon1C3IEzC3e7lDvIM9BvHyoImlubyZXE3S0G6VhXebToglPGssmjdyfKy88iXiHOJNNb+y
Ew1y49a+BkCoTvYV2kwDi24FPSyO78VfHDBuSudxLLHHh8g6lo76kdmv/JyD2uQ9Ezho94x8ZPO+
B2vwJ0oLWkCJ34bAreNI0/VrC+Ra/y8eGTPw2068LcSpln1iB4tzuXAiLWYGfWMUyYW77OMNGyZc
Kdr/M6XeI2V23+/4NIJXm/kUVZwYrBQDFOtk/W03dYjNTbq0sG6QjsCrzxRsNYn2ApzajSWmUZ5m
awvgXdTLZi8vDd606cOuO/d1FxKxggEXLJO8ewFCWpdPdpIWSpFkERTco8JQck4roRLbHlL1/kDh
wrJW/qVdLsDlMHtREgVFvbk0hoymaIXYqyfsplRw/MRVZvpaVa+IxHyQefPeaUoEIOBVXHP22WW0
mbCSE/FzcEFSG0C7YdvTB676t9iCcUyLfE92MaUalGhOHBSkGj173K5H7R86/RN4pAiVzhC54biG
dIP638rlG8BuWKnWILY6jyD/YTC8hsdFG63Z9Fi+LsKYByWMiNsr35srV1bF8tVA6HbCpw+LZDrE
2ofoslfQm5IZ+XfR8owmfwSPG9hy91as2RgOmHaUiK0vgdJLsuZ438nCSAVP2/WWmJLgkVs2wNbl
KsTrfMgjzY0M5aZccpUQyohjXkVevuLkCCryGHS6IV39FJm44PgEIgcHMg7JGP2QEx7vfrd2Cjbd
zla/LxYpSqs2d5q8wf4yJ8OTWrsaUFTDepY8GArJ6PabJwC4gMYmDDpb++MKB3Fr2t4pA91BtzTW
Jg4nWhPe+GJmbLbUrgF/3QrlzckwhD4WB9jZEPUvjiq494y0vI2yVf0GcfAt4a5APSIRBe9lRRul
dDaqNETs1xizH+uvWeenqajtzDH9KN+qaOYUOQlWv9CvirmSWe3oF6juybs87Dq+95IRa+xhdGS6
G/f3CPYbq6HKm/xx6j3fLz0XDKz33PC5JKt7l9DsHmA1DYx2na5CuEK/BNxKk/0R1Y+CLO5zz6YU
Zw1R3Gj5qLEM5HftrwvBsHCRJUwZkRL+/kMthRHZ9WIei1L8rb0KD0IU3L6dv8Ij+G/yU4C3wxvl
JToQ77jZmERdEuYQl9wrEFs9yLcc/kQUEgg43PK4gjSaLwl5Ur5QMDQ4l4gl3ZpcsHgbSel5ycv6
rBxKGPc7MDJAXQAX6LtCn5o+87q6pbmGQFgYOxjWgTWpQgDgGuzeDDd2vnR9aGuFh27hQGkFO+qg
ZuVE48ffYTDsZE2eO/pB8TtpMXsw/NfOEnoeKxNSbNpf3fcCtfUR3n8ccb8+sxY8KQZNdbGM/JNY
gPC1SGgRYFvQxJwUV8vQb5QuKyAjYP5PFcXyy5TJjHJeanrGJkdkmOy13VYlCfycCrKZ+JNTUVcE
ord/QS5mptXXpX4XfV2Y04l+QslA3FEpRz3JI5lFrQisEqydUKCbDVS9Z6R4E+jm1FAffHKWbw3e
JjxPtmAKa1r5s4cVW0E+6bw5N8fdIcYgtTH+5MqubIt1R4IgllaPUKO+zMcdNsRPyxl9hiws6K3h
K7yCf2oF7BxZ+DJ2MnZDaqASORusajnWJs7ceW7xGFn9Bx8UYJLXjcGi2Sk4tfXz0AwxhYRlEByj
FDUDiajxva3mlunx+148Z6V2QYZC5vZ4yApy8ZTA1XAGtJYEw0bSOiBgxXMZWvQiOIUy6gFBqqId
DX5R70oQyGt8iMQcvk8nKY0OyKMqadPcScRoTgRTKUAzEnLgM5/WQHdaHOucjLSRNf7flVtS7akU
L0ZQX2B53J0JU5Jxdxhcuzb/mL0ApG52TId5aJSSCsMe+Zqxl3XP3wHqCPj5aO1wdZWFRgEBBTw1
XUj2CRrvE309T5zJ5xlasJ2HqtE2xghY3numaQirFr7HKny1EYhcTvbK9hfFLd2up5fc/La1Qg40
Oj6IAngvr3w8PVWX8YcfW0uEdKkak7UsA9RXNoJNCoWzgYDRNpiU7Xi3lAbifwSzvunwtMXASN5m
1UXo82xYeG74nUVGJVg4LPHjZ0q0sOEDLpxN1/utJlnkGxgBk3PKVJnyrxIdEuI7+WAxGabbzQ+9
CphtJfY5B0wJ5W6Gc7sClXTQ0ccWUDFs4BSANEIBOgmHHIK+4TmMzy2t4dKRgeZE0vN4ZnhQWyLE
SZy1uy3+MMj8cLZ1F957QunNsa3HyH3/csnKQbY9yofMX7Ha/IHd7bFNjFw9KdjSYNv+t5/mte/b
L4g0V8EVolih+V51G4BHguy1RZiYho90IGcmodSQys90HIXEVz+7a3Qe9nkpMvDdFpfWmRP3Kxna
VsLiCyL7kBkMLMbkHubTPr4cV+jKocIZVWM7PqTV/ekK/KOTZYq3qspLqX+MfGz8jkFEu8x4jfnP
5snpMsukr9BFrq08R693fBNhqy1Wb7bELerdCmIBpHJnsOjbLSR27qyW0ot6CsdkJBEOVeUidiLg
Gij8AQOa8xXWrEQrb9zq21SBTvF5JXZ1egY7VZ+6O2gdd3HuoRJht3IDOUawnGOXvXQ1k11LeT72
C0Sa71JdGHjDPHoww72pxoqG22tvmPARcJ43270sQR6rjCCOthpGclN4HMAKwSDNB1x/afnOvAqt
9tvwoLEFQmq0nu9ujXKA0oQHdsi5Yc4jBw7MnEjoimTIF+KONTc171MDiYboWko2h8TgS4TmvnAM
OIbNIwV8m9Tc3yhiWcnZRjacQ2QaLT+4fe2VY3JuSqgiXhBbc+fyitFqAa565tr2nGD/yG49pOdV
nVWr8yL3hL99UjN6fe8CYZQEwBiwH5uZDAvFfebe5GO6Brmguh334IFfoI6dxhsBoGUytTIJwy4P
Nk84BgvAb9C6h3Q5UqKS8+SjwHCXE1gENTTBDyQQbqtO5x4MnLHazAZCrile2dEL2yGoBjx4VoXu
nSZfSQ/N+y20E4ZEEY8y40ZMdZ5ZTcjiSUYIYzYvQCil0PjaRk7T5uAgcxQYqRMAB3N5SNHBjohr
zZMPW6Wv8CpFcHNC5bPZT1/K9RpPSOfABEZyjq/Osdgr1CfKzeHu/qEBhHmy4rH7CdpEflz8hTwy
1UWn+Vjo6Vj85LPHVM6fZWtTgc1nP6p0Pg9UNDIKqrBpDzZHoK5J0gi01Slqi8hETniZZYzUGoAC
tXqbGsPjd5EK/4Oey1OFpY0HBX5tr00VS4qEGuJ6Lz4uSa07AKCkWULasoHCedCZ2X6Y2C2sA7X2
Mn/FGxKE7HB/eWrK9CDrPlnp8tPXT4iTdzbyfScTeBXuvZVkiDxT7NIgJrdbsj0+o3igxezt7lrJ
N59wrAG3I1h9lIL7cXeFiHPYk8ZxjgWH13LTQHBb9h+CAcDea9UFlTkx1FRF451U0PLUDRkW95bJ
bCN1Du/fZSvvIKEEvMFQPwJmYcZ9CBbzVejFduKMJk1MmrcYs1KkMsWMm/mMFDdKOaprsfFSE87w
93zoDtr0Twfatw+0DGbfhG/1EC1o4pVTa22DwRBTonHqeS4JXJiexiPiTntsC/mGzwD9+bA0X/Tu
V4tbmg0Vi6QttyhSMb4UWoK6+FIGFxccOpy2aS4UEx0XZM+ECaUfdSqb1XN7Q/AhQ5AJLWdoSD+N
RMQTeg+51iaxWBSSWaS4aRALMZn5M0GMi7Bfv6xOOAPQJ1FsZ4D9Yq2rpUCB6y1CRg2ordYq7LAO
S3Y0cNDRXhBAFQSrNzm2h6VBNsdYmCRMyrI8uVY03Zq+VW+CxMt2J3K/njOD16Quor1FbWPO5y4s
bJ5364YKAnaLXO/bVDD9IeEhomBg/tpvOEzQqqShGOEcO/UDP9NqKpEsy1F5MxhigrBr0bIZ2xQ1
jQJOc58gGZDR/hUYfZW1d5iygNhrYLy8c3STk9D0uCSc8cLfUZPibrlZcFrOsgfoMeYBR0wcH8Ay
S6muCkjElrnydyE+omQoCwbClo0KiORJ8z7kRGj/9UqHcF/lpoaqltHkRYGfFbMlsPM+Yz8jXm86
5MVyyv3steaxNV/61vuS3H5oXaSPc/D/1wbswSvCGCeD5hRIhqO6xSTAeEcINiwrFIwX07GTDmvv
QNXAYwkzqS7eRnxGYhS5IfgiIbMQoHnwRSzZzTCmNDKmdL5wwmMpbVwYAm23Z4/GxB0z0mYMF9Fy
bCschIPZ0lYKNpWLFaJquDiPSD6WXtqtOtl3XcmOh4+oSyHn8h3rmpl8AMJX0KD8HAr+1ZFc7PAd
xAAhwEKVI7q0ejAIEm8vCSJF+Vp2Ye82eJLP/sVDZnZ/Zu6Um2gG4tyOv05L25HlEFjVm57mztsC
K1nmDKQP9pj4DLWqsIZkvwpnhdOP06WvXHmwaXb+rcWdhJMmRfHQc0c/c60TkliSejPgVRSxI5xy
f4GT8Li2Wv9zaTb8nPksW1XgsVogtPtoEC7x2V+cQaHBsmP/tsfh2kNAZOolz3EsGLCPjxC9w7eC
w14LmTN8CNyWMlki3TZc6yMDaBKI1KIGBNh/vFsFEF9DZ+c/4z57ESu4qW5pw/VdDvDXJWzqi7Zg
cDIiX8MW/EOUsRrC4bUagwuCa3X0bbNXxxVn/dkhp9I7GBHbghnn4vkgIeAwpvOsKczby50cjcUH
oyfBZbbhmem0RTj0vokOKQLoWzNMdhLYVXBkRCpyZDu1c9WnL1BJ/lhe2p/PvR7dREhFpIIgbma3
dHrmCg+eo6eThkhskK1ULr7cy/LvXTJkO6wnWfC/i8Sz1q1CpSatm8pLnU8Wt0RWHSVaFAt9kS8R
C2/LQBDZY35xNKAPJVfAZCYWE04kFCRB1cZsQNhFa8f0YKmG3wxCQP41CRNB/sEDU52+qfS9Ayqc
eo3IykwOIty30YSewcJlhCIuh9oM5JeUVIgFsF4gzhviLqxx5ksUyyBg5TcLqSy64lBbmg/hqzIc
1dkFp47vqA1bchPCdJ0U7Efemf8EU8l6w+rJSh4gKWIPPNRujhUVihWthDl92JBBuTLkVvuohWQc
bOaU00tPcX5tK0/wiBo/V+MK4iiFoUM7DldpLfgc4jUcjmQX2nOQXp6CedlD7dNCBzCigbd0VxKM
9iZUS5Tt9YKulj+Di05JPOWZuGMj9VNoyhZBNxKGNX+aKOw4bLFdLaDcRlKn6o2NVU3dqJ3ugxRT
kRX3LrPvW9PVoDg0xQKE2g36rMCUkFPTRcSH3ZObCJJm+uLv4qmeDWJSTaxG7gG9M7jv5mPEwYjk
aldn9+LvQ2o0xl7PgpvmajlI/6z23Sy/CP3Q5Xjf4O/CLdNQTCvOjcPWAoOondy9LRXANHwl8hEZ
YycTLBrYvdM/TSsP02NNcWK1Y9lHedOF0+z9DJtmm/aK+SPgXRLNBL5wCR9YSV9xLgUA+ya1R58v
YRU+VFbXVOMpDh78Sp0G8Vy89mNbeZCyOVkL6kVyiEMuKk8xTPwlg7uBB0bAdRMFloV0CootYEuY
pEeO/e4THHccPJIaI/lzpIKyhIcPLdCiLzWyTbKMbkP9i5VgGmHkyNiGrd/FAnjjUmTF+gdBZXHa
1v2BggdoTBgnLCEZrgrMVpR5lGtKjmhdXFM1L7kzfEXwf0CUwnktRw25RBcnSqgD+mV9GdLPuuzw
5ThxVAS4TN1Nnxawjm0Va64Ro2COZke750BqB0+jex9t53j+LjYwJ9oE3olliacqGaQ++TrCgmYV
lreXYDLjdLKZSMAKrHOcj5I6+S7JnjBTs+mlVDboqBStsB8FBE36n0JuhTkCOYS9WL+cXg74oYyV
Due36I/QV/BPUyykNfJIAewg6kvQqdHl4bNvjfua4TtcsVksn+UV0y1B636IxUB24YnZeuqhew3x
ypvhQ8rb+Ln1wA8A+oCUanu3CHzPfuhiYFtZCh9PdOmTHxj72VPTDFFiPC//fMRu9zS92AecFxZf
GZNQFV9UjU5Sh9iqkghpi8oHhbayvpTuBMKy6HgBSNYlUA8k3BefqrxrEYumFsrAR0yJ5RSm6fLS
ob3n/thE2XKo69xbCCX3A31/6jhcbQyi5GxqsX4aEC14zr1maDkcrAPq3Yr8nxkkPq2ntcJzAz1A
lczxQtn9NZnFr9ER0C/0PxwSiIpgGMPJpAFR1o9te4pEJBx1/C1QchXbuCM8fe/Ig2vmwh8NKTtJ
ojwnop7zER23AsRdoz9splXn0V80TkDzMqgrRAJR5/46DTEuoUb5qaKSj70iOzoDziHg32Bla0wZ
X0xXUTUaG20sGOM2wMjzLvFPzHVp6/B7H/nL5TSHG4iUwAbGNoA4TzoIXFwUZhseoJObhjp74TFs
L0NYt6WI3YtNm3Om2f3TOt6Qw4upZXJr3P2mNtt0O50LPk7/+eM1X7AyNxShWgKOXB3Hatm6MYX4
ez9rdltwC8+xP0cloRa6jSn5HOYskH1/90d6iflosftXW5J2hDxgGEQGQFcJQ928jARdiLlVjh7s
B0gXRe/Tc1nzJ/FOFUgYBmdyAIFKt7G3zy1qA7b33i4256dKE1b/HmCKKJwISmmIx24L4WCYBU3F
CeRZ9N/tlufVjxyDzaSB3iT4bF2fxczr1e9geLMRl9/N0NRToDjg+Ji7kKZDjmmztMGekGbBiJ29
EPq1CHesz1Cba7WEDtwATf1W/lig61Gp2VcI1tdcmgPYL20ES01oi/nvcKDtAWIUb9RBSiIEt0a3
vxLSHxXDMgd8Hhxbzp55WGvZpGM3F3/33tpSCToJ56cYYjVvZybuGZccHT5kaQXbr1X12Fo5CKrg
4cMWnqDoU8FubbOsKiSZ36WFOc6CQcVhytkcaRO6g1SICy5tVBuAT/LLO7SHXPUYiF+qIFwPUgTn
1VBrGNjbcQGkucdTZxjTsMiX9d3AAox3tBt33nfPJ0lb6+AY9vTTW/jlNmX6QfUV2nj5JmxqlO2R
zkr/wMnhrbaYWGELk7qVoN/MleCYUeCEYNTQjBJoCPo4jjSI4j01HrW6s7ZhJtu26/zgXd+y1nZu
GyYYXwQ6qYeaIXxkS0ysi5MpEXsoIfesrtGzPGpqseDOYR8PcySmmAKA0HKhwcbQdTzpjMxLtP7g
YfRcbMy2zFLLYD97eJiPMBsOUIJMnzKYnOQQLT6MPs99SgPMDM3Svxa3c84tSnkN1dBXm7mNuBzn
LHr00GtD/zNap6EF7Ah9+7sE/8tVSbOI205stXycSoAK50lmpodXehsY699pG8QvssNM8JajK9HA
0wxfKMTQwlWc/NoYt0yTTyismqr4j+ZSBY+0Sh5YQt1+ab8/uSnXCkj3OK5Z+tGNR9PiuM51NpPT
dTj3NKQEspIYwVH53uaPlEZmOvffcQMigQdP9fJN9BP0YeZcaDYxOeky83jJupS7EdDbmP6znZpW
ngGrr6MLVss2ZD7OVWhsu0U6jDAI1ob4vbgvcg+B92n+oy2IES+0YbC2AF3uubMzv4NIoF5E3WwI
MgjYbfXH0MULUmXYv0Hl7HN4XMAJ523MYDbhSXFba/AGxxJ98e4Gu7aqCzusU1Ri4LFeIlpT1/4V
QW4DiWBZmZHbe0AsAVeQ52CCbrLgavFCWVgTLXfGL5raILK3veAk+uqOdGw5WYQBLCHnexe/CGdv
781k2Fu2d3yQQMOn347YTMmQOrpeM9RpR67myJ8SNsyeSgZntclcmbP/2qPWpRct5y+nl8n5aN6g
1nw8SEtI2ZQvJomQuF2Z+hch4Y0Lnb2kX9pcAeOc9SxNJ4Oi6nb7mACqNR4wcv4byFowSAtTGECR
pPDaI0qxRIMOaFqZ7xFZmhtIhkwJMxBuKbPXomZRI6pUEHWKYacpxhlsuYETuKEGYwVvK8FVoFZL
SwHClwdP5X0Z4MjNzI9380R22dH/MFQWBI3PtgXu6zqpoKGRDuGDFK4xfzCgEDIVEOP78QQRVLwo
kBA0jYL9P+EGs3HPOL10Tx46WNh20bqKlxAyCBvSJ66S5tn0p/EZS2nV9fa0gUTuLq7o0Q828tRc
5cL9LcMxTOtT/KMbo/W1Ee3haWDutzjNeO3SOnqzTMMunzSNyx2N/LmcYeKKkHSvkSjOWnSwPOhF
YpAH1TggASoVLbPI7ghjOTzjy9Vp66Tpw6f9vlBwzb2LhShLJCciMv8p93NnwJ/0cwGSi7NxoJq3
rQkJLPTNBKErj0WKNAZRfbMiw9VUmEwYgSplCtB2llefe5unco3GpFgK7+JpOdP2FQkw2w8XmH4G
T93RbCshX/0E/oFfIWExIMqIh24o804dllmpT7bWUZ6xpeglaLkDqv6nqCC8e0IlTpZultTcQsp/
vvvPR6Wt7s04f+7Jw6c+5Qz2Yym+4mdWDJ9uyWuNFTU4SAFxZQtqjBcEH6u3v2WUSIwAquv1DZDv
h/374PntRXW/Eq3em0E6Aa5FWTS15OVqNK4BCmk7Rt/XjzhmSqhq///iSX770liPU49Oy1gTjihs
fyPR3j1kqA6fI0f/z+9YO31eEAWTd5254RA8K6DL/W031voJt0v/Hbgan/nyY8vtrq/INriVPpql
NFlae14w+fOCdKdTy1A6oDSMeOsiLvpieGGrnpIWO0wL+o/A/9WKSHZdoEWCV5DfMV4jwOw4i4lf
OqS/iG4nbcm9dpyJZdGh0ZhctgPJ1XPXE+qNyaXz9JopTwt7oTT8T8MdBLTEAfe5Kx/soowayOn6
BiHGvNFiG6SsuqAO1Nr7zSntnFgpZHHCCnFFkVYviQBtpSGB8kw9x2Pc1JZCT+jkV4Ex5g1MqG3m
y800csQtOIu8YZWuz3HIqBnj/xTMyRumvkWtORWryCxkc939/yVH9VWIzzFz6ZVZwGnahluEZqQ3
YsYS66IZx1kAcXBM8Av5GcQN6ZUi4gzZiUq38ll8ckjimknQGwEWQPJJ6zdajh0ZnaNtk6WbZS66
6uuCVngeWxYYzCy+DyvptSglc2eZwD0Wshps4JgJkhb8z/BWodqspjn7ntkPbSoO+r1gVexk6i8/
QOsJB14E2Gn1lpLuGgpNnxsN9FXqIDQLN0ysw6vU9pSIqCAX6xvJEQnDhrK2l6GkIvAjcdG0LnR4
b4Kpj1af/ksEzINbHQhJKoHXmJRGPzU0kpWKRMEx/WjFAO6C8Kcn0Qo03FOAOHRvE1F47Vq8aD6p
mB7xULjo/VeKSpN8fABnhBOW7tVsyVT9w4xy44VD4mWKrjy91Ze5rSJWE9tcaipn5WK8JLKQWzVN
ibYrekwn15B8RXWIf7SzdGwpXkHvwdExUOqWK8FL6VZdyZM74eRF47FHWP+EOCEeVFhlkxhwD3Rz
3tS7I+u9OdnnT/6uoJrJn896NnSWwNN+8pByQ9fcMJKGFR6JzNvQVlkbD0aoHP84DWrySAsZjXdt
agEpL60T4It5CO1ECdpvSwYzPOYc7XQXKQQ1DxbWPSF7flKVOUqTcUAChu8xJxsY3AWsdXdmQ9Ko
o/dHqB3iJxs/Yc7DR88DAic0mi38HVtkrzWNZwtpu6P5T1JyP+g1ej+28e5OVbaQuT9a/NHmCWt2
M7ks/5J4ogx0DdctmJSSIqWp37e+EQhfRCjpS7FDpAO6OJsQJK9xEbnPPC1nuSjUSk5t7GZop4NC
biCYM/0FFDlNfLCYVm0jQRDh34I9tKjyvihg6jI7UA4iiPIHPQTxISNbeBZrdmyRf6wqniohP2BD
F4n02t4GGzN/ue0jda0ljjGnXblnJMGaIRUg17VETxyoBpn3TpG4Fmfbwet/IKJjoWIJ0Lj+qc4h
rnwDet62phWqm/baJvaMst/uRkphRkkGRTWwwV4QSKshcpHCrdevsnXBC6lVx9Ya3X+uvf3a7oqn
1NEr2ZsPr0FJ+OidRcbsI1K/pSuNXfMF/LtNmWx5CL4HgENDphEr07ALqCKkK6rPzU5Rsf5H+jUq
iN2X+vDn4FOma0sUpzetRhWuybFTXKCY7gDJeVhh846Cr4qkbFhbgSOeUKa1z8ZjcWhdI4vvcX8m
6eV/oy4USLUhoiYartquEVmouYZaSHZ+8Q/uVePE+t1U3tbpTkqdKp0qDj1KDLdJTz1v5QbtYp+W
Sv3m1V1PRszLqzXanvjRe4kmHE/fUOqQKANejz3/UL3Cy58MvnnCJq9obtGIm7gQpF4waVIxy/G7
bYW/IapNcawNTUo9QtNsSBcU0iZ248l+BvRHvWUxkW5ABBFpoxAAIWDn0tOBKpfzc2uhFy7teQS1
mxgd2ObZQgFN17puXrEmDzsTLe5mIOJViZGXY9navHZDZKNKQQOZ+v92niyvTYIsTqCKD1f+DH9b
47ZYMxAcufVTFIU19ldjjMH8rOObysQoiZZAaAqHm/qNwYa3Ot6FMqDAQj/beKlNKDHCNG8uLiqy
2ydqMyXr9DPVCROiKAUq3ySgOkTvmrLHej5gkAR7PGoKkN5MjI4BwBQ0aeYZHrTElNVih/en4VFH
4KA4lQqm3bzqazux5bFGge8L/Gd0v+++j5F+PJUrFDoXlDpjV3w9CwTz90UCStJOwzMIT01ErSbH
rDpDIB8Ewna73ps8jpdz/7ENnCESjSHDKNotZ6CpA6cuK5syANN2RYigLf4hWsknfNudsEkknHRe
3kr60TDL0/I5VoYG3JM3PGVa3l3cdlGmEIbQ07vTCN7bJtCauFAiRVMLEXclgVJaJiuEbucygnz4
pmIY4k6WesWxqhbpskhJALxiy0GukOZFl7LokT08koqXX2tpwiKg5ug0YVGSK1wbTyoLT0LaQ8CL
RcOE6msLr81kyJ8TGKooeDq9M4ovT5ZcKwtDf+bbF0ikPVKvY4MX2RZD5ond1F9oiLwBEWiFnSP3
d/zPDUpPTT3+WUZqmd7p2w/lwuTY+Lsj4COFDeG+onEgyGbge+S1YcTZS2pKuaJOJMnd/bk7XAS3
ODz+lPy7ozeQSjIPZnF7b7TxYdFlXXaaUa3VOgmmJ3AeteUYYF2Y7lVakVBAg4tDr+K+UyLSoy/i
lGVu32AAMdRvNZB/9Lf/GgvCZ4zbmSyVcYdSqezVVH7onbdpdBJ5imalD8157f0dFNEEZ2IkJWnf
UNFjclGgRZpN/K9FMqTYkpX6OmxDz9tDlZwnMbETrsFi60uHLQDjOf07DQabEqAhXEAVJmMpA88Y
geVh/sDX11jX+0+bqNv2buLtVhV+z2SlhjDpeU4EULSYC3+iMh4I4hSPrIquyxn4OyS/0WvIFVon
9hA6ykyU2fgUvp6Oxi+dtYmipl0CpM3jChPXG5GPJRZ5jXrVjoHl6jgU4k6IUWbvdm9uanSAKrdm
O41eQ8+FcjqP+91GVpg6GTAAw/3Ks7IR7k5d0+1X2tJ3FkKg89YZySjq1UR01DV5NSrxOijFWdcB
nDBtxMGF4wyoHQoikuZwLYPljL1Za45UaLFAu4yf+dYFe7SvDTU7LrQotwElB7oBRix3Z+6mVOfC
XZZo12yInbxp92ty6oOJglI02t93xWHT7KlVwMc8uhXguOH4CxkP5WZFtTyKFweZ7yCrhgIlukbH
qZ0wYaP86FBjDfF4lXusvbwzdZsWSO9mLUDt9FMyKcJwGwfIxjG0QnLUS4J+PD6IoQfW2Q/NQOi8
XI0j/oXQKG5OgXFzS/ZPkfwhx2644xj1G1RhwGeN1i0cMKGPkTSlcckZsMmGPu596eu2a4iGdC5/
MpyjOH2iWAc9CFuZ88G/fES4bqnhhzZWNxrjNd6zEbkYrTzA08gS+jtB5d/Hz+xnhzOjoRe+5675
cg1GoiBwQUyO/qj1gMe7h/qwHrda8Ui0Og3jGNGHGDdWZDUykMtGfGFq+p1MY4JHaS5VZTejPuXF
Ow6FcIPoxFHIm35Baga2XxESVDLs7WOtYeA+7yUe7jtFZ+PMaxvU1uTziNUwalQXRraYSa+9kT4d
i6RE/4U7hgUq5L0MIsc+U2weJKFsnZGn8IJzB5Zxwi3skk3TjoEk1QsyCLHAjDTKOzbzyetemdSY
V51tQWuvoPwgjRyVppi3+fHrI/BZn1rSjAoU+FmPJrb6aauJu2dA9cd54Wy5KdaCd72PAIsG/wsD
kG+RQY/QZeufdehs2YsaZNk5iIUwsVLAYZNxrTkmWDEfxIuRX3mkyY2e6LM18s6mSAyF+EqZailO
YZow4f84Ho0pN39C6vcn/6gi3XIvgWAgll5hOBpfwsSOso4WpDbppLkcqqncRgmRmS3nGbOZYgPZ
O8HRp2JpgkaFUouC+Xf6DmiI3Sz4XUGWulmEWoJUhd58OYmO9JPtZ5tqecSMlc82pr++ZCu2buQx
X3Gj6zbayolWa5PzfLj8srexIpN4t/LCfyV0DEsrOWIFJXxPym1SK8lYI+ASyEXrU72davlSJoRK
zA015z6/bxXR5HfvGV9wEseRI5HusZ9J5MAaLWFyyq63dvkU3813wYWB0YT00QJyiJZ4R0YUtWAf
6URDAONponrMZHP1R6+C2dNE+lym0vLO4DCYse3Vcz0U9ZJQVWcHwYmPywCpD1eAcgTL8zuevnlk
aeMh6Ve2oisGhxrGsI4/KEnX9AxiUjbfssWAmGNJQEX1MUiPjU50r40D18PA7kAXwsyj1EbXjlEw
Th9bNboCesfhA/ubFWkVb1KAFyAF3wHV680+/MfNcg0yD6jZozJ5+v2qAPD1GvmAdEfigzCHR+SM
ngbdUFafzuYvFPex1q1LKwoc7WGI4p8nYy2QgCoxlLAL3uarV2yBeMfNeKRQuyL3ROuoJGTkPe7m
iPl1lLsDyEhy3KtDP1XgRVB+NxgLRKjwmyj4mirGDkvdXd5IzDT480/wrp2NJHrAN1hYJdxs6Y8o
pPsVcv0Lsz2opGxXBa62ovZ6zdYUFaFFW032Mfzfn7fYEYbPAEkG0i8Rjr/TYXVJKLBEZbsfFobM
IFEM0w654RGZ/uC/8BTvjta/1E2fSVtXfx3uHnnORMemVQOV6efp6hBSREiz2MduUdhjuDKmTJnZ
UM7z2GL9LB/9d+w0w6yamEHY11FPu2Q9u0xmE96Cxn0IT6uLHj4NowUJ6d2hPaVIQBbz7Z7QC5bj
0iBYfMFBasAw6Hq7ku0Fw117sMPV/+5WNwBv7PMCP0ll8XNXDgLT5BvfGIJA2LqMKlDDTpd6fQ7n
x36O8SGoblHleYwceknS5MLSpteYjdtm2yNOU0N4UP9StNsu2QwCviiKFnQPOSJHWw8JTMvTe0EZ
epc9ngZ2UfF9oNljyh9OdscWypB1BTX/hWi+Rbs1fw3IURG5P7VxMBOm2qgBtRZ44HBduzdVoHSz
wGqiCGs+lbAdzstal+S+0Md2cYyxWHBkMOvuHQWVGFpPk3+97VgsVjpGs11pRWI4fS8pZI9h6u0+
cZSLA5WdLbQSA/zgMUDW/nCAkkubisoRYHT33la1inILswP9WM08yYcG2Ks5cHzT5pPKbZXKqjU3
NYb4z/ab3kTyWaSul3W9pdim1vYVtNVbtmVyVPwh6YwKHJXGZkvnvppfH6QZSLzC40ouu2mYNls+
9wKyBJa3xoPccV+wuaH3vyN2nahP1ltCISjBPY+Q5HHEdvz9zS8jOu7ITxYBBwwlDlGxzzc9WMGL
Oqetu3ck0K6ApHWnFmnB6xXOKunyzNlUsrTKDEDs6NF/R9Xc0Im+a5tMtFraV2iThf3H//sBlhPs
YPHOtz7/Kgh/HN0ZCUJjVR1vbKI0fNlRUpOH2b6dqjBwWCp6Yp16PRiZQyA8LEkoHo6F+3X34k6f
XxbXUjCpO85Eov39mSKsdoKs6gC243k6SnkkEKSa7IBMCfIveTeRI/gjx0NTJJlzlbEirwTjcVOx
e+VJ/uaRPKOEEhFVeiiqvwObq7122cOdsKmeyDQTWPaoxkJjjNAunfkysRQL+l/OeTglrlatd8Ti
Zb6tcFozE103nPOrBWfFyX09nCM2mfHjvd9Xt9a6/X/yzHrZ9kQPjk4wGKb2W35pTOSzlXUHD0TD
hGTDNgebSbRhYnQDkpWIL3HVZE7uBA52Sfq3oRXQa4y/4IW4F5Fwkxqiewo8+31PCfcNOkvmWRNo
F7WN6mMfuhN0HmwzEhOU1THXf/bfvYsiGa/Twl8B5cPDwViy9SHgkx/8r/vtUGsJJLEs1RQ7a9jj
j9onfN0a5ali0A/iiaIu6erljGELzegNQ4qr3eIJgm7yL7brPtQLQxkCxFTG2vwl8zCusksgyYAf
z3IJu1uL8Z7DEIP8PfqbvLHkgE+uVkTAbPEw/6Km/HAuv4rNkSLDaLhwZZOWSBdS2QcjTqXiP6oW
7KyL54nDeIg+tEKVa0XbF+Xzb9x6zPqzdF2YWefCbvOq2banJmhPY5DXqBXEVdW+DfnD4RERLxhg
kNieSi4pPsGhFx/wrgdpriQ0TblRKgRYIHAFDZQ9N2DTEeY9on+iRUge8Zmhzd9KIWHaEzC7kDrL
MX5bHmSosKik30JSKbbn9xTxPIPpqxikrdc0rq6r3QTvlf5r/gjgneu6zFElP1biNp16nyk22D3O
sShZdLNwql9M9SjnKG49A3KZBUKudKKvp4uhkfZeM/M0KprPkjzOvjurUpFJaW7xmMIBK0baET1u
mwPkKaU1lyFMZB3sQEhE/tJqQKP/1w3ODtoLg+kVXAz6gUdwwKuXKcDQn3DVHL7w3MX6biZjP/i5
RluNQqKqQPxlheD95B/I4925kd/EUz03JObd6j6MHixqylUDShZSP1Nnj7QsDcccKgRTL3VYrU/h
feJVUCHFzLfgv5z6Ap4lMEz/FmC5SO5+X4xiqXGyVdsFf3i4Csk49DHfZGWB5cV2EZVKnAAyYrCU
AdKtpK5RpjNam2DVhn0atn+pYn+g7/dQvZd+duNc/Yc0xCu7wg8ltpIFknpuDsYvOBlsoE2qbKsu
dVE1waJXyq4jscQyG0Bg1n+WDxefs9hCrWAZ6GgDhL6OjGVLeMkUYq4m3wfAFhbhIyCzQvFin+Ac
uXfePNm1ylEczUzO+LzxzFPaA4Ma+2gtP7Zpr6f+YW6odiHeMLHsiJ7n3vsci21fKu0S9aUMRcrz
7y21RUDbR7HHv8oJ9oGSJbeukYd8d+6vSdrvSaBd85PoPzc6RSo3GZ2ixKiH7PfstL8VSAvZR+VE
zeigWNhOpOnfvOy0WB2WmNW/9nVitbNcG2SrRw2LARVxyGX0H4OiqSKpVKWtyZJCvU1Php0YY3rD
tl/rQ0Am4yOg+0QqGjoPPtOj6VtzXtwIZBOBQzRcd0QUvF99xSrZoZ8A5Zpyr4qOfPyGeeV5kzJ5
hiT7ArGp2kDiIqIdRFFxW6deiWXgmmYuykp84vQc1kcWiX8GO2hlIikIKqaQC4pQUIXPBbbMLUJv
StnNOvQSChtxZjVZQJnFtVFtdZc0cgVI3qIugvTh7SWrP6HJqnzIUytM/gNGEzN/8OPSLzBaZ08u
htfozcBQiVEqgb5ekbsNHcgKvzOqKgflUeesfourbxXSmDHR3yXA+pOtYN8dU85k5hnnoTqy/bt0
MckLVnEsaeEhgwEvRbKHkCf9zVy1UUFLlzrzvc+XNkDExXXhffx0eW85+JThGmY4Jgb7wNScOzZw
NXnUW47w7CMaf7rlQp8ybNYmHMKiTJuFItVfchqAuqf0t+wsjKWugS+s92nZUHlfryL2sYbYKTyX
ztSUa5inw2dW4DkFB2+X861ac3u8HobMS5AGkEF8B3nRl/Ap9oOGC81ownED2zsddq4uFpQUd3AL
3bEjjTwW/UXHa/Zt5yjLkqmz4Z/XaQ39NBiHwxnLXm9bnf3DitAAInsMYMga3Q5mkpjkiZSw/bCk
5BNV8AkyT28BP/TtSPKcO14fTCP1V1zcBvtz2yJ/8OQ30MZlqy7PfYqMFzYiJJ5kr58UWPrRyZdp
gIg9b49mJMBFR7y8zjrGeNnDXnNKHJjSuv4tx8SSml1JaW3nFwQOkhIksLKlkzfsiKyU2hKuoQDP
25n9Xp05OIjE8f6jUWp8fizBQ78UwFKs/L0bbNPbMNLJz6B5OaX0kiV+N7N6zL0AODJTNmpy74CA
YxZpspp8h/sGgobyiM6b9F7dMQuC9ARWgCUpf7UAv/Md0arNFwsLzVPBOaSZ7TeEJUykt7WMLDgC
Q2+awK40ikFEPrghyRkcyYDe07drt+RmtCZp8Fxxqp+uxmjbTloHTU/e/g8lLil2CR5WN64U1JA0
x8UGr5k3/dmD06h9nlxI49jCPDmbvw5M+J9CVN0eXrsBUzYBo4I/0XaS7hLfNpH64H0GCrQ1Qnto
W55DonIu+Ok2wUNGMxD0TnqWS6ke56isNeWvj2KErPBJWaeL9ijnQ/HBODRwfNfzVP/pcn/fqOEC
tMTKheDy0JJ5ieWerTGAWrxYDrQdxben8VGHFXQ6EZcwt2t+V/rQP6//UjCQAR8pGNXB+2mNjffl
7zfEOzjGvyEDsrk/8TFb7oWaYW224fcpugVTdnjHlWD02hrXPwE4v+paCtK92u5kz3ea1sAOAjIX
fxznAGW6TZQswHeHTAS7sWNXmnOznxYYQMKmcBkRK6abjqKs1EFs2KJYKEYn5NmiYABlZKPQelo8
2OTKTh4aT4kA9GZLR7P2uJ4GIRFUcPkFTUil/5u2IBageX0+wAVfYXHKw0kXeAcQvavxopubh7Py
xMzcNP8yFe1loFYLGOHtSVvMpyT49p/jSjzkL4YxhcQ7SRO8cdDMweA7Q9E3wUtm6I8qmikI4wad
Obbz7ghKcjsBBZgo2yS0znyysS3fpZyf4PONbW2modnCK2gAzdJlDlc8EqXNPfzh7ZkoEt03TyLZ
DuXeYeK+GIs5X+bqf7L2gVPlCVjmgG6aq/KHaILj99eeFXlEOEMQhFg6KLeGk5J4NL2zYS620ljM
7ApbsCl8cUA/tnp0L8IYSQCuZlWjUhCyT3rQUn7CXGc31T0QnQKoR5EbyVY1SyIV+N3Dq+/MIneJ
W4a19lgYoIGoVB1YEFRwdnKZyJ/8yIUeIc/1mXMq+d2i+oCrr8gz4EK7m2J0/eRi9UwDoMAext/V
wOiEtcNF4EYc3ZHSfd5Ol/eucG0DHkCh+2s7lxV1f05372GJCctz853d+ZCesLl6ylgrFsJBlI+F
cakiaqZeN3a7a0pyR87dSKVNFFBGj9VjRrGhlKEHtIYxZqzBvlyYNfliDguTRM1Os26kzz0FDOfr
rv6CLp5Id8eVDEC2L2v032/Bso44+u4qVPJS7gZl9qMDbVQ5yABksFUIEghR840T9ZyEUMtJ09DY
IA3ZfqR8iBaRUZXnlV1SAsESYfyFCgjYIQxe3OSdt8d6ofOy3gCYGecTRVDkvCcGaXpIXPQ+xaiP
reOtGNj07RN+Tr0GBcSaCqd8j8Rs9/ga8FG6daG9enb7Njm6d2qmxnKoqd26+trtz4oseimip5jH
ol/XlAf0Fo5NrwGUz4HP6uPy+7pr7IhVfer+gKLlCHB12IW+V//UddiHr9P44Ti9RRv0y5NqkOT/
/Sz4anaOfuNRuGScXYUlAq66VmnQBMGsQdXYYiEXWd13GsZD1aMpAhCdvIksbjbSTEb4/BZlIHWX
aEEFgob081a8oKdvLs/6cWF1zj/lK1OqIt8aqyPlqcdHguduywfkmUcxT1UysE6jRmoYXW5WQZiY
uSjPHwDnH70pySuOj424jR/5U/DmaHU/3rXqCJykS5LSe5OtwHKSjsXqxotNTQovUvKkmaaH4J7S
hii4LHMSrwlrtyWkegjcrfsx3ngmsAWXWdYFz72vJKtFw2L+89DmQkDi+LKWCZ930soJAxxu5+IT
KqWjW3fRMz4ES39MaaUS2/tro1VBkHa9Lfavb1OozWU8QkY3HJxgNyA/CT/J62nNqitwut5im8TU
bWJyUgdzAo2ylTdQ4HskHGvbifBQ2VoPn7fsjPYxmMbiKJlBjy1ctUtkf9C21kWoyNLgLXofbTkV
6octc6wjiYb1T74yw/F4j982TKlHPbJDNL4yzP3D5/+a+SBNiGFDfE4sH/eTuYz1jYW4/cyE2TSY
tXgR9xniVkPYIecS7MSxYYRX6EWM7l4qdU3+bk4yqvCm1IpedTv7EwAjZdnVl1r/o0EMpHi8212+
GMnJQGm5oDWwLSKcMftEzHSel+/Kz6zgPRX1DplUJqIL62+DAWIFjGgc6x/BLzIHS4chdUKlQ+2o
BVnGDDnclfPHlJulTiyhCcI/gX0yaUqHLNZSfZPNRc/0204sALCkHJa68EdxdYc5wgAwZOHGl+c9
mcjfVoV8KqNsZPgYWJU7p+9nmHr21e8uOgNWQDbpxvrIY72IoYyPF/niQHouR1wFk4wxwhI/r6TZ
SUmSuTZZESa3bII7kcDXDeG9POU0xGBfFr1RQM/DGtATIuCDQ386bXuz6J+ni+Ox8ZI7zEBENLCm
+L9bus/EQ5tX1yl67nYAoYfD7hwG+3j38Q0XR2O7vkpUNGBRBs9FU1jmfpsEXPbQiZ3Hef2MCwVJ
fyrIistXvgapjr2kHNb1Ytiu8O1FQjaUN6+YAX5pVcOfeo+yfzFH9+lRxobmeySgATdlgrSUe3hF
QBRP7TcY4ze/D+8lGPF9cK+JjmO2UPJhucH1SQbFYjf6FoMWSES5l57w0b3rLSqDNIOD0Rl5fX5Y
0VNpVU5PVKdJuf2OamhSiCGmFQGF7PA9Wd3RopVUwnqEyIf/YxLn8uXTzhDAJ2IPcza2BJzi2Jkr
zT+Aiya7b2RVgiknMXIw/MEtGH2hpupSuTX7wpayq1kBE74AhQeLo7pso6tO8IMyM7m5P64mzInS
gyTA/7S7efyzNofheqXw1ogK8R2NBga7dBly8Y0ulU/oAaQsucszxitAgkF3BwzBhVPwbQsLMy0v
2nmpGG5GBCjxW/0OP+ZvaLBu6P6fyuKuEf9g5cUf1XQodqoLlQgnY+9LTmSSklW1v8dqrq4NEYbe
eTqIUy6YUDpd0PCobCqyL71KXLU6mxvNygKI+oRynkAFXAmN4IhluqUeoK3ur0IUjTQBj1hcgWPJ
5Aav4hfTzTSuKhTtbdhoJHBh6ovLWaXLfoWKaNQqxMbrwr5LSqBnxLdZf2uKwkg8ag+mFsv6uRxJ
3dnCANQXia2d0oja8Qwa2VF6Am81Lj6+KnhPtUmeEQNnXaqx0lrAKFQCm9/ppL/7O5HWx0UX5btS
JlvEpPZcjvoiGrVi4e792m6rFpyypSIgyO5rsb7f6EfVZ8u1AyTetng1jxuHkXoyzO9X4jjKWqzW
YnZYilWo3vzF/mcy2GAsG451XJux9gD557YqSGZl2AKpQC/cwnAwLHj2B528BplcEYSZlip6vRJY
zKprPXSBFDv8WVlVNIVJtL8hyK2TMCQ5cM5qu6I5GIM5tenG7G90X8OHgWYRvy74yBSQvbG/Fbhb
qgnzdCTEPaMQ4jrAuUvQv1H+nUBMy1FZHJSddHzbQe7uX8KYom/Jl3q97+zdgI8IGSDqExbFUrMp
K+U0dHJkjxlHymv5J91wZglItjskEnfNC83DslFVsCwDWPGeuahhU64Z8d3gyRFAz8By+k2cLBI7
PwnE4Cax9vDJ8Rjmb1t1Ygr/5a8735QlLN6CFmFEGjKorl1VtvIN4sUn2LEZYC2pUTbATYfy5MdV
++K5IcyJtHKdVeOKNM/YWM2IYS2nA+2xzsDCRkuhrLlQ6RBw4Oe6bHe9H4bPbmYAK+SXl45E5MC3
WV/YA+6P+pajSQI3d9wh4xrDyuboqBsQ/VuJnHOnpLOkDnF99Gym7Sm/DLQ18FzmcOhYxcjnUoBF
P92Fn3c2Ttcqbc3Y89MlD0v1M/UXrlCBjZ0toAJbyaihnzPLYcOoVc9ylLis7YS1a/kB5hyhVffK
GP713lFsqfag8aZhaHZ34uNCdE1upHbHNeYhLwZjDePVDWXKBgN3V6m0VzC3bP52j840JSNsD+UQ
XCx/5OTa6scDfwt7gTnLdqyMJ03w75dZR/9jXqo9GtzUbYKrv9E5WbLkU0/kt3YtKAJb2n2cnS4o
9jCPXX8whrEMvrgugnNg6INMcYej1HgE5xTENCeZyGV98MekqbpJCBHwto6LJsS1OUriCAOepUYJ
Gi69WbHT+t9g7G5bLaGt67kOUMOoK4m5etnApXULLWnBy/vsp9ZbRDbZ4qUynPZKEFTpvzp+In8a
Tnmn5LQouL2JJE+60cdtf4k11n75thfe+CgiGld9MEKNc81rimTwxZ16VGoJHDgiYzquZ7RBCezM
ROAFwXKR1f+iCPMJoV29aDmYqb7mKbdZ38m1MIDi2K0GcT4fx2tIk/pBltU3kgicKOAY2Vz2zi5A
Mgd36R3YZY4t7aGpxNFSBixNSvaJgz7GctyBInQAQjRFuXKjWMv3hUyFTh+gEgA8NBsKc7urZ9yD
qxybhYPjMaLHnehemW7NSxUIJKZpuRo5DM02Zgj4+c8rVMPyrM6yy6LOAA/cATvNEVYUt8D3YfVJ
x6RVNneNwYy7TNVcpUOaRg/iW6lFFBK+05ai6m5F/DYa53JCW6R7iRrEr666iw5F5VaCyIzpQiHX
I1XG82HQretxOJqBLccnqpj1mKZ3v0tL6Z6PAdMSg6ijWw8exygkJ9rixwu/XsbleNSk+5eBXAcY
WpMIu45WiNKJyM+iE5mz5gjzBKPv69PFBYRRTLKh8A0N95OtCl4mcOQk1eO/1IZwIQX+5Vat/VT/
2wsxz7m1A/Yi5fhgVobhL/fm/eenudUbpGF/xd2bGDpaDfxh5RKdwcgHbsyf6ny9ZP0ZlDw8z93T
zzIjexjaFVl8kAssSTQbzhtAsF2I1X67I39PxkrKxmEVJb2XSIPdusBjcMd3ALU2zu7G7z216vTs
tjEvdzOWXItVDkVNFw3IiVpiu4t/XvNuo/fqklx3g+dmw/QtNyp6K/mCILynFuCsm5VvHd3ApXe5
uzvqbrvsDX7R7pq0BfGCdpF9ZhCYBzk7q1R9DtsXfDh4I8nY67kT4n0hP8SgE0sCCfEEnJifMN8A
aYkxGATNy/Yl8Q+8UAmxXFXaB5tWhgF8xnwNBxNSTlEx5obFbniP+pt0bcapZ4QrXeE9OyuZszC+
QF/OmS5XtvHwYXCXJPG1VAzUv+NScS4h0NGVyo4RcEmMpcojeoxG8cAsRT9F9RuBworlTgBAppzK
Pm9cQxkJmklNqcR3vReM1It88MseC2g7KsKpwIy8dpEMNJDcnfWHDal4l1YnT/srqRlEDRHPkoAX
mxfMFaV7Dg8INNm6VorhJ1S9Eot17JrPcUNNHPY0z3qHOBmAwVksrcPAfxKWGjbRsQHRNVvCKO4O
d1aCiXzmcKuwjTpk0K8gzJ2GHC9Bp0JuxMaSyW1xZe1Gx+1Vm4Z1z/57HCNUGzSReJ+25YrF63UD
Lgjtv8894nBYCsgjY6s0NTpAFqGfs3aZG6vfy8d43GwNZ4/kuURO5vK7AhAgh79LiAdUPS+2ckEA
/3DVRclfdhCWwEs6foX4GS9ModRcjjMTmLMVqJRBiMewF8AWR9qOMi09n8inHYKhQU+DC40DhERm
MX+YFPR15+MVmjZZjPPvgYxZA2axLDZz/Wkdduv3JOd9otUimK3ScCqo9m8YkxqKhDk5AV1JNjCV
EzhbhZ18ut+ghH3noZ0+XlsA8SpW6uao/1BW7wzYyO2ZFNNyyVBU8sZ1sfmjNZtFAVET9j9xPzK9
I3MV/r29gdvaYgW4Kqdt4KWl9QEKV/OYadzslkZkNZYd8AmIrCZkb7Doj0oAhY/lj0euToYZ4fWL
xM4UrMsXUCGhGXXXWI0wFS29hPFS3m1WRy4fUue4y8itmAREp/MLD2Avyq/+ez6Y661swLq4fpPK
fTrnQ8UmaGRIc4selprrbC7r8BB9fjQeKFBAbStEae7XQatxlFe9Pjdzg0RB0A8FZk1p4hM4ISWa
11tcuq6jVZ2tKYYzp7dDSyPGX0K1Pb82RuBfQ2fX9yIGfnRLnGaTYwTRDtBMbDJIdkfaVrsV7E6f
Fof5zSweQhuTAdL4PGOALgVLRzDwNuTJXecO2r1ac2e5AE/GQ5AXzAhKtDCn81fQRP7T2mFLjg+l
G6lujQMsJDnbVXEi5pZYZUTxgCrh54k+mliNn7yfLhECotdLFjMyHSXvfpr02tzjzyq8ckPVMA+1
hsRaHo4K24O9+AAkAC1Ukn3qvP53H/+7UN0FP/CClbc6ZznAwer0P21TkbwNrNBYOm3WrhlaPXLv
8s2GQNczjqpRkJpk2DZ1UJTSkJQPVbGGghAlpolm43P4q11EFzXvsctpInMXc8xMDmRiw9wwhPpf
J+Xeu5vFVFh8rLw7ZF9laiMJ8LjOS+7PnHNh2JSuHeYKZRR8dMD26zN7wYtjOuUv/wUHtlH3R9lo
s/niVTt5tqnRP+W4cNgi/EKjAxNldZIjh0EhYbtFyDusENXcgpahuVpsuClMjhNpeXjGjrCILgZr
G+M63pQrHXNqqmfnTdjW/cPWP9CosltGiIBD0Tx9xrilg++uBExO/G0MjvXEEjEjviDMqABBGN2L
HcByGUrek/VHblcO/hci4IkXRzN7eSTFVOZVwjkN21/Y0SIcAYpgHhju2JYX7P+wuojoVT5jlf9h
VFCa5d0yuZkP9NCEOjP+/dLhPuW/6I+obpOmaC/tQaLBqiQIGAHPjimNTFb177JFh8Ij3rKBlz1u
u/5KEnFXAGgeFqkqdi+tvi1ycm18prZTfDEp3PUYcFhBf24AVaf9T8kdQiKhwZp4/sqzq+xvL7cC
hxp8X+U6EUsD1QUhMoAi/dMmKLQKjysZnNfXpFQ6P5vW3sJn3WJJbwynzKdPmS+NnD1klU3jRKEb
N6105Y5g/47mdx+yhmsnxrVNLEx53Rn2H/Qr2mnAmB4gjUYMjkhgnIv2KuFSjiBgSPil7Fg1yo2Q
9OjPB49L72OkuoulrcjhlyjHW56N0/DhWBzzy/TQv7iL2ByvghYKRmh+X3MMmj8wgi1pAfWYhtxA
N83iX08lgDDKLOqQLGqu7E89DUz4OqvXsT/q9QKA0wrwX4+tU9JmPYIIs142tB77dX+AcXdWCM3n
BTiETI35OVDSwnvwzP60ZZaxaIu5WUEsIK0HPWvehFNvdJEq+WwRn8H26xQEckdO3r7KmusNh8zL
4WYyJltRA1s8cuaOuWmy2V7CQFPZ3woUKgqfOSPV+DTxAG10uwJVoWuJyyeR/6I1iQ7DMC3c0PqN
kQVcn5zkgjfUybkyN/TTgtW39DK2y+/WNjO1nMR8oCeIHnbL5vPj7+xynLauUUqE3g8zw0xqORdN
tDmJGFaJRAZPyfZFuzNQe9toH+kbnMmNUreGsbxCiYZ4ghCGs3afVQwgGtHesRhasMEllbcAg6Ly
ugj+tVfPF+roGzHVCwjuMkOmoXhpoF0KpABZH7oo23T0AyK9SQANqp6bTCgWur9FjspmIVGH6paB
4iAx6A+78cy1n+2yu7htwsjCYyO9pcWbSG/z0q6hKCVIJYTVzAq43oys1h8DGUPhqSHNd10NNUCu
C3wVnTlA5fjc9KC1zZnTZrNzyBKNRvntFZCgVvQlV1wZGXkCYrdV8YpC6/Etu9YFtMw84f6V9c/9
6UpvyxaOR5Yc7+dVLb8uWwheGcP8pXmKtLOueQLDbowu2S3edPC0cLRuGNYxPcTlCRKCiQWVkzvl
7+UahOo435PURtiPw9441AC1/hZkrj2hr3pwcqU2dpzHgU5cH6jcSeQi3a9oDG++eEXtXpd263eN
6l3a9Nod7pG9GSuKSDHSjS0GNIl9t6zqUCaDdcMFqUCB7M6JaDGR/NIc14ECs3mRZDT0z9nZjOXR
oU2L3y9d4PqR4mjbItTwf61rNK9m14rV5LfccL3sNwL3IdlfWJcpdHwmNv0aUM6/b+m7u98vdF8E
gL7/3J8sefpUCZ3VH7pplxh+3+1VHMGTMUiqKeZroKg8+b34GNXhNICTGOkWQoJSXmOlenj3WBDi
P/k6snpYeqtqARpcAR1iFYEWtj4lsdHrp7OHSG7asnJ+8ieuRm9jvyWB8a0qUWyxrsFhZ5yeWCDY
TRsMWMKl6w8zC8u2gT6gJpE2gcj1RSYapSp0A4NLUHCOjoPag2Tv3MNZTYmYOtiRgEcaqidMzKrz
ZY96xd1QdrNI4UayD+IO7Wci3VCaoT/wXR1eOUjDsy9lC0baeD77e4xAkm46YOEBhOFf/NLNjekE
2bbEVNOPCodKFtzvWB6KwSZ56uLFxC5NtI57+rGXXqPbZbJljiJx83Bnc4Ywgn+Uc/uGanu47SRi
D/zpedONhBwXeDKYrrSCCiPIp2jl8Eh2CV3ScgB0DVcP//UktRey8DPMfXC8tCZB6eWpBhz64yyM
t93LIXMNN/VjMsOAGP53PvmOcTT5Owr9IJcZGcCI9bi6oWyulLIS0XUY17+Vti0Hbktn6PsX1cL3
vlJwn1BT2xNcu36K6XlJf/bW9c8bS9gpQO7X/LaM/b/ZBEjciYvLasGCfm5cOOVGiYbX/8zRD+ET
w9TUl5x1PK2gLBHbHfjDFo5s8Adsf1rVXM+WIC+pf3pghp8yn5NA2l0sAkTP2fqsV+vDTG1nzJ53
rE5AUBEVcx12RGVlcvX6MlKT9pI2bhsmj/lzA0f6AaO9HTxtFkWr80vXGT0pTDJBAEGiygjmjPoU
BQ6sI+vvL1sqVkWkBYMBh53q6yn4hVEwskUORNIo6fnmVEtHFild1TnQRShm5prMafUWO0S5jXS3
HMPoFgUhkTz+JUUQoz202pW+HoweGYv/7+isu2iokS8oHEvxG2FfLFeUVMwQoGRGWZtKPUKLKPGG
/YUJuZsxNJ04+g8GoJ56xy1+HohB/k/cD5qvApAur1hrKzxL+enl8sZkqMH0J4+546tVjhdgzUl+
7Tt7L3rtLfrgJVy9f6eQ5KmCTO4B+yJpb74G9jTAe9eANnfdwYtS6GaTEdoHanRqpIasf0uAV104
/MsZ9f5WzgL0ohtr7r4gmyg0Bo4crknd12w3ppNuj7mz+EuklYnWqtsr1sF+/fnbdl1ARXKdXdjE
czDK/V7vKCGzHTkX9lm9x3sQIOTfbnCKR9LNq09GEwW2q+ai+FcgRSdAGyCnjI9KdusySwgYmCgD
yNs1UXAWW5Af0Me3YJzF1t0JiuD2gzl/TpmkfbLouIN2r0xu51nOAxmf0cF16ngKGf2a1n4POPf6
/VSgnCpppVEwRk4OcRTHKkM1h1Tdm54tbB3p1cpiYQGydy0joMpqc/71Bz3d3NR/mLnhzErXi4wS
iZx/ayF+TZFCpgaunfMpU6WE4qWY2ou9dZNejotQ51N29BuwEaJXBZK6iFm9IfttZPzOG6uN8TWr
qzyplsCz9d2qzVUZ3g8Ef+9D0PGaBYsm754igT3LO06V5xPxEe9h2egaRzQg9HsGch36eiefLRpP
jX/WRCnlCN1GAldY7qNtwUX5YaNLUy+itDSGZkRoYV4xWAdjQ9sqEoek6zgZO3P1T4xUYodxImtl
8v2ZwNEjwRZwoZNT/yK9mzVuC0J90GuuH8eFb9/HklO0GzJbVbQxVbSRUYt2FBeCI6rnLtyqWIgt
QeubJCa0xNT1USae+yMhJwAFYRgkzYpM7UWUwK4x7/tgM2vkaFoSmDRUhFWChk9g4/NNRVeOiFgX
QdpQv5+UdpQDtBsd5DDFor/qWDNrcIXoMwkzejeuIuYfEYzD2E2YNBG0DqBWI0JydNDoalkYifw9
sOrnrM4BZnstTo1rxtijpCpMMH5df4IcyvYokhMVVZS7EK667IONc6DfNxMnqUsYgAdulpSxzlti
xw6FElyRB7G/M6fLi7FZYbjU+Rss9W5P5fEiOn4r+etAQGtOLvkPk3l+5z/1jIz5h2vW/u0+lx4u
ddxu8hiiAy8ws9x1XltKlMKwG1lpw/cbMo3V4KoPT5xlXzxZhwE9yTFNe6SPOhPHISS4s7sg/44Y
zjCTYS9trXd3k8+ttZXi/HerkrLQD962izlOuM/7AQlMDszUpj9axZ8K90Us+jYJnr8mWoefis39
9KjY1fVVFJb0Ig14zf08lHwWDn1F6wr0iS1NhMA66HxsMmzwmnq20hvoaDxt359ZRkud4Db4PxRy
PvgWPnE9252TNNphes+XLdh1cHlxuhLWO9vPEBBuMYS6Y1x0NLl7uYUpMWjJTElPDy8D6JFPpxK6
xcmu5RgplfMeOgRks5ZfHZI2X1XmsbsizrbWJE0Ps0hSeCE046BabY66ZiJarCxpLvAWYtOyZiMh
z7eR93zrFW7Qo966CtxkB5BIjQ+fJOpeD7bozO406sXR8aYQycDCichTjilW+YyarB+z8ZoBDr9J
3B5HghKbMci6zyRPEM3AfPIhRzTZWRJnshy2NgyZVpbYhyuQZfVNQm1UDJY8j/U0iXyRRW0NqNXN
MIcohlwhxgEDxOlVzXYJ8Ex5fZAw+NvvW51tOdnyn5jr0LjE/1PkNyz3wlVuZjrbbDb6jBz3hPTB
Mav2VnbjSxSgWnjvkW4NYXjEbHQfYmUBwxy52l2h1F1iZjbbnOggTrIolaY9pZPRp1uMLtch7/bp
ufDtrIrHyQhjZEltsTMCRk73RgRuhTaHdDQb14qM0yX6ddi4UnPNOXhAP0Oka3WXCmh9sN7nsqaT
7/DtLc+KP/bH9UWzYdWq3E7iLu6omvA5B9yW+0WeT/JAMBdPWNyvT224/3k/x2NkGqfgkV7JfowF
Asaw0zG95LpELaY8MTuq9oRyQZFl36TKC7VLSAtx/mDQgJfAfDQwviEKn+Hck0YeUpqgEtTTqF/4
OsxBgdgwazMpuNrnDPakC5RNqqTapldulilVZleovwyOi7MabFTANIMhF7c/S2KiXmCI5WkC0wOM
mtSjSi8FdHyVNdB38b/0RzISuw1wUOFiOVl3AkyaAjfREr03oPDI7yaUc1B8q7zO2YfUAYXev7sK
MFIfDse/LVijZ5WIAcZqhnVHN4jlbBSPGJs6v6tCHT7wj2oAgq7sYI9dxY5/wZChPIBZU7toCFoU
4XOFZlrljhO3+MGkUjy0fDCOGlRXQgjqAxn6FGSNv73hFcHoZPNj9D4c2tkJ7E58VmPnab9TERPv
aX2MowmXdB5OOHe5rh4Ecs4+F+obkRnNhxtfCvs/BDjWAOGic/wr3FsR51Jmx59I+GoF+jUhx6LK
ymZmfBV/9gsNKsu0JBvHdeA6cjxJhJpwEMAFUFBBMRHSJ7GaA5vatv3JdRUEZoWrRvUvkSuMkcrd
Lm1TyUdPTeHz9eszffZBIeen16K1Jn8AXHgWjEBaVa289XRM08tA2U9UE4uI2bJjRi013lbQ1pOo
OtLjn/JMTcmw01nMyon7mLfitdcOLFCPRGG8/7PakGmsAaUTFY5MGGecxv7JpqFmn7dL1o20PK8P
cQSm7yF2U8/sPYQ2yboRk9sYQs2tvdXXw6+IQGnCwEi9nAOXsOUmKOkEfKtWVR8KKIcqG+BppNXQ
z5s9r3YntYfAHdGNRFjzuszDDsQhFWV+cKGrGNvLnI+2BHi3lNwZ/M6O6BBpggxkueLf2EAaJU34
UrsAMl4wQnYDJdtnkACe29KA/PuB6Yl6wFtJZ9LPJi2wtwBCJfO/4BFn5L+fMFRUWc27IILU+sUF
8UL7hyDWclAoODp7WhPky887uqm5HzwQmQY7MxVHMhNfj3PmnQDxo4VUUFHleNJ0f2WkCfMb0Lf2
1aw4jSDJkqMd3sRLYQfX+pQBVpPlzhJeXDQNLXCoacHeTBjldUqCUty0nprmVeR7IK4nglyzXSqm
FLU/jE6c11WkJ8QbMv/uoPRIO5ss/U+knMGwsOwJoyUI4o9ACCCyXp4ViJvJWElhAi1ZHYfOhxbj
CSr2j0SAPQfamqozUj+AmiB1XoVgvpFtWc5PmYAWURHY0+C8lyTCr622XkXzFIfSRNKE6/QmWH/e
sQ/8iT8JgYZDF4UZrBj+jEkTGWuHWH47Rik5NyLHdl+hJ1h9lJeAX8ZqY6QheyXmnhf7Xyx7wcgS
zFQ1HbBM8xY7P//4rkpPmZODLBoVNvqswEws7uCq69WHquunllPP+VaTkJptkmhhqwsKcP1IjGYB
PQBVqXxbIVHv15c23s+VP7NGVuoBrJpsEO1CCSzQgesq+Hr8Ur0BoGadrTD6+bov3VJTRKwclLNW
W8VQ5XjPzV2LFiwucjcyUK7niFu1NMbyN6yVSfqE+u/dFaMLVNMMvWUnwdd+yaqChS3EalRIPC9H
0749OKeUyWfVi+FIVZIKybwNLASfYbTUA045nS7RfViVO1zxY2UqwPPbX5HObn18/P72kwR3YmvL
ghzO4zwxUDQUYEjmmWgUVbjyHNbaOJwCXPa8D/mbS3zADMIFx2IDC5icvPK7CqREb7pvYQ97pkBd
mcI/F5M6xYWnHiJTHnJnWdYLvaNmNKTh2PV8JfiUaghQkKQ0Gj3JmJHF/12+JFjnEskMBYvQPujq
3jh1EQbenWiTdnCM6BA2vtVRLAYGCTX6LBUjcMoj5QoB/fro5EqohSSc8iVZxnBWVR290UtidRUL
YqrWP8pnOm6He5JP8PmUgepZX1i9uydqLYGmk6fp5KmATkKfEMlsYXuG+SRyG4fSMEom7ynKWw6f
8g3q/cLr5fHmhdc6/pskdRoRNHCIexTea+frMPliL7tcbfMNtDgw0W8U5Av4jKrHx1MIvo4EsljS
ajkgZ869dcumv5kUMT9FxnNIZFiqRH8f2UOfwbM7KywCLvH09StEaVKcB3BNksjOqz45NhXvO8E0
3k3KzRH8SI91GM/uL/JPi04Te/vcziDTeZPPDip5ewUcMw0wKUSyy/vLSpmV88XOcnSXr1nbSCFM
fqkV9E7G0sn8PSPH5m9O8m33AbH1BYvasDvlgHpj/+aKtti/ohotogMiFkAUiwT4To2r4KcYks9p
ry99ytIcF3I41qiWq1Xqm9KxVE6rRIciSSPb3kQNFm1LFmyrCGEH3kzx96imOEalgxddKi2bstVM
h5OuQezN7uDEcBZF+X9t+xWBjmhVNdHzESSR1g9ZMAXVBNjUg4/MPLafd1/5lXDuJ68zWiHgoagT
2MAu5w3RWyNiwvjhq6jzmPKmpZMVWZkiG2YZMjN/1Zn2qbn4XQlGw4l3qzSSMdQYf+UXLajgC6/w
I6OFviAgdd8z7llKzQ+C+6a1mhRg5ZvAKYU0lf3FsEJAjSInMAhsotHIUkLd4xoZuWix1VMvlkUj
5DZpZ51kaB5gtqqGVuUVx0O977IsJ3DpqsBf4X37TaudmxnKKFjUzl5ePfRMn7vJGGjKpGWPZm3j
B5OhDtqSqpNtSPJUi+Nvdz0KbLzNKBH0QiUojkZuf7MMtuyy9mi+r+SFqY57wYFpyhIXj1LMobg0
psMrSTqdF1uLnWbWcwsRuGxVvz07wgu1IzZ5M1USpn01sdPLXKUyWJl5xzHc0eb2Q6+JO/7/KHph
GGeiiYPcDSPQBZYwYPWHIh5dsFw6Ey2oXlumxSXG4gSf/llQCzx62tVKjso6hkcL7427E6TVazPI
W4SxLAm4ocVsW0ygD9frF+sQGmoLIQveOtRsPEf23cwkkFSLM+ts6IKqEAHhtRXCkc/znqVmm1wD
w8WpdyGW2ND8DtY3Fzrk2g6jQpVVSWOCZHNLUY1a8LqV283uav5iwecQFzQ+h47ffa4BgQkyY7WS
4Uke/2srQCpSr46f8O9hlSm//CoTCKYqilB+YO+6t84cwS6tLNF8L85/st04jIFr+pqOVKty9wY1
Wt4O+C8axAdTNwZ0BJ03V1zJ2jtLy2/f/qBZTysoK9bl8u1uYNGhYThZbj3OSDW+LLwvtAi/U48w
V1UeymyQ1C2+Hoa1SGx/2kkayFHR+6zcPNVFqaihT1fnJFH5E9524PTORqt9UEDybOZltXn3vQPl
D9dJrOZkaytsEEAPDVwHiY7UxhPAFpdy/0YdL5RO5/vAXROKQkBBz3yGcSahKmlA8PWHJkCNoK3y
/+bfR9XOcfbL5R8VeZ99PKUNC24iCWx+ClVagtHxIV91WtMDzkBGC9SNNMCmQ+RnkouJeBLp4zq1
XnIOr411KxI1TQqGFFREoD4k51eJ4KdZ4lthGe35YSlhzYuRSHZ7fnGhFQE27nchPlECoFcu58yz
K7JBRUTvsiE5xY/62XHzV9oLa3anYXdy9CODx+05UWSQg83rqNx9EcZ5hiSLJbt20FSAB3tAMetH
A6w5jaiSZ4ahVbdJdBqlNFiIYNQMKUMlq0r+PGxHMvkdU/fJvZY6EJEbkIQoL+eF5NpLKkOlJvdh
E1jF+oWSw5ktjJvZD5nBzbfQp4njbV1eZwrvu2ucOaI9w42Xos5MnE7Cae9v4JnTu0z5raVWjATz
kjNN9iodm7yb+0p91aUCkdd5c8PSavDsKIJS98/0TJQmeMuLsSJiCxp3LdxHxXAisA38ScNztjBg
U8agvHYKH6OFKTu1J7FuwY9a6uaz8r1ZCzhGJX8rBmjMV04HyUeQSpxU1aeLJI+fS/u9mHf2c70N
fXtIrWvZLGdonJjak53w8eKkpfxPYvsEHnOPbNC8YhmgIWWXf+KUKx1UIsJor1DKnOfD53qM464P
4UO3u9+KE9w5NJN0gF7mCeE8fgDCPrAf7pWgWz4bt8txmnboPaIuaGxYdXdkznBB7htANN/sXbho
BtHK38ttQqrO7d8vR8n+rW9W3+caaCBc1K7gh7DX+Y6aRgOhzqpRN09Clplz+sKVXTd/r6DyHYZc
8l+++6D0s3ZLrbqVt3l9MQUg+DIWnZHCkuvZXEeWoYgzu+coRm0jdhnXQPSDMaF7ugldU7VP7Fs2
rkaaW4XvKSFQn915bhdsCaObKymNDDoRSk0JVepLsvG9AecD51a1jVgjj5anPrjPAgjI8sViR7B3
mGA3okF55UYyXBJrdS4xdYWXBlBW8tm+1EeTHqp5kbrfIZDYCC/mShYDTOyflls92g5yaJraTtuh
OsEgiBtbJLe3vhIijTbiOJt4kdbCwp2u+GEfHjXyb4oqF+0iXiQnW2S3pWrznttr7HYNfUZR6IYu
d8tz5Yk/VOo241/yNVc2opQkkFYII08nmF3pCaBjLSh8k0ffEURpPdyl+/w/PNr1nsqe1/ZTXr28
XhXA4XtvlBodsN/DnlfIW+50cQSuG2ER6ClZObq1D1HTcHkEAuFbkYEz1XhqgGX3JC+bXaMpSPKc
wUjmLBU6CQcXcTWxbKLO2FMKIvX7MyX3R+jZP44wPoaeg2CE6aQ1rfp6jYSAH8dATpqM4PMKZXiK
2brRidLRIGgjt4fMu5liuqlXtTLCCG4OgYL/RoSwo6vnonTb0NGY2ABngoQPAz9VfM6Vsw2mlGvG
TACuq+1zatjbMuDaoQQ8NqpYDw108RcSftNF5RakVXXDGHRcIjB1LStZkZD2JxZ8AzhLYsH4AogT
fAg6VhZm7JwjklkiuA+HRLYOh+VWpxciFP0X7Gl7sALtFN3ScdTf/SjlEME1/0HBkrgKJESk54XX
9424WL9ywAo32HASodXZD3OmhjkLhkHxBf9IIxgT4YMjNbf78ps8GBNDoaeOxzCQms5dxXoU4nzo
o1PgbvsWcjzLPGNDGht9uTJMqKuzqTHv+sQsaOsbry8zBnnc0C6rTbyMZwRO/9NiTW2p+miM/hk7
/xO9EvpyYxaHGw/2zbk91A3YkXlxa8rUzOTA2eGCuLddAmvagv2Xxx8nPShBHsgbGSn7abrZttDn
ckzZyE+D0cdv/zsiNgzJS0ojAQwSYKHo5vmjDQYagJ70SKcN0pG+/TMSShKMYKKO0bsgRtfg9/Xd
aLwYV5BSMjPKH5EeVEUAZTi+lVmFebf/czyPDUIhukjLApyQSnozARzEIeVtxT5ix937w6vCgyJP
StTy3GB3yu7g5htDKdhsXaDNS9tjQNUxnLscumkm2LUTbVXD2DpILfmV3+YksishJKdMCM9gbuES
jsTIznrt98z+WDF3EBeaMJvWJbYRKDMkY6gbZbsKuWH36SN+ce43sRKzCgj5MIlbQcdOztCcI5CG
LWE5Cs8UhzHmwbuzWI4+QFtxc8FlgqJK6AQbPWBfCETL1OfMNYWmVJ75pxH/mzPsmhzxXJTBTjm6
tFouU+op01gRnrZYNilB/TWebKLW6EuC/+S2wYwKN5qmKEA/0zYi0dggWOwVOKYVesTC3X3IQbpr
mBiwhXVoWu73W4wYC8Axx5Lh2zpwrol7iNK9H+LBoqMEAZNVCixexJYSpdFng80rX29buvXR3mmf
SQniPUjCnmrY2tSIoRKBeQ1HJKBNVhA0BUdhtG89Ev14HIfy+R7wpygeSX9lrwD0aCN/RKhNptfx
eC4UziN7Pf/WfS7Kj1yg9NB6QvUa+O/ilbW5Uz+BpvUs//6dImVlhuR2o3KmciUI4z0nzMB25IX1
egnYoE+lixbldXMH0hgkkzeLL9COGmwGwh4DgAwAM61nm0IPITmfGmccTCsZ9qSlcUXjwYXkb8sF
bIil4FIpiefvKk34WYl87ZQbUPooqUjpQIMD+9H9bfO4uFNNP88Tcq9oMFf1s7frP4zzAOKE/2h4
slNyTSwIi+RbG+MIOihoxkSTf9GHm6511skoqUB/g0u1niG8yKGV33gD19EBaOz2eEQjOwirgv2J
D+SS9Z/MfcAj0FO533eyySnHJ1jqbJPdfKW+E5nBi4tRDkt7XuYsngF++lHos6FJyRFE719MkaAZ
1BqywsuyEsYYpfRBwQ2qRjdHxCzqu4NEUQYyri7mPvOh5p/U4imGJXWx7JY9kslxdDstikVrQQl+
yUwMQwN/Q5H6EX/zoL78+/DsktqiP117LOMq8D++4RKAGjCrwmpu+DiPP/67ljA6+zuzDuR+YZhN
oUImWMW8Dul3kxU8Fb5IQmZWt8tVAshzE9Cr00sjo30yKKcdKMNs4I8dS31UnkpPg2p5U7v1Hqov
iLT5X1cd85BqDg+vhebkQiBwNZwsY413Q3D2mkdoDIRTyOy8RdML8gaqCIoczDGfb3i7HDY+LDGi
Hf7GmoiGPqzufwDnKafbq38sSR//BbLjlWGgjZwh5+M1U9/3haa273jSS8gKJ4KjTzCp/92fPEEZ
YxfVJTG2zCbSwavJT00Fxv2uxgBE6ojBm3R8r0pCzOGCUot5C8qSj18WkIIYUYMxxyS6EUzEWMzR
efaH26jHia3cmaLIS6C8QSDM/0Z/BAKMCvOiETMC5K0zE9Md8nc4oISFFUhQSsVs7OzymlHQ+Cnc
2Mxzbit+T/cfRrBEb1Las3xuKrG8dYqzrzEnC34ZbJLpUj3LMRXHet9IRW0npnSCfaHYmDQgs922
S4cwAy1YZmbI/kIlAil/ZbQHAEp2TUevH24ACmYTW7mP0ixarpIGDqBpe8dLW+oKei0B3+1tPh5G
m+8u4cSLuhyouNaaFi8Ge3VJfQrPABACV0wyRONwZVovUEQnFX1xx1YQV09DAHvLAA0Prr8FtqSK
usi8v+bOr9NflclDLe0w9QzmOK7iv2Apa00O9HpWc17Tgcm9Bj/wUr2eqaF7MV56AW4Qe0DpJi8K
Ri3if/NwykzeXHnM2lIAZKHerfSSP/iq7hNroD1Lri+m+rHWCydRbycrDSAgK9gaNNg8Nc9LKPns
r4G2vQOf0fHK7GoW01OEMG8ni+7q4StknN46Ts8q0/P6VCxChheuaffJ0iHx2TFCqhZaZF9aXQtH
h43yo2qSt3t8DsyDWrvl9hN4tIj+a+x7Ayk/As9UxJ4LUbmYRI5msyfxlGtGLATVvbtVhQJLFPxV
Oo2QS2hOWbKEXC3T1LWxLHXkPQimWFctSeOHlE6tmRAl7lUZREJ1myFxSqklz9PjMj1gtes+4igS
8mk9AtAcHhxxKUnPt+aguqfyPsGgO8AfBBmLw6YmQwR0b3T7x2P/RfFg456vDGPZaE1bzcuL/v+n
b5bHbNtv8QsNFnhGDwujbM1EOKXxQxzSUzz1jUBbzK1qcc6NwCWDK684XGSw4oakMQ1oCMvLDTlX
0WYa6akvTdi+PxMGaecSgDvNCopSOGypS4KJIpatQZj349RdgsqQFSiJfDOsazp9GYoEbtsgI+KR
tU0LQRdK6SbZaH+ScTO0/Bpxpx6A+/6CNmE3zJoBRn+ab07V0+INlvGHTfA8MCAfUlsPyXqlQsqg
JUtl0ONOJvyJMXGhnUewCIlrBcuYniN1PhPU7i2eflr6RuEAhrmKXz8syElGRxzhbxiafFopWVZc
fjjjoPp9nr3P4KSENOqVZiHTVwD+c7cRFEHV8Ce5xUQq9T+RO2ccuTryLhNDEel+hB2XL2u781gc
QDBXgxQXVU/iqfqieUzYhNTHeZ/hSGA6WK2Dq7AQaNcsmF25xN2eJE8mc8R+iHrWhm3EY5Kbis8j
l91qsiXUWRnKwcCX2cuKx5gAtSSucrV+lGnx10+l3qzes2UXsdj7aQoAD6nXJU2BBeVgQq22k/Md
QLPVVgkPK/ZagwREkNbdCVJGyhFjDSZq/JY+5LsUcoUDxsNzuqSdA7zflahPjQEP6cnca8/gukCE
QcmVULNRVriBn5a+vTRF1VZDmeeprY8gmJStmS6c4eRYJqi+YofpSTLtqe7TgvA7bvWTYL1TV3LU
a5Z8Z+vlrIS6EvOFKzoomBTcWPC5jAo2ThJxoZ/GhatlgTG4yEzyR6R1JoUzsgV8wMYcjKwRdos5
l4mKvaietXlaABqdEF5WDh7z2K/z6uXGsUcvuGTCR+Tqg+ipf5r+IkGe8Pf6yM6BWBKPn0GphW+5
1Vlv2Zj7bC8tZskowJxhPWYXslXODY3bxb/MM22jeGd7lxZhYO948VLfHjejbptJ110y1nKWTCmw
F4cRDCPL5O/rmjwCkdFW7CLLt39jxekbuORKOFNkqQJVc7mgU6bJYwOrZYE+lIE9hD3db6m+nGiv
GeacY5+Jw2omgk9iBhKvAP3Ola5rUJ3+bi9eU6lfCSBgkYFB7n2Ta7wG1Hr5tW3Cj0cSDTy59g4B
5omqBpd8pfe4e2tD5TryjL22EzQcwDo7TZuh8ZhhIgDZ9WdqRW7iorz7jlpGg4Ru9XKacrZAJ1oS
YgT1T2rU7AHz1ExUq8EyLica4pRi7ikqTNkeu0T5SbN7do5NVczN5jxxR3grnRiR7WQMiRUYNy4b
YuvgXX+F1BuM8aTk+3B/60dKcJ05HhhDAzRMwZ12PU07WklvEsg/foj61AOg1VS1Swl5SyeHdAq7
uU78DDc14Qk/dmaiV2arufWCe9H4dR7b0GPlZPQ7PP97RMMcQXcgqA6UHjDMougVwtlqqkUsxBg1
HppQJqlfGrSbOiImFB0o9vy8nijgerRrzRs9bdJt+Z6i63WIuUk5jWbWKQV5d951SvmiKtCWrN3O
tSP8jR10VhGUaqGukm2RdnUNV/CeCZrsqb3Kdq98Z2o8aV0SA8BW1GDR9P800+YHvfFq/Ii4N1mR
9fKYe3BtQQRBVCXC0FgYYjV0+sQYuvRz7ZP7q/6lrzxhChhgEO5S3rP07laPk5etg7kB0YsYNku6
3ce8NlD6QTyU7+nZMdYguiUklgP7Bz3pRHYj5U7PzpDKZHx9Wfzvc2gEiHPEcabsPhEh97f3mMaC
hRt3VLLpJR1qaRCWSQqWVopAkQgYS3lxw08T0XCp2XV0gRvUVI46okNuuZV6NIIvT/WVy+qRLuTu
W2X34hIqdAmmuz+OynXgr/mVeUTJrZ335kWrH12wlm2Pg29EdvPJ015QnRedZI0cPCBehsBjvQaG
X/4MVnK7+3aJRRCSy2t+/yU1aRoM4ksnG5uUTZcLewkOgmsiyORaz9VHWfCj//2JPavEmvkWUOoC
JGZ64OdcQnu7Pv1QvBUX4PYXlhoqiYcJXUzgzWZCCAK1ysOumnE6SsdqcRR7gogaj5Vnn0o71sV4
OKQe9aQtaH1jtcwcCJoPkt921ZA4bnDjpAsB5UbYnuWnrpX+7MwLNn02T5FgLvJM7K49vVWXvfTf
vhgDAzOyfhEugfa2lgUuUQ3oMzqTgUBpUKZqlzqSXADiAKpDYf9oN+BXLYYQE4FPyWpxgndwpteB
i66//0r2fw8SwgjYMkpsIyaeQl+0TrXvOGUhvKNZS+iyIGz2IZjEuP4hM+o0zqqR9yBH0ItxgMk8
vfMSU7UIzxPKxaN3KB8F8FKhHAwsvYsujXulK3rjCZmwO8SnUeVkDOqkpPY12QQugzF3Xox3ZbIF
ufrlrR/1fu3B5p+0R5u2vUEhtDFkRdtnX++WHu6JIFbNn54Tv6gaSk/naOtrDvpP4f0VFnlXRjdk
rxMm0w8zB8xqv/E8h7pJUMICj+xsv0ZGyahyvUI+8LWvaN6M3X8Ja3+RBpaNTvuvIFkSGD6RVzIA
C3lst/rolZVR6wNNaYWZFX8XE12CVS0RSl9wd2dvLnlyNqEyFKbY2k60aeh2fQrldQP5s96bMGCN
Y/mrh+DZgDpxD950xckdNQWxd/KIms7Aq9AeXpBgORgovmrkP8Y5s2XDvkDgJqZ4x/a00zLl1vzj
HRgJbSzTVzeZW7N8IBkYqn35hWGuWBFdyZznYFKLpQVC2sJCdNn3C4aa6BsF+EXMV+es1tX3OVS0
c5bxT92reD4oavHC2CklLV6XsVUIB5Qfuly2Zt8NQCA3CcoWbQ25esIfY6Kg+97Sazwvert4uUKr
OZjGNmDQEYuqwEAxSWWdGC5zDYiiBQDSnTibJHG4Xzuf+abchWtmbfAoArLIEFK240ySDumlRSVA
WGLlW5pwfyvFN9hOaEczdLWP2lepZbUK1Pgg2xM93zqDPu0vfY4VnV91kVtJ21FvHjQbWWG8s8aR
NQwbMKV76tgguPk8OcffTeIyvPWV/SCwxJP5VGnh1dduXMkI/ENB34YlEqoL4C1gM7Uq0He5vD52
PtvmTM5fbkL1hFUk3J2W4u0iNeKzr4tiNZGc09VGPryzwHqH17VndAtbplPV2VZep8P+wrQ3xKvP
POGHsLZbNXn+5liSsUZrc4IinK7ZEPZr8tIGBY2ykcmkmK6Pz1X/J2SnwWA4Z0bFV4vfsS/vsNNp
UJbPYBQsdEkADjJ7bFjD8fZfbqhCCdVhyLqDdMhRqOJTNy5JmSHcViZmGvKRUjmyhV329R89Zz0X
/RMwjBdcoOIG69LUqAqt3sjVFKc5UuFXuKcKPLbmcv/T895yVxHL6Sb3Hl4fTsVnojyDIew+KX2l
CsAOxjdt95fxUdkFgUTPDEiSWT8o1NrnKaGDZmCU6O9MQ/4cpp4Tq3SAqOdEbyDEhpm2iZZIPXiA
T0u6LWyFTJUseqmT3e6ygGkWMNCUFymcrCUNWCoYXE6/+2QLTLrsbHztiOKYe6sNuot6gHMEdsZ0
6aIzxGbk5WTPI+sVS1SRxYX16FFETzrWiAmR7xn1UicxyqT+RzRlkQU9crwPZlseE5eLbhp5xm9o
lCGDZRWO0U3FFMPyf2IP6S56YEVCFgzMXV5TVgXpJiCNIDQtMm0uXxjgNFFyeIrzzmexeGjnh9PL
fyV3qKpPQEeT4WkWT7C+GOvmbN6xHtrqo0I8JxZ1XkoRTfmR//CSWoEB09CDw++dwdGjYiI8bTfL
rnIO9mYZ9SYdbvUL2Xe1RGAYFp0YuZEzQgNx1j9l3p8tV0SF7aZsiy7mp+A3abXoI5QGFy7hXLlE
yiPhJ2j29Vhp/Bm09NfeksNZWZ6rntTaG317TZULRHn7XvlU1H5x8xLQ0AH0IKk2Z7QXloXSV7OF
BSzGUpw2g1f5BU8Wf7ZKGnKeHACudLy/YgwUHVrptLOmZCp+Pre9iaerlJEQTh0a8b52RV1Wb+Wo
gxEqQjcn1SEfoP7M7LxR8rweBmDjZvg9r2G+0DRRyRAYENY8YhEBNcbgE9Zq/ZfFcy+XQZCXZnN4
4VDNZLXDPinO34P3YnQtqDc03CdUMCWX6WxTl9e0eHrE+qzr6eumkKWgVWi+aU6uHSuebow2EJFJ
FdqoNVc8j8e5Yk64UyMtGhGO7ehE5CKr+OnDnMt6Ap3encXhUXMofyrBWTI1nHPPY7Qe6sW3pLFU
Mcu8gYwCZYmmO3Ju96DTqcBqJKj+teujH1G4Lx3VkEAC3bhl9MxGV61MlWg/FtgCzquCU8KDYPQG
BWK6wQ+9fhpse+V82eqCk6jlvQfLeWkwfXd/YG8PBO/eSJQeK67wk6EaAElvcz+/GpqVhHgZbOd8
DxIz2UYN6kr47AgtWKIxHavE6Xyr2ziDp52SSSFinFWRgOvzfsxB5obhdTAq3XMX19TVUy2HxPHQ
GcL7MWzjtC0N8tds0jMP5Nov0w7S95N5dbJQtPnMOa7/S1wQnzhtJP7Z/KWmY05SXAqG6GddCl8G
OQOXsY30pNFY2bTflQXVfzbxniZO5nkJvjC3NR+6n5bdV98Nbp0tFRelN5rEz85yWamhoNeEvikU
2cwSh/ZZ8eHsyegsbu14DdSCjzYgc1NXy4wKehAEDdTnonBgG+c1+qE9xx+/N/aRxTSo8JL6Dr0B
cOPeI1Z0x9vuS6N2DUcrMapbs+y84fZAoZOKQj+6E2Xa/MP68O/evahleRftpw1YbLD4P6iElITd
AbDJZkuV1NTIAsbfk1V0k8yN3GFb30QeGuuEkP3OZmAO2zsSUzDR8aPvCAa3022yL6/u3zTy+uK8
Wfdi5FTacIApX+Zd9QTJy+PASvq5KxBh2ijbqkzQJ8G/Y4HqzceIh65wMVOet2sRAuCGmdrf0N+T
+X+tbisTeH/XCyfgqbj7B3kqFuKvkvmMxkDXw1HyE3ajX4lmgjllOsJ/I9hA01gLXPrgW6o3Yxve
vEis4gL7m3G0BWQBfOwTMK/xBEKNaIWC0BnQqj9TsHQtU+6HtHVgbXaZFso8N+v7vHqs6wEOO5Kj
th/p/E/n2lQYA2m8SyQC7SA0DBhjJ3YWlW/Q56NZ9mWVqCAsjk74Mm/aiHj53b38h3YJBdSXfiqo
ODNZOn1MXlu4MoOv9gwxJV26eWLIUu8fvNlYU1jcJRfE7VS93ltHSNBYvU59xFVywDr0OuwhYhZA
WumAuhGZCX0CJyihRsY1kB7wU9iU7rOqMPgiL/j61NYwjc0tR7Bl4vQjnmsUbs25CVyxjEiZFl5v
ao5XbXxAy/fKSn7awCTIP5X3HVGKOv/fH76M7OjdmqANQdim6seBVcufhbzRION5FrE07wNShzKs
ug2mjb2w61p6L39OKz/Ujzt2JSE31sAlBr9Nd3UUCaYlC1gnb0X349BC6BmOAKcY/oFNT0VFzR3/
imnhzhngxR6TFfJHgw5+VL2TWz/sVV2h1hRj8PbQPBJC1qxJOox1mFZRZR5vAe1js1XXXF7bGcbn
9WK/L78vZAuSFvQAPtGC4CM3x1nBcEkn5vDdoBPP4rEtHvon5cezqdfrPOiNcELUHZjpkYYO6ofQ
TMjM707UKyQ50nqxGxa1RfWef/ltU9ekOKPAK7D8nC+xZ59h1GPtQcUeWONA3YdzKPa6yo/NOZEz
dHt3MI6i5tHAzn19KvcpFO681sPODf8rzvVOrwCiH6mcak04M0oLqZOW+SUupJyYiI2b61/Ua6ta
te3v/dkzwOKY1OOgPUSjq4M+SL8IdztHSVIn7nU0GsJ7gaZyryygnyKryRQk60AEc5KgEgRVAqFl
RA+Y+Ne9KqzKRgegBLXfX46AxndUuTeKr1d4Oq9e8+6QUBDdY9WC2/xD17pcQitfN5ybMVMbQlmW
j3scAJiTMWfLt8PzvXJ0StrgtBAU7U1qec3PxEPfJ8P5kJ2268wkUVj7GHGNynJ4dh5TaSXAS4+l
0pjvZglQ8zntDsZhgvDDxWwS6zC36LmfR61a6tFDIiEbCIFS7Y680X/co4fnS6BO/M3bIvY2X5/j
TJqW6gBokl9Ihimq6faJ8A1exbwN7t2dCLfsK6cfBANGYo9ufAvWI4q2fkdmEImAg8yDNUNG+vqX
O5BYbhSU7CmHMiJFvfmOGIhBMLezbsubQUW9G69scEqZ+5MyCbTEAkQmLgu8W7SIyJa0trZx49WX
544jndc8nRV/w5I3GWwcD3dc28FZ5j857uE8+mkaO/0EXqixTz0D5UhWWRP1eoacrkGw+q3g3SOW
NNGVCw2AwsyXCygBi2B0RnObtFkwCrpV53NG/IPxR0l0jLuFJ8S/KpLOkXOW7LY2epyHnFfUXEgm
02f7KQzWujmLU2048bREvSQvbUhMC4lxJVOV9Q1DK95VYqTBzpWQ07QDZxk58Mtddsly7nxzh79V
6Y/CTypq6HJYOJ8Sd0xU66xda5uUkR+rU1ffWXPMaSlenux3s3Oqw9ueuY9gU0LHKR03P69DOCLf
bSDM9FYQ95PcI74r6taAoRXUNbzAcyScVSL/wbtY7Jcd5avv96i8FpwBYuNde4leyb5svZhAfV9+
IkDqV3azoa+la2Locx6mWm9n1F4oU9WaUbXJu1DF7onMfJ+VCnIYi01i5TSjjEO2D2WT205ni/I7
Diqb5ODkcaJzZnG2L/WO83ub97cLEsihQvkgkV42atR5CDOVYJiwjxrABQFMs+84tezYO2tX0kd5
mFmxs9MEmCUIr1Y7SQZtDi+42Klm/bDgF8ncbcSFyx9lb+fTP7QJjtAGcJ6FiLc/Rb28/QGO5BhC
fx+wf1og7nwS4IDJopHo+2Yo6hZQEk+8LPyExK3dk1Q4dnFsgJv6yymllTbi8QQj+Cr18yI+rMk7
fOPUNb8/fxFZke4ApL+ebYsyV1mJhxGHDCMfYbEk5DnWKJjGo2R6aQ4nzcAhNaLIDZOzTHZMMkJR
iql532aoy7lZBRQPgBINUWw6RweD7732OkSa+/ejr7wCxaufgBVA217ajRnqbNH4+w7GLGFmx9A0
KyFIcUG7lzfP21q8FqJvo/OuUTRqsYQhBi1CXWh1sNvPTVoYIX66EFb8ZYzvl4DG0dpbSibAqGSM
G269BZ+3c3gpmPnkT5sBCn8zweCi+ZUo++MpKT6M6YrKmUSnTM9NXXEYx/wIm2tMRLiusRSyMXee
skglOJwSWnrFahynB2SC4fKKBc5394NWHkwO/J1fzBDxveJt04SGk1VKbyZAU9EhlZFdkN2HmoZe
MOcWI4nCSCyx00xBD7crM5rPSqmmPeWJZCpbCnnL1VB/urXIbYZHCkwsfkicoHDUBBDHE8zoORgq
nmcdehYvgr6mw5/e0R97X4Obx1NNMDTgj7HFyZUDbLJzgJSp9a4CQPsbLbpIo/vWMjOQXpEDuJMH
3n4XYAeaignULuRrLG87FwZp8eHjZOlLW/sj2A9Fej4P1TaavWva7zmp07RIpfU/JBdHdCxYERy6
J1zCFG9QuUbwCWeUq29yzggyZmAQcfL/mNvJ1sNpkDi8jFJCCSi/Sg2j9GMAhRqqNnK2TsjLTMh+
UzUJs+1qSUiUUg3iCVqAeON9q0fBGs6D/R4N03ijUsj4p1cpeTRjV0QK2EUAxpwwWh5vmDXAQCFf
LWtoTBck/YodY2vMr0+I6PqbMkOIaLNlF+qJPOFQlmcb0SEkNy7UGQwozYBz4KQvq5yT9UygkmJd
0yMkbU7lgvhoPoqj5GFyRIDtwi+A5YbPcWEcv+nuUFZtqc44Ntb7pMxqJ5vU8E5Eg0AwT0Pr0CP2
nBlRrf/sOOs6AV8Ekd9nVl2BsRDCuwUOxnsNUUVNJK/hfgJkMnBqI69aZzEIMymdVQHfwvNRf35j
ZIXpYwrYqMha83AkqQ1emKu6IZvMzJt6MssNK4q67chftXYvyWfAjijLovbMuY+76Guwq3BF3b6C
rb/DsEP+TotYB0aawtsUs7OYlTtP/17Ekvo4dtfFyA9HRHRxqzrVjnUOFwj/+VD0o2K39CyMneaz
bZWroeS8Naoed9ka2seFtJJ6mGZI6bkqlFwiYCXI+OcwdYAlNMk4z3xQ0aY5utU3B0THZRhRn+Lz
O7+4OPYGy7o/urDzcFvaYGV7FK8bj8y9/4V7BJbmX8YF74/xbeNayJ6PJkLCgI2d22U18PssfU8d
IO4TGLWVgbW1CwJstK/kdZLh2YXGJbxKlBWWGp5KX1hdq235lZSIRse/rFAxK7z0HDPuzq7dI+79
D2QdjJXVDelIoVCLlQPdCeSnX6ChqVz6Q9Ool0GpfCHs6WFKYGDilNckNIj2bii2YdazhM8J9Sjg
CQ5VXKAuHny0A3dW1/MAd6j0Ssd4wbdOiaiFvqR4jm9Ql/htAsLSE99zggAMDUljSDUYkW6zLjpE
ytVQwYQajV2JgFTEeO9nNlzjlvaIc9v+nHYHdRKoifNqiEInJBWJhUns4Itt0vRGVvKHMPFg+oSQ
DrNwVcsYiLyPza7QIt3303cDlBiF53hhSFCd2PcVAa52JE10kAr8OB4xJ2TLob0dVTNb6av017Zv
0vFOwTIH9HYE4VXyDpf5oHAIg86K2myE5tWTM0fdoKjpReqSnCWMjZ5cYGqnadPic88DF6h5DYyo
vn0gUtXj/e2TTxFaXDTEpti9rBb88oJ6sTvNFMWoAnqsduTyUX1w/lcPKWVGcIKEEhqFUUQ6Nhvw
cmTVMcTzhb1UWO7MPJUEvn+xXo7uqNT8RrUX83mHQkFTehO97psgvj0W3SY9x84oUUcKQkU3kKAF
M9nCChLCJzfT7fhw6ujK4hm52z2K1L2Y/ahXgGeGK50oP5+DLfKxZiOcAIIpfLJO+jt7z7o+dDTb
+jumNJywXOehPPZLpwD49FE1p8UEACwC3uwq3oswrH38spq1uSMkniVqd1rTQkSrRck0ErqNcej3
Sq963T5lRUIUcDsjqwASvELK2FMxpPzgIbBzdPtru3U8AiYystZjET7HSPUWZvkDdAmq013ixbxV
g/iM1qJTeZxXr+NY94TY4cQAw0xw/AeZYqOUd1CiNFAJeP8BZAHZ73Qf3lLNeg/tGYSLpH1mTUX5
FPb96dF6rJRi7UnBSLfyrjvM7HNj6iiRJqDefl4WuvR8D85VR7YjFRieKN+4QbZMaTC+jdwUKbtO
lXuZoMeoI6Oo1gnSTTQCf7QZA5g9ix+h7TOWYrmdNa8KpACUT86Kx4gNKqxmc3X/kAu5HLwT/H77
1Ygd5YVvyRfuD/jf0LVhO4iAv9bYskbQKgguIKZDHilv7LqGfLA3XY2nylo3hqwKPzto+TPc6mLk
A+OdhNsSqdQdtN4Wpecvuc8P3mt+2zhGLVLtpp8Nsy8qkYTuAa3HbhbnK4NFS8Q7yxNy4UHwo5DO
A2JTswbZnxEzozNrltOyefulrOI/haEFIp+MQjnSjpn8tTd8j0geKlfmjXhBoxGuKA3gKMxD1z2K
N3K5reYagJC+haj2BiuKGlEtFwtFo0YW/oDMNuq7vXZdeG7lGYu+I1VglL7kPF+lN9W96rx5OFEv
I43R9mRczm+hSLtvmIfaVvSzSgxeH117d5nFKgpNZGOAcB+bax2nDuxdrYQ2nXGYCReuybwUVe+c
p4141+01qaBt29VkKN4IkGBG+c3zddtXbTqUNThdoX3oNaZA6pQOg/dkuIfhobvkPiITucRTRjL5
OqRHvK+uaTmnKS0AY36GAkb4b86EG48JckqPZd+DOze1yGv9MJ71ywsQimVmVeyt8SOv+jb/kWFz
lMfHNKh2hUc7HUYdoYZE8GPorCZDB/z0zauN32J9PMvjF5TD425WQVlThAt5iPOoTwjp1ULU1qvv
7yeuYw7fOba5PyixOypKx/RmxNnKPpo1b9bq9LseJhmA7KXAMU29qHTHJkiuX/AbRW0CjK+m0H0v
HfKWXdvSF97nYECWhnTpLVJyxLMTwbPSWevnbQ1rVjg7/KKatY54Ydct7SljftjtiePwWtkBNPh5
Xq/2Dwiot8gzZ/9GWb8iPoZdwASSC6QBeTwln8CmMWKZMULTWP9htrAZZCPC/2bx8I5X8NcVpXBy
N1ug7lvmqR9X1fXgco1Vn6V0PyrxLPjXbCH8hHVleu8a/q3QFsCzKqCwGn3TZbQdql8k2nR8Zvy7
krHgb7jQI0Ja3sN6QIdumHZoi2gUheV4ceDwqn/puvi4ToXM9yF1UZiMIeoOynYIlPJ63uM7dxbJ
aIZM1yl9F9iE8i8tZNllIo03/acpf3BCV/FBSPN10xs75PgnZxkSmWw/QQL6JEBRrjQhKxjxNfZu
zcvlgPIkV31Ki0Me4I60jWHYAHZzI3HMGOA1rTQcTI6T7xvgPPSUcAz7U3d6ZgyC512fElc0Wh3h
YLbGNOScEYvySC4Sd+Q4GurVEeWUkyov2i1J3Wm7XoMJbRaGCn+Cf7eVPjOJJpf7LK6+u1M+TGHt
d8bbwdv+Q0Uh2u8PWCEGeld554kEJmO79x20tx6M/KZck7COhmH9311KYVT70OZBS62PQ30FDoLK
p7Afw0xlsesN+150T860U4uwlIUjci7C1WLvQp7RfgQKOTZmNdoCc7Jlh5xqPFNea6m9XmMa3GkD
lOVGcyq/6FW+epWkeShEjAo1oTheuxwzlXnRwTTxhkzmlEmDTDsoMKY11q1nMyyiA5j4Yh/xzd/K
lEzQKaEPu12mAP0frJBEyotyYOgz4HGGTxyiMwgX9v7g7XhSPj3k7XSU/BfACXv8OJlC2cbHErGO
4ZHcc2BvjHqPkAHeNELD/oLusTY+12C9z5GDEUock6sEQTMsbS0+oPpgtcffjLHvXF6UpEYqSkQu
0ikKmBIz8XG7t49Us6mLVfJO+umBZGOBKMP36DrQ+VfK0wsAdqUAZw95Zge/bOQabCvSCM1POZXk
YDmeF5L2Vz4zVKmTCE4TnYvXBIJtk7vDz5dOxIj8tHHmnGAGmgOysIj1unseZD8K37U53H/uegEe
NsowXFGfTlAj+paKBmaEw+2QQaucArpBjogQunlXc8vYXNSKCvfqgt1B3ZXzG6SeD3xuNZdquOZe
x8zCeWWHCx6U4mZzYd4jmLxIhuLrFXyog4N0vIdUTk7VqQZJt0NWuRlslCBxL/Z5peQ+QCP54chU
4M7Bz3Wf5GVL0pC0Y91Rq9NB7xlbtM4YiNQrgKf8DELr6ewXmoSpBIeiQ5zwmy4tNam4jByHLdqu
0MweLRctAojqO5P/XE42w8VQSdZRDXmWzYSLQ93bIHTHLOBWbxSZ/0H6iWPblrFCLKrb4574fFZE
MB2YYqUwK5ULYW01/6FSTTepHljjV0tmoiS6ullAqq74tq5zx61pgAW/8EoSZ5zC/sYd+0S7Mv0m
d/CZyHglWXjTHK+vHqnVL46MEx0MfmEeUA/rPRNev5adba4v22nXFDP1mwrebr8VIUZhFR4L2WrO
mnxpUI+AXLtSas156OrHpu4mAnqw9BHLBZBVcw+n4vGNZr6ao3UA2WrLyPmi8yVqD8FsHY0TDvV8
NLtfnO+BQkI+2n1ci3sDusO76lYo6HpAIHFZd4WE83SgdKjLLxAGq7P1G57wuaCq9KUeNnRdQbRv
0gcCYnPV95dZ8eA1rsqc4m7W6HHvH2KSx+n7pl2/lOCOTuch0so2R+xN3LLvuQ0gLkhzAFCOSLZp
yqrA8Uio1h/u//ryXo56R0npVsPob+/hfvi4I83Yvv2+GRRRw+APXfhdm5XwMFtnjgay14dhHiZp
fbHdh8+wHuJENbtD3j+FK5TpNX46daSx02t78VPbQFBPx2k2sJWK5BTTxn/KW8nM/V7pHtKnRGbQ
o9n22mNnvziI5XEGmEDhiF86xkbpgDks1GOVAgQAMsQ+Lgsc9REjokruQRzRO7GHNxHP0Ug8BUC4
R/fAgwENw5XiB4PcEFwHASUi1k8zM/mHas2FB1oMQw9LuIkIm1rqa4bQgMyWVab4Q2zAZ3Uv5WjW
IkItta2c4nePHxCjTYMYZ4QaovUbQF/qTTffea0KTQLBopki7fKAAk1SZXCibMS1P/AGP4Pe79Mi
5857d/rykrR0PwkNkAoelAuLAdjiCv+gEeBjsLjt1XHpHPRRTfW/QQcFtFXOuylHSz5ETPWYat4g
MI6EtCi1YsBmnvpBrzGcvPs0thLJTwZcfxm5wzpqjb1j7XHuzPTSZ7zYO9ios+nCO+1FCcbyVkVR
3L7xNaAlSAC6oz5BCDvJhelfIj6VXKk+bIFJW6gBrB8EhiB9d96f2cqCDrtDnqkTS1KCwF0ob0ko
quGZsxKmZ2AAWscS0azbS/xcW0Ru+yyNA1Oa+LrdS7JlBubVl3h/+WkuHX/9OCvVibZDwrnGhOK3
dm5RvdSgfpSCV+2wv8GpGn3fNJqS6qnwkh5wZUgjwvbWGCBDUKc35h8wXkqNWpZgGvycrJL7v+N3
IkVr2QpgXWGgrpyg886NvKiwnRX1muK6uWcdrqeCH7ozgeKto3ZLNKoci4mO0oWQUqgiKe5nie9I
c6/9cOzZQ9IMi8q8WlfybhWKLo4b0dSmNoc78n7y5HDeWKe3A5+KogtoAKT5o0ctNg/yD7qCmGcz
rfZvc6McTxGhlqBadEyjH2Yv1Ss5bFu2C4RLvQlee2GHr3NbEbh7/z7y1SlmKtNRUjJo6eF5pUvY
GdFwviCWgXmii17nn+VE/OHEq7y/jJMkr8YSKaD0oY9q7XIH+Wd44Cxqo/3nD85TpdD1+Iw9WGZA
Pa146FWVf2MmSuWeqrwP5+32O8ctLrrY+k8p+3CG0PvLe64dpS8ZXyvQJHC2mdflcEkHR83ZR7hb
6uwawjkp5wi74PYLTSOWXRWCHWgd1iOoZX1yCtPD1sw85DTboRuCwBI4Rmu0gdXBKx5n8Lymefoc
Oj5cOmGT0dyz8Pln39d6YvdFBYNZPQHR3xUGggPp6N/E6NCERYQ4ZvU1Ud1ZZWAu09TF1y0ADpgy
yYVqNwcreYZDunvbdpHHC1+tgCKyZY/sS14DcZuBrEHDtuwo3ct/ffzZBFqqjPw1lrriVuJij7De
LiZa/abl2plXNHxbru3i082CL9Mdji5e2EE9b+Qj8QGBtT+lFy9hE755DiM/DQe5yU80d/PMeQaH
noMSw0DK4jyGrrROGn+s9B7oF0xGsCzySctyxX6aMkr2+vz68hNvMNOVnsz1Jkp7lYVvTBAl57M8
mb2KHrsIuYVW/LZI8UUIWgi4hwuIL67gtw9QpMxP4I1fpt3zdzMPXPTAxIvmhXG0UakqgOMHVC5S
3bL6lyVz0Bm2uC8QS8eWPsaY3W/c8ZtDwOBXl9CRhGiMLIz+8SfuLlxrlsxpBKH4J+MsgY/ZIIef
47Gm2zKjzi8hFgw121gHrwfkbBq8ycovxbH9zA8egJ/jM6C2UfjtbxfPn2GWyd43SQgPz2V+S8HR
DsOZG34hjeEEhSL1gxwxfLEG3ICtvgNJ5tPpcATJKYeoxlHVZku5Xyn3KWmwnNm8sFEU5ZLewwF7
YzupVrfmsIVQhF2Iu1tRMIwxdnvRrBwu8S6dp8Uhb8DXlu7bIQceFt1oGz82ltFLIofKhhCrRT3i
IFBLu3DygOwCPnHjyJbqeatOynn6rShcE2C5U58lABqRUdTPxzaEm7yzKu+YrrRWfJD8iEHPMALn
qMbGz2+VuBrEzga9B9SK/rYPxi1e62J8MqB2CLVse3uIjiOumGxgK/H/NilR3TOFnR081nrgCRgn
FHRBOeINQjSh3OZwKuJjIL1XY5+Zmi195PttDw5sfwJqaIUB7wYKWKjjuHiyjyyezkS+FhdB0j3+
InF8U6981O+dT1poOkT5WaCJBClF9j0m/SzSDvbCQsXeHnX03YsXm/iJWOfmAMJguFZoC5XmXzEU
WzoDhbeiqM/o4CeSokwcIfQ+3oBPXEqFmdiwKic5q95uiniG2IWEmROqw+CJZSiULZVJqt2DLeCn
DxaXYn3ShEle0F3BOiI31nDJ85Yh7N41iEwqGbHxS8+6Dj4I0iN5upXBdJnkp6ClTUva7tdY7CMI
Gz9MKcP72jDcsQzm4pcdmFJdKU8B7Hkz+VG8Vg38p+lN2hhO9WC6dw+c652udpsyrRHrIdu388AO
WqJHTy89MNgX5dL51H3gBWGFxN++BGzFlA4RF31UyoPHVl+1Km8mwdcojcNaSfpwt+QSPpx9BavF
tyVOQc+aEufZSh2Gs0UFc6G18Wd+VrlTOV26WM8L7pqxSdZKxL3k+8tL1GMEiHaewEfUtDQ0MBm5
Sn6RmD8Oed/VNHSihDv2pWuOjUx6TJFFf0bC05fRfLvCLu3J4SxBgAFwFMMsQFXcMqcdolKNfXGs
9WlgROvZSrSI7q7fPseHKaPi7szELLJjFRNPhCfWoy6NKP5YeD0/s1/cWcVHp3TTvI1XNvE9j13z
ycOU2WuZYQmhFsA8tpI3MNwkuB5xLeGf4USgarb/GmOKldm7xsTiMp6Y9lzbozFPcwR0ir558YNx
hDo2LJ6pJ1WuwBZ9OwOM9rFrznLGxA/I3cQeVxrgk0kYHBXMRV9+FdvFMRIXcM+HpZ4yF07xlV1Q
YlUgPk/FjN/ly68LYbnwdMrtEYmZAnSeCRN9jhKAmWDs+dCb2+tk0/zjiTEpx2rpA/NAW7xqvN6r
VHo03cOFPy/VaKxxxE/mNYiBllFqEqcYUDkzJPOHMiWSV0itQFMBSMyL5EyQjJcN5no447T5lzz0
XPkMNDGYFK1yHVAc+HtILLBlHxBp47Sjs9T7T5OWF56xMVYI9SSu+l46/MIjDhe8KDaJdJJr3ILu
8wo1K9AkomHzfZC+c0OrjCM2cOd7V1kqn20GxeIOmhLOMasAaRQZQ6YdtP1zlVzNgXhYKwJSgUx7
xULij7++V8ggNcSqi/vijHEzJx+XoLAQqBVOwxO6PxQnAsFhs3DAB+GZF2Vn5v+86fBLeHyIzxb0
5oEnMzbF+cy1wRB8lMV8UtmHi9P52w/+zQxDgMBpZSwNindhaYp5EA3npjh8axA7E+CcFQ+/B1fe
NLKff9pLpkuqoIuk/DOuXthBqKyRueQckunXxVA7i5NuGzjAtu40YlxeABzjELnQ2/icqR6jcxBy
Fkl3Jco8fqmwjgjW0dqLcyXnBy8pAYrQN4zHiGbSAS5W4l6U6ZoJeLxsb6makU/+l4cuG1ysmjnO
n0tE86DNkilLybyCsvkEQCImfCcksOEkdXFXdIs1ZdRIBgNMG+82nsVsBldt1c0PoAzBItw1+4Mo
/0TBl1bhaXp3Gic4ypPk/amAgeUDwbXv5T+9+JehrzJkRcrE0JDCISJzz5xXuGCGB0K/Expl73tu
NyC3lorZWIrPgIK1iMd5SqXJKC0exyaJLnl66VB1D+D2iHDdt/sbxutQrKwZyxw0Bc+vEoe9bGQ2
WV6pcOFOPHFuhPBg3OpURwjm046FG//Ijs0b3pQDa58kOQWsiH9LuAsaxkJjNkmskG60g7WafUff
1+hVJNeIqljJjzH4cehWbfeH25+TOgjqL3BjkPDNCP4jD5p0in/7wOxkZNn6qX15lozmtsijR/Kb
po9cfdJoiyiXPoBoxvUNxzh6lSCGSRlhrSv3ToSVqEgzfqKLGteOE7QdDrf6Jr8QwPdmJ3CYPXMN
8qW+L4X0C+Q8JK9UdM0/tf/NEdOlcOOLSvcoVpJ4HUho709kT84/rw/JzxIERxhgr6XE2+nlk0ov
yoa8pk2eRsDkke5bmENXggoef75WRINCCfoQxEXJ+3kMFGHH5PmuBTTXWWbUOI4mDRg3vZthOKMf
qJqheZSh8RGlfqchpU9pgfsT9zNk69u2MecVAuhfSOI51EvhxrqRxc3i9CLb8aSa9ZuKsNt82n+b
ZZ79GofP+284DHOzQxtHBEkCjCoVw5XuPi5RY/061R9YCxybLX4hS0RuKe/Khq8xbi5Xb4FcLj7I
A0/s/FeCu5ObVfJOvFr8VaXA3xjMNRx7uCLpiPzVAPPvUsfw/MGJhy1eeuiOjuHwiWTJm0+zOcYO
AAsxodxgcFiJKvePZsRAECX91TyIeb4SlfXcSC+nq7xM7cKBWH9IPhW+hD2Ri93pBC3zCeDaTeST
ut3KMiyKXKMgttnQlxS1t/O1ffa7yCgfDXrQo+S3H4OUvt07R5qgjKGIFhNzN5d/FlW/zF3oWCUB
LGxUv5EnKiPWY+YAqT4kXP3vRuQZVMBBTljSWSe+2qgBaSUxA4oBjVXZiO9CWXwTuPm+SOg5fIM3
UucnlEHF8IQX5CLV5QGY8WqORx35vzRbKd9t24luZem771LJlUejZw0/MSKzS3beyZdYZ23puye8
2EgRm1ipWvVemiaGL/qvF/0i6u1X8SEYbyOBWyEiRUx1bysKYYP3HA5Rj/G+ZFSUXTIKCjEIBr2u
9kP4HuvaxXIMPPvrq6H0E0v7uLRwIxonLvMddTwOAdrjeLmm5ru+F5sYd/gXJKDUFMnUsAdoCdgS
rsfng35w4mxU+uMMElNyGxwl0wF6sfiW6ggqkTvZwM21NS9VqrJhnrJ2cYH4IGGmN3f4tOASnRuM
c+09mlTQyrkJoC/dUnSCClbIkeXTLl0zS8F0bsefsc5ty92azNl/BRchp8CJU+LdZ2WK+pRV7gGT
0tfxLGG5lXQDIzG0vtpfah74dWNfzKahzVvjipQaMUj3umsOY994w/9ExKABzazljZMcp8KoOTss
3g3cmGnhO9hSW3kHisJ5VTajmfM96M/tp5v5+bHGdFSYw2HxwwbkpnvyPOKw+4r4PmbGU1yr2d4O
zhkVaPQ4ROhoh7g+F/hAF3Rmy+cD+KKHybPvpidAWWW+6tsIePdIJUg5LLPUN2lXH0lH6zrEnoV0
vcjrutObNewnlGxg0egw1lQJiP9o8/q0hjb+c23MUoVFixmqC4Pl/v/imA5W8s9S79444aY0p5tM
fBv6HLsONyDe+bYg/Tw2LGzO/pxfVjRDXgRgOv3tIC3QhRrqgX/aWeu/2yQmz/+ddbZAe7N334gY
bujrA0Drx6dyKPaToqHFH1tQuxsMpMzBoJM5vGFWhBJzldm5bS3PIimxCg6+2ZPVBT2XIkc92SQZ
gDoZxn60z0Ox+AVuTqWe7d91a7Ik7x7E0qfcBGlGuBAeXFIY67nuJM/1rmyc8MMIpsM5zVx+yv2S
H9DCgLj7AfUhDV1Qz/rH2UZ37fZAk1wKsPDN1BvMg9oweCfQY/2ztfGh2KsMSiemNrz0MQMrRWDc
JCz33t0NlzWUi9o2J1GszWJGiyIDlA+pPzTghlNdtY96K5ugciJME6XbSB2aKLSNn+GqOp1NtcXt
ZOP1mPTmpuH4d89dEK7SkpiJ/CQW6EkuNZOm3htYviMeUzkOgTahFmSyWi49LJNRIwpJ038LqxUL
6jNG3Jf4BcMK+cLqgQqQi3ffTAyU5HZ/8+NUfCJ38edfmUqnv/p/g/plk1zZck6IW/Ib4xKKnBYq
Gi42aUfOIER2siA1su6WD8IMCZq89LDaEa0I5CsTeIBPbpe02o2feJVY2xqQKjE6jPUz95mXiURj
r2nS2TiyD5fNF7OslHYBYmjHJkeG9wmuxjclsFfMsUVbPj9QDIU+tQrQxJ60nKCDVGiUDS2WX37i
uDrmL6rqo/ujeV/eu5aiU/5k0GTSf00cxDf3bMv0x3pthB4blhSruLlM94jDPACprKL4A10/6x6b
/+OemAmCzc4ikrcB4LMvk99ujrUimqr97SeOkOM+hgWFTQmaF/kXQX2hMshQQHxts8Vb0UukNo+j
XlzBv9yDrvTQv4neBwfaLrFJWpa3lbdt9nWmVnZS+q7K/zNdKiSMWKB5AMb+COiFUa7rYKSM3wsK
LuU1YT8aOzZBBfbgxbWgPmIXZdqvXmDRKw1Wi0PVFYzmpy2IAhmEcRUK616C1KwhnPXT3t1ZCjVP
44xk1omMHAYnnIhAUtitJIqvbqsFn+AiC5y0oK8k9jZa0LdWgWfDrOW9FGLLEMNK0a33OicJa1YV
/77suBV4IFyaTnbIRs74Vc6W82aEd3ysgjRyVKM42NyoZhKbgHBE7IjUmXfoKFS+zntnUfp3rBll
JL0g2Gedh7OECtNzg5awIGDRsSLXty4Wh5tAWzGenrYo6UqzNVmxRExXm5SVCffAAiWe1AUX8atI
yjNKyL0cbKJcE2SBfRpKsLYyat8OUE0fGpHNPr7rNAju9o89gm2+yAq6/xp1knmhoUlUjGZUPx4K
/KLC0352Mi6Ny9eL36AawKUJnt6WKVqKF+0kxSzL1Wk/zt9vdk3W4BHGJTKvvYe2TXdDp18y1QUr
LMWtA9T7hIEFFRt/ht6Ne1lHNCAn0+G4sRkiDbmXOTHLJpfuC42MBP5VzapYTdhU9d9LvgIZ1gDw
YDmYhza415N1mp3kBuw2OYzPg3SXzFCh2x1SbJJP6KjeGkr8X/OFxC4sGvoD76CU0Jg13WncbXTS
CqTQMJ/tXyvZKdQUm+kXQkzJdbn2YcLCoBFu7x7jVcpaIH7iAXZc7AWCIfIHBxNlQdG9XWbAnDDb
2Gyff9/GRmhEpuNewg0Um+Vc1p4dtOULEVhahDfjXfPzlFxpLJ+NOHakxbZhPX6on0YcCSpPuXrb
o2wH+QXArienZwT0rUqebmLx6TNPXec5q/JwxMhFG/DEzkMgR5vppzJ6ER7JCnl5vZ3wskk75tze
uU6k56XTgUfT5Je1U6Sb88V3Wm7wf2fXoglAw+ANRKG6ZhoVh9rVmZW4ZfXLawOtXVOdkVB762mo
QEzJ4YtgjdEZMrjQBdu1vy9OmV3QWWgAR8rV9dRM684obZOF7HFMf1gzx4uJQnibd1hpQ3PjUi09
CKHN7DYyq1RQcgSIodSXUTNAevIfn4MR7yu8Pr1muASqwfryyp/wvFUGATZwbxp9dGuHGRjmkS4k
2ejtO8e2X/vyS5D1oj45FClLxS1tbiULLFXweGqmR6//5UWWXybPHz2VuEvnXMPeEpj7itpVC7cQ
M446HjKmcyPi7tawGEZKqiI1Wll7ZqRxaAlrZzY2MiDY/0DMSx4BTgj2DbbeS6UAqFFn+hTDLfVm
Z+F2CJ55ZALpIrpg5jUVwu5nQ17plHwlfy7rDlE76zQT+wOJCGPfGL8abpWaPuu63QhF/MTDe7/S
1knfuJOX+mUtXih8q6WjGcVhhcMZcovVYSZQkWfYu4efA7IRL3LuyzD81cWcjqFbA1q+S6/+ltAn
bBO2kyK8xXtF4JVTdZwfhvwFuJIYwMiVc9CsNQKrXgSDzDo7ISiJ9rk1E3aVa2XRyxH3XRBkXqcM
86NVEAlxsempv5s6Nx10LUEEXHuliftJcmXkBwb/zH71Wm27n0qR6yRVZOAgjFrCg5BNYUAEzuz9
oIQU6W9nitHfuKH3SOAOUr6VhiEG5oIOsX9Qm3Pak/hZBw/eTAUXbHy1yABSKd9PdA4WKt7pKO6d
sww9vjpGgjA6+Pdf8P368kV7r+jZIpPZVebjzMuxwCay9iM7kNUqt7Em3H0tIcTcKk9DG9Vy9UDX
TdsITXqiPLSm2QgEaBdeink/4uQpOUUyrHxZXA6voi/g0ZlLH1mh7i73ddhV4cztiaB/cWXvwfE/
s5LpWjGqJYxIJaMMTnrU8/9YtP2PbbrhafXXiiRah21GQIq9IplTtY4Nv47zotSvTcArcTDpw96s
W9JGqoSudaFHb4wQSUMykxB9XMzSIdsAs9s2EzGXtXY+rvXRj2lVacNUgrYdV8qQbPZaWMjWAtLG
WUc6u/ppuO66X/+pWZC2clnANKD5+xOvyCmeLErp6SeePoLE0F2IfBKejqcQ0EuadONlI3ScuJlk
bCp0N9TBGIn0ytphsm9Pws4zy33bJutjKFG7gS5xLFLAM6OjwZIdq3e8TiyoJh1AkZ0vq7rrlq8H
YusPhN+bmSnLGK2pRnAXdmYDVW/cFfZ8M2yXhtfj9ZueU6FTX6/AcrszcaIVB81ZK+jpZd9EDhdM
GXx2pQi5HiqS4c3CGWMOZ2zLJPKt5zcpM+dsifcvd0ScUJkyLGzKn+yEFdyzHV4WwhxwEw1BHbYz
mtT+KvVD0ALH8zrAqoI94NG+zBIFPSlFo5NePi6Yqbdbep5kECLibpAEU1g1qcmX5MRIWW9l5n+8
tlMLGWdO6gyb8zq67QYy1dAGuUS9Q1qU80YiH2ncGAnhwI5prCbL+q1WZO7s1WHweGlst5w4ErhG
oYuOVFKKdNIRp51zHOYoYWS18uz/SJ7b/Tn77SRgGXvHDuOVmb8bCjbOtGccIzfhjNo9dTjCzIrl
eIs/3RoOIe7WhpRZHPQO+iAq+FXr1qgSb9heFKIPWWTZceDFi8w0p84TVI+n66AQF0Ez/8mxXkC8
8TB8vuQA0jal/vaIk59HtClliVkRT176WpTkB/efrr4vhxUrOgzWEZuGw71dOX0w1aou8lb3jv1j
bDvY6H1F5+2AKLKF1m0C0N2O/6bTSjZ4jZDszg1S54o55cLUi7XfRAxGYGPRcdD7cqS6EMIctsuh
M7L0z5hkmsq+f0jHvrhz1KQ6F3sSJ4fF9JDOQdo8vFER4aNJWLQAsGDq2V6C44flgrc7FSCGx0SO
ZzaPT1OR5Nh5xFQHk2+bORhizyKhGTsxS7M9YGQtaRGH18obESjSU8UZ4tTUCyoEHOKH4sWfSJ+B
UBjhPIwQfS59s0kMpvUVg1VibjypwEXNBa/sldTRE28oFexhK2fxALhVDoHfUug4ZFUCC/2IIKWa
JGaNMKinOe5Hs35A3FFC6z9b1azNxFXTQWZtyfOiO4uLCBS2hN22oxpHx/3ThklybtCnXLBZxaN/
za6bD9gEWChP4/vWCfGuApTMPX/xcVhVjnY96OTcUe6uJetoxHiQh1r9IJXhllm2LG8shrAKcx01
iOefDS9rBpRBgcMFw9us8BsSFR9fGhbeLEYR8ZUfz7tD+sCwme0r5BwzNBKlqmSP9xe8+izFZQYf
1k2ToJiJQZlFWcfN40mEKgc6p02h01TBcuMSB02MWniogUycUMczPlWwwpoFf+cz2X6pGf+FlhaT
TQxqIqGgX3yWmf057uugdrPw2iODL8eK6OferZEON5oLRZspEAXmOnECQ9T8sbFhnh3Xl5h43k9O
M874WCKzj6Oh+14MvVefyWHhy+1e8dCegN2eZXMdO8UcYtHIEWF96jeOwFnrRRD72RmzzLOR95bj
GiotIwtTMnp7Q12IcD78NAi46aYUj/sOeuA9s2uOcWf/mw28YFVhgPJ2tPTvZHyCTC6mTGbO8fDp
3VfsVIq/F9aYc6jIBHdOfMAB5qs4bd+P/D3NxRlvwBmc/wMM6bE5DdpVB91uqkrdoj4AE3h1qX3U
IXPezsGO2URyRxJ1/q3ISpON8Djd/DLF2fQ0vfPO/y27NW/Fm+7D23KY1P6LlrIEZTK5nWhbwaBe
VVYe5fuRrqxupCxvHfYdA3RUHD/gXtiEm8XNA9JRs3k4hKHLMbe/UFFQoaZZPuWTGeYFeP4urGB/
20LKV2AaM+PjZTXtC3qOT4lFgrck8Lp+SZmJPaKk7bb0t6Eql4LUT1IBOg3gUT8InWtacwZ+JE+Z
FZ3tsPJ00LZ2f0otTE93bG9Dw9bUzGfx/TXE5RyhiklVgxrbez/BRIfpWhoJH71x4EU/u/BqWC5/
3tN6d6v1L6rNM02beJ/wsbmQ+MlgzJUFt4Sc95xhxG4Xwu3GhJrSzwE97GbR/ZX2byrDuY8E9MYC
FS4AVWbw+iliRSJ9HgilbU/3b3kspVBes3KU/w0XNMBVHvYNLJBnOAcXpe9+pdTbxOBTVeYtVjrH
1kvud5HeYZKg/WFFKU2PqoqyVqo28StJ37wUxUHfiNziYcUHlhzCv7ovKnRU7avtRwkEkYNAmVgy
hvLhuze9UJf5aawaFRvE1D0PFbIsHWkNzvU3YXdaJwjj8xUoduZkqWKNHdtsd8nM8Kl2SRwNTuCg
DXqeX+ALlndI00EVqFP5mecTZA1IZik+ajysPgjN1wYhJ7TI6ZTgLWX/tSUNKX9JchETRAlUiiJt
XhTy8GQXJbN4iVimeIN2ZO2za8npt/WTQh2bR/RgVMR+UUlBiaEr9+o4cAWoV2bintEBHydylz5v
fRT2aEr2eF4w2laFL63ZJzpV4shR1e/TQUXlWtsI5fsPuHlhxIweCgyF9MOa4IouuYT7nlCBycMQ
sU3M+RRi6ESQzDfUFjx8VJ1NogU6MQLoh6ZZDcAUiJSlg33OxERf72M0JO5MKDdu67b76txUSTMe
aqoSrLNS5qb/NFzufxijS8ewZvmUPjlwYlyqT/GklE8Adl0NjwTbyf1LyfueqoaXfZPgtQhDrdrs
sell9BIOaH7xZQZrEkrSObqts6zAOV66cErS6zWWuF5hGHJs3kTjIetmo8j77dR/RRkJhLH0YDZ4
L2sv1LPdqY38NcigMPoiHLLwoBpA/wmEWH4+nZTYh5bDlRgFC13WOIB8z87+fz62nkvUPh6PaN53
s6LgsfI6o1Y3NDJ1aaMlx18XqtXjEHaglLhLsUd4PnFfvbETHvMmL3E4fjY8skF8gzmHkopTicc7
zmMheGBBUo5lW2wOlexGXXJ9eKSGXD0qcLWFnqL6007d9zk1olXvgV9KlfN0Ar9j1yoNoLAbXXLa
1+Slps1lF+Mff7ki48qOPKZXG6aap3up4aqIyikbn1EV+e3oRzqIaZMSkp+Cxz1I4MUbH6ymszWs
mEs70U19KknjP22lFswLN36czE2pbLZxF/0RvNVbImbky5W5/N1YPkZ3KFcX+OQnB6f06bg8AleB
nZA8Z7KpCKGK3DL0g/E/2RgqEMHzfle4Ame1YGWuVn4kU/2pX/qJj0XR3mBAIRhuzyN1ZjeeFpaz
cAQA6chPjhpV3C9cAo8Tvcm4YLiNv+KcRKiRY48tmf3FqoWIZQjGfq5uOo9s0VmVIYC2A9KsFTcz
ecWi0wQlhHPAIegzb7f9BdoWd3FFC4haaAm9p50mx1DkPqAsHh9yviFeG2TISFtOe7r+eEp/X1Fu
bJVpCfEzFrw8gOrx8KbksgY6wTEGxojIy5nP7lTbZ3XrCwD4Zk4pH8IrCAbEF5vOHNy1xAxD0Kpc
l1kWZ+EV5tZpgv6djwe0JLsDwVgflQq7tu3QfjLamjPXGXAXy3nxWt8iliW9akJr2foLvX21IPTh
okv9pT8D36HmrDTednKrGtCWGkNVz6rnqGyDqMxJ8ST/jhjMe2s1p3WyGUjy9aQm16t+uXm2FSpx
JBxgx1SS2WMnrSjHrZwluONcqXdMn+kE5VsrVXJ9MsdVU3fpBNiJF7yK4f3ZP9wHDhwUunKvX0bh
dGpG08sr+7Ws2axFyF7ZHbjP02KeM41q0qL+p1ISebO79Cl/JwD+YqhE25RTjiMlDfmXb+qftkJP
SnchA/4FIotVw7z6z3Lyi/NRuwx4iGE9U1qXlWNyhT3P2kyu75N1Rmq3zxf5Mqm9aELVp0P8xweK
BUzMalCE+7ZlGvE4zl66n9eomS1fHFTePgTp51AjZL+S/FQBNBItMciTQyvQypZpU6BesC6K7Dn4
ayaEE8yB3Vk78M2FHzxctDBkNHSx235UqjA0+/DhSVRYGwFXKn9dsF2CtnF/pw6E5ryd44T/eNWE
S9RgNxdIc7BLjrRrbevfZy6ge99Gx2Dodhm1h60wJOzQFbdehoa/UwNDuW8/tkLjP1/5Ds/dEFOG
Sinpuj2fUXt49U40EptbtyQCZJqbEps6JNw6CSrLMwH7TXVuY9Ohz656U9juI3IpnJ2mAQkwMIUV
GUhEGmHnABORKhEnsE6X1eIhgbKO3UMqFr6YuOARQnwBG3vZ4RnUEr5y6zAICamU6HhVfHzu/1qs
tDyKRnWEcc6NqN6VxlkVk94rS6PmrDe5pucOX2jn9wg0+VoffuMcUn3Aw5HwnkpOOy0IHYIYA4+a
+df/8pdsqbOkdu+fc9AqJqyCH574VL4NVpEs0IQAyp0PsLsp1uT9skG9N7pMvAL2j61JDjLLr4NV
f4w2x9pOslDySB/AVwFvgNe51/n40K6Tlylh3MlQhS7UqCg2JXinl6dkllBHLSFFcjG110DaWn8X
cDbNttL/xr8qST73mTiDvk5d9fuzF6LZ253ZWbDeaRbO6vo5/VCHq6lbTFHH8F9bNY+lMoDFDP9j
iL0otlz3WKiST52d6DF8lidxFQVIh/tE5EHL+aVGwfuKEvUW4II1oOyAQPmfTq9YOXyUBmnVE3x0
q10XcHeNcd3TDEx5wyLhJ08GojWl7lAh44FflqXBmyMwgej1ee21ihXXhiakCg6yVrYDsuuK+l2R
NWYX+D+dXL9NzP7MKJWBiJb8hLCKGJelzOO+rc/SjH7ImVrCoSX8GuwC68BFDu0g+fIc21lr5EpU
yC3DgRTXUBVQMKfQnpu5JZsqdZbFNqv23UkzPiSCBnF2dXF0VZIoMfXy0UBw/GEgIlJYAAJwi+uK
74mgdCAr9EFX+WW9FYraviO5DgHn7Wc0+AXB0LkQv/KeVzpuv8X/nMYy04vS/HTCnU37LyzOxaZN
kPkapsKSlc+z3vdYH505/V5tXZuXE+S9zwhKq3S0Wbi4PwINZ+/OHOAibwdc5SA+gwe3vL3Wm7KO
6RnGgDX+seqimBwcaFwrj2Bu6snI9Fp8LFMVH7rl3Xnlz+TjVSVY70x1VBuHR22HzYnUAkHhdhMA
EfIuT7HHn6/tH3UmVzbc1wF0GTS7Ot8kNkJ656TjblchfPZNZPXCcRF4zlJTRTrTWeplT3kPOAIq
ZPMPRluWtlITTaC5odfPb6eNbEVhmf+O/K/saIvMsXYOBGE8tFZGTqktiMbe0FYZ123nRuqtJPzI
MPxtW/yXKFu3ws36kgDgQpTjKbzMa0xt98i8wSO7fqiABaxMolGHS8CD8RRdImqF7RSpRq0L1XN3
qQdZvJfBrgvsUPgO3J71F434S9sm+Eg4llgyzxqnUQ4Bkp7k2727mwb6L5nqSxBAVd1nNUU1WlGf
OzAWoy9E2fYv8NdCQ5SObifNLj6QY1XhsAQWthIaMRADtf+PLSxhKaFmeTuOHnKKWds7OLxm+7oM
1SrewcNEs+piKU6fFNk6I+AuA6vlIwGBTsRfQ4Hck2QyIG5BrI7MK6TjXVKtm2MZbh1peEouheTM
zE4YK8Jn3A5MUvs7WmmcxcT2AfluqglyY6VmHfAgGaW12kaYGPPLiSp1IbYYShIjdyTPb/06pFLh
3FnsFBNLpC7WNaBJlwaY1iuA7PrVIgYKsRX2JlZt/TO3f2KVQyfpef9QZsZtjzPBF2XrtR5xVG6r
vH0mYLBvDUTAq68GE1BNxTv94esN3JqgBY5+f8dtfg1L4FpjCRzjBuUNlFidc9a5+VStk4ZQsXSY
FCsbKqoFZ3jlhwROvuSBqNtXp5SH5+Q9T+typeWgA7YqzBCnEtRsBjGU31iORQR41hEtuGlMZDHR
G1RLMtdbN43tVO7IT5OTBa80C8AivufJtU+Viz/FR4P4eB5Az4pbIPvySyqRlhCXZdoGJIdpWJsb
Aw/ldFVDDPJbByZVgkZMdayBXz76Uv6IHES77A8vIv9/OG8yOAYvWNIeUpoJJ24NjomTurV84YY/
Mhgt3/X0Es+MXmyZr6JrTSI1ja7HOhA+d9eHPcbdL/FCtDxFTGkM6Y1VEKz9PdXdSiuUYEGIYqsL
VyJdhxahqZEV2eYQ/UgCiQq1Z5r3QZZOLPvy0/feDe1K24XQi6xsDsNhWParV1VJ9cDO5iESjdIH
MjNPwBGQu3JJFjgoQWatv7JgjNQWjPbwiAxBYoiHSpTsX40/ESy+abeXoBtPYWPJuwFwalDEihjd
bQdtFTI83EAISVbkcY8/9+MXtWnQLO+w9lADxTv+RejpNrWVKQU5xIj2oX+Ic7enamFt5doFFA8+
tBWK1+oztmgc3uC1xwQGIdmSMzn+IzAcs5pDANiPyXJJre/WGTkJcz9amXBtObA/yNeP1NnbB+P0
v9DkIi6KQvsNWrldu4//uvjGneCwyuHAy+grYeh+pNYNjNixKkEHaZtWBPicg7l3IN53Ptqy3CFg
SRWd+X7H9zl+v17som0/2w538cT+ARrGP/uqz1U/WUU7n7CT+OiXOKNIzegYtd8pbId3hPtD/4rG
XVrKfW9bSW8xwSVt5uGQy2opPs9oOvhmihiABaY07xEKDzF6ywuIlcL3HhFl6K9ov9B/BhkQD9GG
EU8DARLlpzTfdKLXmRVeXfC+8wVtGk259fq+09QaB1/taAQ9kwgWHGl89pfe7fZickYAwzMnSNSl
+K9OcqpSP2t30aWLGDUqrewF/8ATZmHyW1RJXH3+YPCKBSH199xu3EcQI3yt6xYL+Wgxme8YZoi9
EfG3NK3v/cADaC3BRAZyoxtPRLIHWEkjwtnuCzSQDnSlmZ0mmEmuFM6ZEKJADVy06NEJ/kEd7Blk
kg936CkErc3gK6bfc5m/6gc4mmu/ccAj/29c/A5i1A0WI8RYNEseE1nbMF+Kfey5IALCfvDJdp0P
huUQ3YoYysjqKmBpIHjHVeDflRKVmOh9FbcC+csqH6W8VnDMqK72uwR5VeocpsAOtwXaJ++rIQ8l
coGh9I8470yVC7J2gXqMMe4UaIM1Y16rZaasHn+bNOweeepScrbeVZHQ+jnw2+9jLZ1N9ATeThv9
b7xvKWprNT1pOn2GAi+sJgC1C7sfYFlzXx6RpjXoDVN6omADfJvVF6kouesHLwASs0fZG0yYf/7+
iAL7oQVBkVtBVQE8qPkSZIiUGabWA1EIFZwDTr1f9V/2XWBXsBYzYfTT5kF/7Ir0Ygkz/W887VT+
5CldwlzRmlU9H2KvJH3JC/fTH8JVX3p/78AqXPr+uvnEtIBKVS/lz633FQadM53s+ElhQErQL5dg
dbzS0VUKbvsycMj5+GQ4JKmUbl3NLEKX67T+mYOOc1TuaFgWGWqXAQcXZezKdVdnb7wit2agJQLe
x99StPqMsLrSO73AKHUqby+ibDWc0aiLLnp+yQfk24eELw6GrpKAKaVdR3g1E933IDQF5fC0yLnR
9rbehMRghYM4UCP37D7tjLRgdvTKDmqpKPIFiz8jhUBu5sTgtMcvB03nCG6ILrLpnzuwHdGNHoZH
Og/TOokqnJHKRiDqAuud7OyKvjnclCOn7I2jOb5jIuiREDLfJV/A9Yi81vXYWmG6LltKkL2sNvsq
1Wvea/jK4tGLWgaLQRR/+sNhhST5mBfpuKHm6Q0+GCZcRtwpDT/zge7MIP1TmZnmpk0VZ1INY/Ox
kVNRl7xGKVJmJj36Y8x+UN2J3NjcAS/eG/nH61a2uuijZ8rqtm3s0oQDp4KWBGIbghV2kj1eoFVn
2mKYePhafewBx33wWBPmUsA3cNIryOap2ASktL0IJ48G6S2eL2lAuYurCTRpEDMM6aPtx4CxH2T/
DhT+XFeEx13dLutFg6X+KYE2XjC6SSKCBuHQapxLr+DiOMY0IexyzvO3wwT7vq86KG14ulBfxXNw
mp7umRdXyDJTd6GIcLRFUbbA8q2liRHP/OyZ/hyuIc5IVXY6mb2XY9tsqKBwCasR21Ggmzzbv2l4
mQOvXYJJ7Uc3dwlfnxLlPWXlGlVaMSjR2210n9SltAnduYPOMTlixWeHZKVMbzsJqyMUrpGPQuXw
reQkWWuVvzWsRGuyBStWVccZBu4OqwQTABBSum714ZLhHFskHFDH4ZdmQlKL0HFkfw56FX/LazOW
rio+NpWFakwe6a3q+V/dNOfqfvB+44RU+gvY3ZY18ojobAu8Roi26EZG4RLgnE7Lp2hdscVJFtuF
NX5sbMNXvTuAwO/TsgVH+szEiwVFH0/X97jhRmqaUQTWAdnbV/BqnvUX+TubB62cmctI3ZTmd8oH
qoAmJ4ts5Z9E3sdqyFXG5KtWX1epKOf+f8JuAwnHW9tF0EAb8MaM5OIFjJW3DOFNPYfJ+JdD9uBw
Xf08+LO9zFV/KOwyh+ww3QD/u/lkQf5TgiV5h0vDohU+b1PNO+vcO4YeeUQNKtDJLBeq/gSWRD4F
yVTaoZI2g2bOTjgUnNzciW1MJBCbP7BP4VuPMS4PDAXqqs6vvMi8W2es2mgdnlDN5rmoNQWNeiCK
iyVh82J4QPh+YOeEfzf/19+V8h+81i2L3s1hcUuF3w2krj2jrHUgUKiaYMF5pnA4Oo3FXmLjRSgl
e/CT2x7gSzb2n2pKiLiePwPnxhswrOskDdifz/NWqpAaxf8kpWh3hStbCXjHfeMXbZg1VVg4vL49
UDvTLD61VolXTDbitxizZc3R5QqiUIRK75K7lNAf+qNJGHlfdiTqm3XYWjyqQvstQySkEfgclVB6
4k3Wn4+QkNmfo/XJL6GxYtuYV41oebA/K9NFQB37wh6my+yhBUfYNgahH2FoIhdhRvIoPI/tWqXW
OdySXOGCEVlbXBtLot7Lv5NaNwF3kzhJHh54f4QLhmxoFiL1Yg6bVVMPRbua/82wz7sj/CgvXnDe
LrTxJaToZt9t93f/WjVL1rw0IImchK1P9tuPQvjkhYnUyxIv9dT9QGX6UmPWpOJwi4LfjT6pOdgS
oivQ5433GaKd2Fv8pftZYYkOH50sJduNXxvNu8JYpl7JnKs3i+WQmGr2M0PFjP+DkUN1hegRs5NZ
LuvRjA7xyO+mjS3VSqYoQHHjiMfZ6VLmUg1nqeVXvy6tjV5TuMSU8X2NxuBcFEFs7R8u/1f8urBn
IzdJ5IoR3QYKyIt2OryEgB8093axBnMmguLjWOEzgPqAW1Xb3NhocG3TaVDvRZZVVyFjx84Yj391
zMBvQmZzb4XltaXcUY5UdwZoaFXjTETcQFEKg6uIpEvR2j9Ar+Wg1SQ7gSxak3fNEBqKWKdWrhK1
lUfp/IeBYobZHahbpggFlkemfkyolweCOlYeK+1uOSq+tv6649CbzgkmbSGZDyN69ZD66c2GWotK
yuiB2lhbrpK0lYcdmhnKbGH4LJdj69Wnpju38PGuflwC2EVwfPQxl6tiD8JW2bfykCyNPN7ZPGVq
RwBGOB7QREh5xeGJkkDiPmeP50sJjnz/tqjQQLx4vgAJlnyBhXz/7ObODyVG9IKt0qOTWVOlIdm2
zc2FOlQXt5h+9XdwPdzjif9Bfjkr5KpsawtqIkAQwPPTZcUaNpZrGyualnNXqNY8kbD/UAcruSFo
ZoxMDireW2RXSObKYsvR6wwXzRRy/04TOxv+mTmq3LRwv02buJKLt2aYJL/7mIv28OaK6/Wv7K7r
27HkI5H7FFjeKi0tIIhaDa1LmqttC12dDkrEl39z5RDeyYgttrAiEqPs3qwRQvAUH2BEgPnxWEkn
BoFSYg18C8m0ECBzUUWgy6shVomVcZAzc8FYVtFN/NfDfeyu1kmDsg3hMO9TDXdESStCmWv8NwzT
xCPJVAKIqHX6MnqiApt4+oM242HfNrZ+HNyRz0TRXoMMuGPGEVN77RfnYqennqRlvErzR98Yp7C4
dPagK0lDKQMxOd6t392NItAK1z/GKZDFtClklS32EW5lNV6g37WC8xnIj6eM2CjY3R1LQzXST6yO
bSA/hNowDd1viW4G05OrPPWWIQxakXeJXcynGS4uDH4aVkWFqObSPNDuT7pdyyZVpkKFLzom7AMf
ZccC1kVHWJNMsC78n1QNJi640tU9qeVT52Vociqmz7x9NQWd8enXY2D0K/Ur7O5YKz6EsTsFoBXK
psChy9gZVxhKQDopmyjardx644O21pfKMVt64vWpixKecM8c5pa9F/PGQKjASn67n4OnPJnHvFu2
8t8efnYryfBkDc8S1j5Kig3lKIe5L9HJGxdBwLfBh9r/rNu227R4ezpvPAorsHvIJWgC6Y23uItj
nZewOj4R7NaPE95nZkrxWfA+/QXfkhyvqDa/LSSMP+2SAsSpY6OC8IYzdW1zk10ZVZENXyBEN5Nk
dFRw8P9B3eDxEEK1d9PiCaxYmlAHTWoGoEEOFxGRS4VqqUP/AJrj3igukHinHxwxQhyO+yKrAyFE
LJMZqvGLApJ9kJEHaUrwFbw/QnVnpmXii9Ti2uI5t7L6QhwBpWtT3v0JLxBWaCkUOsQuxsOpTx7y
ylkx/gmRpwxoEPHN2zZDsd+yNP9NbiFSgcJjM3JennXoq0IKHkeK04L8jkgQfe0wsybYvUDgq0xK
AECFKYPjce8vfBwkt17rKI20J80wZKrw8cKHHy8NPWc50h5R0dg/PLNtT5TnN1Xz/QsMFNKSehD1
cGsk4OYrIQCfgmQhue9JPLAkM62pEFq+8uRfRLwL6M9nPkwDQIDvNr/wvOarjqWoQWgLsvVVpP3L
sVg3tB14+FAzb9u4Vn5YH0llJzGPVlHIqbWSuPm7EquwEtTQ8m/3+Ai0PaFmbbsQsrp/NGlH7vHH
6CnEEawWX5K2zC29kPrP6rsnto2n5rUHCGoAIYsDFYE50fZ/UbN3EZsjQjr3hVXQnoPu6HSXLYVz
yRDgs68SNNTCArFkbhqnOFmswVCJ/RlYzEw9CyQiM6f07bZNg9gqley+wRl5k3V2xF5yP2/PRTX4
E7jZWUTUhO7PWm8bwdMZaVC+rEQkOcdBMB7DBPN9TiYvpYx4zIzkYdv3FgzE0OU/jb3zqXcqZatY
52kxdKiVpAG5BaUq+f9h2KtnheqzVsgJS3xYR6miqQ2QamZxxf+2g31eu90W3J/v1yasDsQ0GIY0
LeH0o5jnNQ4NVLdD4D8LvbWCwFeWoQRSjpaf1Ui2dMht+EOOg6eUnzP3ZsBQK92GAIYJHNeZ9xCd
wC2ayfkSnc/gWPY9lo4gNMpHtP9wGmnV+J0h6Txlz0jBbp3ShRe3tJuZpnPitQ9SZ6tKZST3Q/qG
5oqD9Nz3sgAULZkk94YnX3A6nX/tUmCFkD8BpqtdQfc4uRjRaFlm6+wsYmC/xE0c+xF60OmLooOH
UkwufOUVafZ8DaXtLs5wbSXCeryatHXN/l6LGHodc1SWwTP7nDy46lLn3zcUqYZ7G97HblgCEYQu
kzXOIjnmmDNqL/0y9nMGqWdm5W5jP0MLRATitmqTa0MdhsXm9DMhtK0fjVz3PNVA9SmODJ7wk+NA
QPFKbOYGxC5MvrI40VYGF2I9lW1VMtLCBApApX4+/Np0DgGhM475zMSwIaLf2zSYnLmN5Y+/9KCS
1eb+Zvh2thv7ArKQSfWn/e1j6UlNOB3hh+Yo1GBvsYG1/2ubMlE5ULQT87DvdJxqQwEBNdjCHKP2
6iAjgF8d6toI0gOCnsKILfWtKswJURcBsXUueD84OlDr5sRdptFWWfXMdINJfmB/RBldmRlDGMWw
BraorNWBrRjiYrszlYaKDMOEUNqznoecMYh4x6MpuGWkkZnpYGKNiAtkVCqg3P5aYhZnwVJ53keT
soYbB/XktaJKjV3JBQNZstE9XVydydpNa8ld2VkztEXzSbI7JaJVZHRaAII6Fe4W+vd3R3QypS+Q
lHG2nu+x7hFV4x1vYvloLt5aeXF3YSXiwsdWnNLqAEiTrh2PVCHlqMDuMPAQt4qR5h+/Egmy2UgZ
XdsXLvPslGglHjHK5a48HTABd8b+sKXU2uIAdq6qTCN4iwsCTKgITDZnqOoOaXGKfGFCI4ZoC32T
FLfKoiJpavxB/+LTgOs6NarIMfGA3vkIRolHyLYE7KcN1YJq+98cLk4gWBjJAteB133GiUAFqm7n
kPS1OfTRA6LZ3wubOzNngv2FB+VLQQ582t9Tn4tUxQj3xPs5Ag/4X6n9TU5J//rHvQBjp+jQGRTv
9kl/bIDCKcyyRtGZAWYVBiNHWn0rn5ZxEByw8D+HTdJxLmVGcpViB0y7s/vXnCited1HBhuQipi9
ZWCYasQ1ziQDny8+Go3c/0LH646NYdYCEn+FFlflMJJO3Xl5C8yZp5rL8/fgzaKx+gs/x94Whji7
G2/6Z5egXCnWO6kSKuXX/49U3u/F8SiBbRtYl3XJBxf7ZqYwjIKtloDSGXJgWolY/jCMd5+c9VtE
YcWtP8+cxxZNSwZ5tb+tXQT+wFW5ZYXReCPEhmlyVmW6RHilRX3zWNpuXapjP1YCyXbSAJT3vszD
3RwlZLAdEe2PlKN2pRwV1jqZEszExhbzQ0x/W7xSsP8jx9w0jvsdAFGnr8WCnZvZqBwwn5Z1J6vo
P3aFWeh0hJlelqAsQ24m+U4xKFg/8KASopBi7mBpb6nIUP8NFN7hhD+MfBbKDQspvzeECI2NKTWn
lMrYDxOCg/LX2rm7e381GmNz/yEl0ONmnevzoKvMvGES5vblsDsIvqWAaeFExuY0OengGQI6uG4O
ip+JNANIMQ8DpGyoBAzayNUjJ3VtRgJ6p/5xQ7kiRGgXTo/VuFSRyDGPuCvxXGEriIURuVXvRsDV
9bbaRAvRqV0Ig4f1QRvahkCmDpd7ZRXvheGzcAiSGCGg9+u549eBzdeQvVAWI7N/c+xE11TcPoT4
PXW294u8jASM1rKr5Er7FY+zecUAa4KIXLzWuvg94oYhW4A7TU4l6lcDDEF+srnUvLLn6HwHAvxX
mIypMQXHEWulehFjNS8NrsgMvoSuLvyc5fFREpaS9cs0n0p5hCVS3mgf/wGIQiME6Boo91PeDAZT
QZn1xoQ2CUJ8NL1+mQF+nppB9VAxZmX1FkaxITDG7xvQdp2p1mpfj05cLqmQKUPeApibikGy9Pcy
1XmsRIs56zN/IwENmlITJ4HQlN3089MQYrPxNKtkf+eJ91/jTe7OIEQUstFuBW+5xsoDYa5uzr76
hHf3lmw3KKuKvtgwpJiAcv/6h8U0s+21okd3VmkjUB0CsAQqap+U76jZ6poy5lIG/x49sEm/PxQE
Odty7fCoAu6QgIiUuxaeyOnrLCA4vZ0L4AVkvzsVwNeczpjYeUaMaM633i6w9hmMVkFMfFe0xxqn
xiu7quqWwPY48X89QX5o+bMKUt7WzCbP9DuTzff2zzZPRjmtBMynVav6YPDcnpA82U+eDmEB+5+S
2eWWPXhJrTfHVSkse+ZnWDZbPt5WxSotU5wLF6E5ZieaBI9fSlYfpxKYdvyc8xVv5TtxGRd7AhNT
C9ai4cnvY0ZWL78PGmlwtpYbddjnSEE7Kf6AcYWcUVS2cRhn4rR6RZeMcVNDoF5uylbTzhR2fcSl
7Bn3u65fUb4Dcg2yS84IqWwwx4guGWUPO/YYOBlXh1BE/BVZDlxzJrDvCUFmDeewOJlMcuJ84Pq5
VJ+2fPr2HaIjCzadT94j4TWc9m40OP6hKHsKkRVbUWfx+wb+jY7Mxi6mL7CvkxFQr9q7DgbzQrP/
FyzJGxa9l5CEk/uJnx3ni2EpyVom+HclzOI26O2YoTrFZkyOO8Mjap21eud/+HCVyN8NoI6E2p7k
RkWqsf06p5xd5aqNTjrQ/kK5siZUMMeVJfIBtn/9PZsbg4E3tpadw/fD77MQKgak0KRzhP6WicUg
mal/kkM5Sa5gaxmuvf4NaTytZ0BsNrR27AGD2k7d0Z2iOAUiElLEsQFYW7jiGGQknK/EvFt6dCQ+
lGbJcqqbLIoc9gejOl0gcQkzvYRrz3yqj2kUDnKvmL2CjkgBkwo1cSs928UsJ4TOjR51DySXdhX4
yyPwk+2fu4t29GeWdIB55Zzp/x2P42jJqDSIw/wcXqAvkvcjZe9fDwTSFoOlMw6789H+Ln9BUy3W
O3mwo9RpGYksNPK4aepwB6u77QfIn9zBMzOIU8y6OWur0eiFL8qm8NST6QU1KdsE8l6Km8/fe+uE
62I69BRUnNzy7nWhOEAm2c9dsxWmOLZKICBt3wUquLQ6hmtib4MTL2y7dOIiI4HSs3etErbQPL4w
zKqBEYRsdS6OMRfW+aC/8oFnlp+MicnjvOySL+Lu4l1t8BRCsedHrGq1NtvseKLJr2IZujk8nmFh
pRM+9FSti8GsP3JRmaf7v5tglJ9v5cPc5uNm+v6osXPBxVbMGbWobwT6L3OxrfS3jabQg7DgLoA0
Fz+Wt/bt8DWn2XDOeCdVLpQeDHhQbfJqItAeL9VUiRdsPWMfDk4I1hQPoGjaiLAOkxPThZM9O6d3
S/Fjx6meat4Do48MReFpsEhRbauK7sniKR+LvgItNfoBf1ma6kOinfFt04Qf/+eOUm5Q07U2jNQy
SO8o6AipLh533C9Q9WlqhHk4S9bYDPaepkNB51HYxywenb+uGsONObMpzDPHrWcXI426DBWpwgSu
grhAjpvnTNT75prn1IvdITG74KGkY3/TwOY90tb12GMlyPSMYz5dwUJ4I0xP/L23+fJKU5E7NvO0
qZphbzOk5/dVFul3GXuTo0BvLi0MA4jpZD0fRyUvXEhtdW54Xq3KaCOPBnUTkCxZ7BI2Z2zu7bnx
FGbAip8Rd5WaSyXeiTDS0/kni5IpffUcnsAxbTyalOTGApPYxvSks1G4kMIAV34iHpCZx+DWxkWR
ukruI1L/gYU4TCR8QJMrp2XoYHMKUlCMUs+AY/aJV2SffLMbfZbUyIf8Dr4AEthY6gswbzzKyu2o
C8RIGJxhujBALh8VnU1UAAYyHl4kTNRrzJ2+2xe4n2b6+zprtlt1llibnXs6cyXnfqb86UqEwkQD
jwHEaOl8nWyNUPCwIyBECAFS47Tq7qd8CLAVfRu3DBmoE4yCmxbRua0Zp7sj0zW0BB8RYmCDNpEP
QWS8QTuXCgKTmIaDJJClPOupGLGaveS3SU96Mv9A9LV4V/rEIV4f64C57oGTRUR1KRorQO2eBi8d
+znxVAJl1yEMsLOw13Qp3KNHt9pfybexi+tNAIyv7joAgpOcAjV4yc/qQYEcnDnwxyDARKkcYoPA
B/ULh23T9383yBzMyOVF9t0h5J/9dnbXT0XHLjwj72yzj9b7sgFJxq8fNbgVKAnvdz9HhwN7KcWn
LrZKeWvE4ZnIGM567wiGZMExRyPXaGsQ6vX/qfjeN/qeu0fqiq3eRs3OvQGaUfHs/50DcfpayUYt
zDLR+S3pgaTyH/Lr/ZypvNi8PrNgJpiawT89CWLkBuJUY3vg7NZQ11vIns+g16v8leT44DSZKRPO
rMvQq9yxMvYCLayEFm68Fc0DIgBRkYVuv8v43tmRtwPQ6bE817Jd1UhXAiLELu2r2maOjTFswWsz
7Wp4wMtUWLh8fp73e5E8NoH6/3P6nFyqwzKcRvoBnVt0/jXlKmaXYK//oJ5ulq+IYqW/1Q2c032x
rordIaE/PyECj8CofjTJ32KwXPhsmAy9WOjWcZU0as0SqJWHuuTaNjD72yPLFQgut8V4/dgHDs+M
/7SyKTAhVGPgHT00PKZdgjy7m8orF5OQhjpCxoNqre7qEvmS9Itj3Bmfz+F0pWkrLA2tKEKO/n9F
XMTTcMdfgCRhTMWh8T0kuGThayaa0qYq3OnJZU6G3CdMPQB2XdWopBGNVEG8Uj3EaxITRdiOEkr9
lBkNW8IwFat0NQrjKHrthqnCWpJUlAZvZNg/Xx2Mg4G64n+PN2vLiBGCHJerRiPcwTFKWIyc+tam
7hp9Git2iPptpeB3SIp5QqrsZC0ZN9Db6o/4RH1h1mJ7MVENWggoGbksbr7V6ne4XTcr4YjzvszM
loAaNaRrrJM2aOdtrOH0K77KSUpzajGWIY6bjIVajCNsSfcb99msStCaqIHH+c813y1+ja4C1ZHg
OgTdVHzy10vEmCaI7v0kBq/QXHM9Iliqt6sscP3ptxTFVhXy2Z0RMj8Zf+3vjPi7Z0WbW3ipQHKv
k+YmUjyHBs9Lty90bi2eFb23fMZAVaC/s3zyvYkR8JmOgyDiRiWNDpVwdhpvvqTK8VNf1fBoDN3Q
V3KonHgBpa14tetrBpERi+fYFyMftnfUZyCVrMLt4li535Z0kcpRtC7yxmm/QFJ44AyfiJ3F18xH
q8PwBPi8sY50PivtSHnp4rgsJiP7/6NjLKgVGctMOQd/JO0GTu4qt4DUKaQycR2ttYm/FAZlv0ie
9uhYX+uXu8/lbU141CfZHdHPv2Yw9EAM98WBdXYJaeQmVjfMTUQXXD9PiLv10DFQ+PyLceiblfHb
xlTypUN4U5cFWSZdtWx/sYJY7hOga0dz80n3Sj2ceH2Gme9omaPxfNV/QAExWHd7HXtXT0o9uCxc
R0dAzm9YmKdOjqcNtmlgoy3t/Zi9yLIJojGqhvew780/oo3/dAW/LaV2X+n9OFED5bU1B8FA8Esn
JEWM7ShzyxAmzWSrGRybPVy2ZOTqYsU3F/1wd1YgETRiHweBryOt8cllnq6navEzfENoaqiChEwO
WO+/k9MypykifnX+UOk5+GA47rlhdgNMhEW+0BI48/xXg/fRh4twjasK53cfYxrwGm+1zswukn/D
I6QJE6GGWmBWcAED17umg6OIjYzTiFuFQiF34FZPgpMypItiQ0VUc+/TmjcsXaUmLB6VVXRhA8IJ
BesE+lbYCvwGiIeK1tsTJexIHK817suCvl5ee56B5IicTm+gO6XQ1os8+l84EFMqYxzOa0hug6y6
77Zu+6hRDzPnB3QeYlBG9OeearOU5h3QNjKyb2mBVmpzzCzuH7YzL1s6vA0JKtOTtyBMyH5nWdLZ
B5zvaVEmp0wHH/SPLpMJKqkz1rSi094TtHObYBel0afy6EErrTS3R7DVyh1KDBvoTmombB4PhTR7
E9MRuiiRo3+JVAWirBPktM9WH3tzEgYkPOtZuupT2EoEUKETeCxYz1LW2UgUtP7RuI+xtDVfMRqg
tiDGLlZQVNmK+20rLb6nWFS5h23RICaPL8FPeW+73rCbKVzi2q4WyR924Lof7ptshpM337cpStTt
40lgxwQqFCqDjSRLywYBq9V/Sk3ndAtik0RNqO5KISX1jWNZ011Mbupb4b1czELsUT1jSas7wHQo
E5WYVirbHkelS8Mxw4Xm+t7QWfjmuBpSUFCO5Ea4OsGoNjhYRw+02M0l0K1gamiDSCnWT3PCLHjx
9MSrWOW7oqPjir+kBgTj5TUf8+Vm4FdPMEEbrZJBtKv5xjIj7JnN6zDRF1gRlWMJsCKAp+HqAA/Q
Iompf2LfGO1VJoRpziHE/uk2fHnB7V9qsfp1nviHCrOj+5TlWmSObUrUnJkK0t/TPGIjKto9iC0H
jA814AnOdYK2LpkRljocuUe29aVxruBW5C6Gycznq0P/5lO/sE3WnfT9sg/EWDM+wDkKA5zivmup
jqGderBmwlqgyxWMJA1JemA32BD7i+wwmGukuVYnR9vam2k0dExIIWwHcz1Fl10WZjoIeOCOpfiI
dm9VIZrxEtVL5y9WVUFgPQPb98LEbrKsxnY+L2xTSdjZjeZtgO9rTtBP4hIggXATpF1n31xcWKc2
fHeInFJAMWAzNc6fIhxEgi8em0OAPjsAvcawL0HxvKpEQOq6V1eF29GcULxUa83ZiVda0kgJio97
t2v2qNe2Lh4XmsCjEz/u8aJbEy+oulZ7nBgPeBcL3DTVrh1FXW+BjTAvlx2dhu1Zn9Ejsef01dwc
R/qFQNIzX+Bp98tKkohkSBIKGZ/osvdD+LIjVuDy5ZqYVbuIXx16rGlKBjM6qj2DifF7Sm4jhdvq
d/pk1IVvvk5y4PVZZeZf3+WcrDFGyEFPXjXulIu4Ll3BvqxqXJ4dBD6A7Aeogoq/o+jA1qCoxFfc
51x1jjAuMy/CQ2UUQPt87/qJPrHBcAAeN54xTbtfv1t0aFx1jtTIPxMtA/x4cABmaVFFZ60Vt7uo
RjtPdA4TQr3i/ZzjpHXfdkfdUdKsvQRxhOeI2W5Yo94vvMnVuhtGUkeBQYpEtkhMbELembT90BM6
rBNH4Lz8SCvrnxYUmZQ0aCCgAae+hVlVigcCHY+wJudsC4fVnGorwIdeTw9WU1jrCh6h0kYC06Dn
BNEVhvVWx3sU4cCQadPvzNSqeMVRIZJ7/ASc5mjvaru5XRpf5dVt1ETBzchlwcHev2IIrR9MsBc5
8F693wVBIxyBCLs018j4+mBbYBdG3JW3dqnaran2zw5Q2H18erLzSl7MFkSSvnU55/jvjb838vEy
lfXpXR5v3Qxh753x719z4ZHeZagXiiOGqP/wlRFYW45olPMpuhPrX3eMNLIuxNlEpDHOVkTyZH2e
Aw8R7OsE1Vj4CEnEZ5eGXf087lyjkuoxeZXGoXzMpvsBd7n9CFnGdKfVenJBBSddjnosxCZfs7Oi
mOPv11E6t/iW/W/vEDpEgIbB7TUbXjaTxCkImiGGsTk9M0hTnK8bQ+qdYtXWSjMQbOSFYuxYBL4K
MUUZDf+ld5Mfe7CwfdXmGunL9PRrodLDIwoHL9U3ho4nqug6MYQRyjJ83B9JRHDQ+AsypAeZTLEF
ux94YPIcV2h+wfCUFi2n7U2Q4PThCl/Z1bB99nT/oYz2y97Wi7m/fDV0aUb1mkWXc/Z3ApdK5vjZ
HWPkoPxGsLp8ZsuYVKhw7qG4swWzshIRXUs5ZST6Q3iRJIZxB3x2F5NOBntwmPfb7ZtOjLx7Ldbb
dMVmJj2QxNTM1wB4TowF3mTebZ0M1R9D9v2heZzXu8WI8JHFYsYj6L+2Cmbc2gtCMUgK3c5sfB9O
1K0xiwcuCLGHbCRuogj3MteYwwH4+jJkO+acrkmk6deRtoUPFcIklqucWyWoNQQk6u4e4lTjSTB/
0wCZ9QslPUczp1fKUYQ1CXp+8xsVe4tZb/ENEkAzDj2u2BRFDRaCYaTWsALqEcMdVUEAtbHDvYrR
seczDVXjRk6/Mt8cxOsVPbfU70FT7T8iIm/ZlDreo+cszK/45qf8OtXNfwLkIDpv9TTd/JleXX78
T68FRX1c5e1vN8koygI/KB63DS/8jJUQF0jfnNcZHsG72vnxZe6U+ymAVWWBgCp5aX5NrfvYYLz2
NyjwzzMuL3OJbHIWoXoBVwxiI5oymdgoxXB0E1jeJr9qUaVLCfDWuB4MIS6E/sGX8jnRXeB8D97s
LDJhrwAA13EpSHKVhqBunZQj+3DJP1Tr5VwJaEAdRb8NhngDUZWTKZEjgoLCJnzVbT1tseTiHsho
EHOHy7B4/3FseaFLMHuLy0cw39eY0pLDCfN6JGy9Y5K3O4eLzwxqapP/YJLdASEDbnW8U3WwROEW
2A3zF5+NivSNcZ+VaKUbeE0v3e7/WTR2QYxKligpLBPEiQNQor5o3B3cM7aZ5UQMfgDWZ+5HtJRc
0/PwsDvNC06rM37r1CCrAE4n7HfoaDpQ3WsLgSn3ufNQnvlRSITE+0Xn4fa26ZIPZ+YFKCP+1gtv
gqHTp5001gG4GwTbYfh0uoC2I+Ib0IhLuxNxBRo34cRJ2U+72zTD02tZy1e0sIXmd2+L5YT382Kb
kM6liD3vnDqO54CeVFo9vR69yHwoRys1i0OlcbHB6LEzIEpmedA/cUJYybpAdykEE+IQXo2HB2Dw
Jjxhs9nQRB1fD5n+2g4kP+Bpu6gnbuk+o7nZCkvg0iW382tSdN1G34ckiM0m0FQ7ymxa74evye0b
mpUNAZSyIX3rNxRYofveAr4pJGfJlK5TZo78VTsQzVi2v3W3ewAQutAkxIBrsdW7GVtekTEKNxKn
+IDPZEcnVmcK6HFX2TLmW107wCUnWEomleB/eBhvJWKPgZ9QHonoVRqrY1nPrLZtfQaMasWgyaiL
kIiD+HufRci9CcS2T3H6YnjImj2+yERIftCMSDN/jHg53cqk75SUZl9Blalj5C/ZmmhPcXYerBym
u3S5rPPGOlMuorGuJK8e/fBZgd27F6hJ+p2vPoSSSBct3c/VDBn9EUQEN1bVp8EWXV2sictV1YB1
QL2KZXETDys5PZp5VMaKRVCjwW7/TdIbnqE+K9aYomfVyfpuAbiTppYAWhYKZf1GMmW68yImQhZz
UvjUEe0qlfMW+kq7KUhve9GKoGsCkUh/Mh4hxKlHOI2BhhdxA79l9JnK6tNF9BPjXmPjpOsTvhnb
5JnZFygaZNnmw2geA8c2ive6CxV6qg7DlU/G6cUBkpTKsK2BlWwUOqFPjOXnktDCoAWeor5kpgRw
pM0xZI6BeY6LXg5fHu+IaMtiDdjNy9cYWJjK7V38/mGvtmZo24cfAqnd3I0wmUevW6dE4vy/N4z1
SOoHfz8ZceZolfIvoQydTmzmPSOuyRwxqhHFKZ4Zu2yph8543Xj7N6LmwIIAh6cfhwKm/ACBEGsi
sAT/K1YgZaeVzWeoyzB95U5XPy/UrkjzR6+AKxxuKM23RywXWr1cAH0ihAi/3/gccrb9p2Ttdjis
XhsnaQlTBh9NqIXd5Zzj8C10roJX0o1niwu/hb/3Djo4O9EGyDPPseYOTXuSKaqpWTnzcMcYLOSZ
BzzS0+v4VeiWQBM7+AWTlfkjQGyHq7lgGnqb+M/AVcwuJkDWPWu51Lmh1crbBuILnoopLTM/kO2S
ciDxf/L44nqLQ4pNeYf7n2nS8anijPHZXYRSiF8REEZ5+F/jWvnuffKo9wM8fSl8ttA9G7es2ttf
z1azlQItp19F6oVEd6HRLk6Lef+ZBKv/Ugq6IDUkqxkPDjAjBQQK0xyU2dxeEiXctM6wYflAlDQB
xKBg3u9dqQl8ge9ssNDWfLQX+sM0A9S8nYPPh+7gVVjhSppBZDOqLOz/ihFcr2sGLAe+u+JPx/vr
B/x60nQJ5CNPEPLj3J/DHdghFdnJAiwbMJUf0SrH1HJHiDiq5e98i5FtfDIxjGECnTM2TDRcHx1V
aLxW+pkTbuFKtKhrDf/3hlutBZBqVRG8NdRwuP4oTaEwTRHAlyOyrsxhZFN5+dxOwVT3v+9IRePu
ofZUQ6TGxZ/B/cP1w+DDulOQFn/99VE86k2x5qRw01fiHdmIHcpcQRu9eOjNx1Dl5/aieaVYZHpF
q1oTBTGaW64KF5aZ47JvuESHLGKRPJ7MlO4zcgss0MW1gBJoSS6SRj/7BkGaBmEhfZHyMQlU3Mna
JOONiEayvMnfAkbotD4dbl8uyaC9CZiFYA3ovfIt7m203aSSoA/nyNvOomPF9hFLzAyRiaRB9CHW
EKBHbgbsNlorrs5CtDyxqOa9TCMkD935MArYbCQQBRh5/7mMdh4aNRohEkm8WUd03SbhfIru1sGS
WxQYz+VWnQ5XFEfTWNPF72u2U1FQzgf/ur0RXVj1KXu0fDOTpSgAd8imk2KaNBMnd33JJvAGZF8E
Ydp0cBrg4RdbE4zfyMMNzQ4swqknbNHGaqTk/07WSKp1WwNAxBCzZJWkUWmqKoyCR6bKNlKaARBC
6lB9Bcb+3/YD4XH6cMddEv6dvC6Px+iYLGXIUJkjOf+YjHL3NRPTu4z4czD5lKpNenQW2M+GTKch
jrmqNvxCTo07cS8Y9sTiAFAeBXqRizMrnMnugFH/iCIEUg2MTK+KOc/ZrbnjBeQ4eZDzig5qwva7
JsRVy0K5SbQ7qkdSQ3Ffdg3/GEFBNaiR7hjNFA1WDDoBBmzGLVCWPyAEBtCxmYPb1dWok8BPlMZu
iXviC/EI3Fdl7PGpQMNzMElIKQIhKmZlokm+r4APvyLJG0+RsrvZD8cJS5Vyv1sDdnJNacHj+ccN
Pj8DOtsXf0akyM3pe70PrM23+1hzovnimMEoHdHVTrXgFa61LiuMNxik26b2ntQwrRoJYfBiYSZo
3s7Jpkqf7fKAhDUb7yJdMbf3gOmdZm14wSiJQPf9ogeLjsQ8o+Bj4VlniIr7IBVs7S0fewAndm8g
0blmAP3g2fL0ijPQDZQTVOkLhD3mf2Q9ecbI6ZdBKqDPt2hBIxtEU5PVJ/F9s0gozbOtsWB8Becj
v9eAnfyA4Y8/nbdDdjodY/maqIRSoyQ+OOxl+TSFhFABcKS+cNbOf78VyOdIk/sfKV2CTdSmkN2j
C1pRZv73yrN7Z/KM5cCxiTMAdJCMUxgNldob8unaXbP/NLSdvgH55rwrn6Misw44WeA0hJHkotbw
PIEV5HPbI7yclDDjebqp/Pp/gsc/gMA35h/FRwouaCO7pKCHO/VSznJ4rZSql8HCEIm+yRcxI8eh
iFDGu9Ugxqgt0emyvBrXtIpDzsC8/tmztUQ357H28YsTCMys2dayrLiueC3nnw6BTccwh8GXw9ju
KBcxA8UTLnznHY2d0P6FZjJizJRLtIWeSqefSbis6x2bmKTL58QiLi9fbzpg2F14GbC8GT3sb+lW
Rf6wZnot3DvDrSK5uY4+PGS5dS8ada8l/o+gtnoRHdJ3pJxJec9LUQnDEpjhefbcVsJlAQ0FBo3V
47iNizKPaQ6Z2Bw+CtU8AKbHHrAz6kOO0QO9MwkEUgA8KfI1pmSDZFDGEnIHFFs7fpWEBTQR0x27
DMnJV9LJVN4A3qfam/ed2UGT0+3/tyNwnEHHMEQ8OB/rCOl2JCkzZM/aRy0osVjplOuoVSy7VcT8
k9llVrAikAQks0mEt1/OMLxwZCqfOMSTd0CTs0Hllmz/X2NephmpPJnuod0FVDz4hYWFTaiAal2A
qhpL+sHBpI7SL/O0/ztpfFgwpJwoQseUpXxlf1a0QxuO8Q7cyHd8Lr6Cm54T8hfH+a7/PbViewcG
ijZxculQPGfUkwO+Olv3yQs0VGWRgtooAnds18VuQ3mSLhYBuHwVnvrK5kvhsLE1IFnoMAHeeRKo
0Oow/EyxZEBh5tZMBO1y0Lb9q1EHvkT8NcpNzAedu5PLaGf9+wnttHMpCbdy/me4ZOsYCgaRLDu1
I2CB7+afJ8W3F3FoBwpTSnrgUdQpgSWtfs1o7r40eegtX+Z7N0Ol9CUFtJC/PdPOyc4c4JH99ity
+9x+PL6GZl5mOccY/6A0EcK5DEW0Mw98F78sIXVsS/gyyiUFqH80u8DTTc5ozc47RMG1ZbpicSe8
uzlla+YTdmRsNzoudQ9rw7/RX+CIBOHODn9/TCt5r6f8Rq3f8Tpa6UZXg6sc1M8wsveHaTTZNRnR
Sl/NFaA4BVypE2hWsWF9Vtm1UjejQeGAw0Qbl32UKPpxjCZllYY3zIR0RtTPiSflvxlpHHkgjxuL
utwE7gIlGNG9DzZW58OeFwedrSPhJO00mid/iEbxJqhV32cdZi6+QN7kHbwwTwK0fQFAJkTKZJIV
ozSvcqtZ3KMi54JL3vLAIuOdQ/eEIrBxKaCBSoe4+5r4V3SEGB7I3ZXteL8y2FgTR1i5P6KmjN9R
EpO9WLdT2NwJm3l/JQSankrsf7q2+jw1u/smNiD3Gh6EuA7FUuSuDiB/hx4FwsktdELNs4SeNPjh
V58peu2u8j9QKfd7JXFQUn6hPvJKuTkiNUfPXNHoKhO6Eg7bBAzeElTvXCtIn8GtDLcb0C+A7XVR
TchTipI+nuF6uyxSfE8txczokFrODevR0BfTuP5biIOgnGrE5cXAgyvbd2OiWTgyEgDfF3A7O757
MnerGt5Ce9++L3IKoAAIp0GEs6eKL2/Wzk3jgcWSsCygnc1HQE34EzaaCVNFOWyrCOIEv3u8CqCC
dzV5gsXvH9NKWgRyLj3sPQR2if//Do9OVO6tesl9ASjFUOq6jYNjDm7+hWWTi9P9GEGFJD6v0z7m
XBvg7WvZbu+HkUjXxjvQZVwkhvFet8amikhcJWk6nijMnnopL/pg5L+tlKKfSDB1iKtPbqfbVI2f
ZYq6JiUQ2s+gfUZ083ZWHhoy/4vnL4jClmUYeCgz1LRBcc5oRK/WdSd3x059/S/Bbg9iScGPDFe9
+Lv4xusWM3AAz3mN87L7i/w0aQLYglGSvVA38BJKy0yYSJAkZXvFL7HRRiDj8Uv/UCIFHvM5nhIR
UyHgVJCnBOSPX+djwQYxdej3W8bMx49PFUUmLUPjYFR2HwbEULW3Fmk7GdRzlxSTLbuTzrusjtPu
gmaHfyeBvClISmpiP/WiWe4oBYZERFgnpo8wxrcL1Zy0d+4K+q/cqMJExplDHQVmtiogeAV/bOxA
gpSQUosRpVQxpfl+HL5DKQLx5sevbose7zuYHQ3kfIA+Qg6RXP3DBB1WLvjPVZToGWNflmmlQcUk
CTkyWyQBdtSjhKtJAKFw1uctUj/mllpQIpU0UXsHc1ZmiKqLh817BvQ90ARrhb7RaJ4sgAY4MkrT
btlge/yGUVb/cbABrvSBUOg7MYs5n+IBPgx2ue8wlmEMydLA3/cXbEtMMfKvHOBujoNjYTkKqHE6
f3ncfYFUbHlPPQvnfwj+/7zPMXspJCJ/2NhKHF/q2zN+e5rpFrum4jQ1a3rA6z+LqTeUUuXNa2hp
CSYpKVHpyCr4Kjw0oeQjJzhylEP3iaehFwvekfEOV3Bd6pZuS9lVXbjote5qJ2cMMJaSTvnt6lr1
0emSitNVawfjmFWOg32JHvW60+1HsHz4G0Lis7xt7x6ovYSNbGKSVdc1AK6sueOZ+x/rP5rBxyBM
OE3ydoQlRf18hcU8NmGZWiki1rWKoYzUQvbKBlhdrCopy1wraWsgugi3FqGbVenequZFuZa6h5hj
Eqcu9F/RerXUeFHRpyKpH/CRltJfHPM27ILs1ZQhRnkLYFZact+W5tnq9LgZhApKiMzExXHSvUMV
SFF8iZQI+5g1IocVZT7ISu4Zle2oH4d3qdB1KbZtVqgGUXmJcgkPpuRkr3p0mafGnN1F92NA1VX+
WOxOSE74weeJUY4506a9RiUsRLjn7uHmhPXqDulVwc90zl7KSnhdu5FeE8Xwr3KZSLXrlkAi7dsY
ThbTJWw5xShiqN68cRcegP2ZbtdjqcnKMDmBto7psfNQdG2fuMTJDFSLOn+UoteRwAs9A6SjMQKp
pPRUo8MojqrN+L/zCaSvejGY5D570X5lQU6aDA63QBzHPU/ijqtS9YxovnQTKDfCbZQcA0o3Qk+u
ALyrwN0TJ9kkJtuaBq+uJkbBbwtyMmMxFxeukJ407bUu78Dzkv+xeJ8/fekTBGh5PuBsjtihj1cG
Dbc06EjFDnc6ul5QVySA2W8h1aghWqvPAvgjIm+xcrQAgZSTe8RabCCUrTdeT0tlnllDjwwTbKbL
tIXjOY5L48fJJDGc7Vhdxpej8p7wAYRC+4K97MI272AlRMnpMo2X3jn2490Tnt3EbiTFQ7WthzNB
Ok8Lz0O8PXUmGXzP5Pt7lE2w/Tse3YZDNL8aOeuW2mqCFjbmb4kTEchEvtfHnKv+BDQl1Ki2A3Qk
hcPz3lOF/2mDq9GgW9UXr4HAYMux75jLBA2dYRj7/5DWDO3aRhz37+JAnMXScZgu4JM/cIYWS8a/
Wg7yP2QyzQIPdxY83veJbvusCO4Qv+CM3RobYuQdP+iaGDbFkRS/n8Az4LAqVTUCpPslckg4x5sR
o//voDudkVGgw174M3rgeLqytc1VXHl+mFjt62u+A9yy7xTMvfm8DK+0+2tfauRFhgHkUl0MrWBL
yTAmycdRhEv+JWAj41k3PuZCqNG80B0SKXZDtvjuWbCDH2j4xxAzljApxE6AGektIHtND8kXzdC6
YInkyCaqY/bm44M2e9doweaBb9apkDYXue84bkWl0JZsccukpA1BuZWGsgd2hLpKbe3jZPCgtzbM
40NNWyTk/R5GZSoHkpPBcx8IkZ/LCCkuOQADnUwy5+vHQPbg+VqlJFAl7aDYSP835cONXpnS+XzZ
nD7XZaQ68l6q70n5sJVR2XN4Txy70SwlhtIY2DbA9c3+QzPshdGrqAoedhvgw5aZenGd5+9ek/aL
5FjygJhmsg+TaaGVK6zadKre8YrXu52YZAaGGnXyYH1fDYj8EhqX3m3UK8EKc3Y2kTF4dAgYh1mX
Z5Qr72kR3LjwwaH7GCM86E+GP7CuDRzpHUWHuiOqYJFUsjOMPOxmnGeu10PA25BtbKgh7gzZFtfo
IZA7jnwaycroPm9BaZL380PO6aABaAPhDwtVQAh59DuqQw4NhvfidObQPeLtVa9teYLmU03N6XRb
f9IHoMi65x5Q25gyjKbHGMC1RjmoFGPRuBcgYGc/cJym6LZOh8jSOuBB3W41xymZnIa5TwdlabLW
dAhHuCXgMOCMZpw871pSwgXaCTZQuJCc+sE1l4jZU1ZSXuf2PVm5f7NtXZYwH3qIOvkOTD05CSlV
hcaAhCQsIMfHcgKgUL9yf7jdLvO4P5vQIQPWKFbNwFVDvsMtd3+tw/WwDB3djwup1PxmMNExHZzi
3cABfmvod+EXXSJEX7KWrnRQoH7hU3Y/IouOkeR1XTDlsOZYppcrrB0xwV6EVWIK6XX7NArGp2Pe
zs7PvMQ7fZVY/Qd6r8uruWhPPYgUz5Ox5Xww6tBN/OXvC3jij9RmQRm7cwuUkMwD98NkhWV7MSBO
zwPgEPeMbcjyUr42HJ92VIozmVlsfJDo/dqIEk5rxSgRD5JpepNlrVJsUtKpK+4A4wGFcyODPPYL
UFqJpg0Y8l0NNEfmsv8bRMdZEeawdei7EcLtOvKwO7PBwU8AQjRAx7OBxCBd912vIa/HEgc/WmjG
W90ggMZIFBVpuWvENR5++LKqxmWqP4Gc3vA4+wBninUz2AkEzshSj3FjIDEOhs/Yw3kosWWdL4MS
C6icKBRZDjyYS7Sq/0MT1lzthQVBF565dc2CsDWzUBYnsekKgbYVD2wAetP/jcNtmku6SwkwzYHo
Voh/B/Q81Mp2bfBMHuDHiggMM99oJeYNx/MRq8K+cH09CdXZ6X3Rmrr771z5XY9cU8Lgq83Pthot
ZipCDbtUWiBecSCLkqnJlirIW+/KK5gwLmIr6ZC4xLVamq5Cax+Kg2lGWmHrvKBI3KI8k+kPV6RH
bjV48xmnxaUGR2HcbySFVNEkAY0XiaQC/gNN7Ep5Lco5wB9bgM6e9QHOjEIpjANCp9TIQUf892H8
CqbJyi6n1TBqtrkgUaBpQr1SQtlAXUcRcNSq5bDCfJYLej/9ccB4E8lVTbAK/QJ2lYMq/OTa6v5L
8oSmATnNtDZ+Fo84cmCjwPMtBOMUX/PRx1PwSWr6mj0CI/qRXStj8fxIABi7RBR2GKLt7hI/D1vj
4cHAunaFIIIIvO8USo7wV1MOMNXHj0YQ6CfPfGMBQ1vey3QOOA/jZx0r8dzeHZCPi7qemYM3rMMe
7pgqw/yiSjrEeaDXC1Sd9t+3cSPWjxERh7/cQOBJlMmP9yiMnaGFIEeWsQjgnDY4TzcVIi1fV8hP
XpyKdeO8hapLd4fTdC20GpkH3keP7im6vxTKXOEpyoG49Oi4lJogN4nFAnKlupONLblI5bWPIoEw
5VoPWGhY4Y/uQg3pAzFltr4tqXNR8bnEIJ01bsar06X737SPRs+N8BYJ6tMnvxPO0GxtpOl3IPO9
emgKX3ga//05/+nbTiWDKR2RYBhJh/hl2RmrK62hdK+r4VnG+KSH1ndar9iBQONsyW6Bv/JX38a8
cnhpck5AOFaKl69o2ouMAddxyMieON4xs5Jy5J5/KvFX+AV44+u9PB9UEqIjyc5HXyDmNUQF/1M8
5t5ltdFYu0/uoTw99/lXOG2E3F8El4IGwSpQVZq7jg5ENllDaxG8uK1OIRLP3wmRiIUANzNX6vu4
TP6+hOqsG0wFuPc8Z6Q50/Ph1oaNNnHxNmrdCo0TQhqml/kViCMBC2rfpjGMvQkxsj3zYz//P2eF
AqHIL1E1Mbk/nYy7mXpn1jx/lvHhc3qC5r1n77pnbJwbg8wRw+/Bk5NnvalWWAz+3JFFnswEpL52
GnGf670n9tfx/dRc5/LpHDDcy/OF2R191HbwlAMDyV7Xr85iOlgbrMHSrqJn8SVhMdR1aMhKU0ig
4JpcLQRJRiTPAyV7cNOBeblfTTx4hfGiKoncQTdN884LgflfVf3OjgXe+lmas3AqlV39I+tY/dcc
ayUSLzBPtRapB2xh2EVyvwl0Iy2F1lDEcGrJI6ws+bOFjFEbXDuAJYUhHknvHAtKMI6pjtair3ts
lj0hxCEnS467pQRgZZvJeTVei2kQDnXHkcvty9b2T4951DXtQA231T5G9yX5+cVpZFMtWtmwETCk
RVoepSL/Td8YgqsugpF5KocgEPpPQYyYGw6CJeA4XL4TdnOCf1do/We2hlR9DBMbBraRWC6B3lZN
TZ1gnCQT6bmRkO3fKbwYVZofwyDRYMSpcsuj4h3Tqf+v6HJr58I9s20sWoolI5le1yuVZYJT9+So
mHk2vCEgXEsxuga/bvbXxsmQ5OxXFp0bCVXBFRlZHYUIo9veAuZ8QVipAfclwB0egYB85dNoxBQu
nuy069KpPnYE/bONJ7aCijPu9r7h/geR4fnMhq+jN1w/CmXqtEL7Q6xdJGOTHmKzkxAiWad+LIfK
EJhGWzQP34QPcFdWuUU1L5LdQWXWakY9KPyS20a1E8cBLy/oQXD3DTu46GRRv+i/kJh/VyyqhTtI
2FXms6RymqnOT58IHL0loyJ3AUh67CHAH+g30AYSUM9KcESEBK5A48om9NlGTKB+GC8dxDjzpKWb
bW8+RIGtBXiWvDTDWelsOXry/mZDYqyuqEOhWUqoTjGMDQ17v3Ockk7mT7hew5lJhPZxwRStWUqM
WSAgb63SscJyUK8SWveNyf3cK7lwfFtKwy4CUpDH0xHomEiOYIqBzivvgy5UC3za1+e7mrAYOQGI
I0pHYIy1B2yafe+O9CQEZcQfbpinSoR2AJiAixh5Sqa6BNMmdjwb96683NRApsU+piqkg8tuaq6p
ekvKvBltC9eLhKFLZ1JoltNBxqfZLAxW0q1nAGU8vJKamLMfdAw6Kw0WzIiVFMdM2qxj0mfSta2h
EL3i2yNtbUoZtSw5o29eKBdlHqiZDam1w4T9PvTYseC+2qTOJ/vTP2XtkGxlCaOG/Pax9yMUaXcH
NplWDJ676bYOp0r07m6XZV2orLN+yetHo8S6MO4yupbj5egCe0RtBw17Dwqndool0wD6lkkAJiqu
/AyWYkHLEzFM31xBqAe5FAh4cWQtKqqz0LigwvPrgEJWwx1dbxcKUQ8QiloyS8cF8h/xqFhMLpQ6
4jih+Pn+Qz94XRM6md1PGr0tfpcUcOscFZgbAthwmhjAxl82ieARAHA9vO54ZLjqV6htnsdqbE7l
fvmP7p0uSVrw3pFQ47wt7I+fYVm5sRIW/2MFmnuhRbJX74VI1X6LNsw7uRqAh5lEU3kfhxTrHKYB
lzSezUhD/cEIa+5hjb0KZ4MiW11BBPsjkj8y3rcrngpthvg8mvtzVJX5iPNznpl5FV6gCRVkZ4D3
lIAeBYCq4SWLd80AVbwvdH1Gc67orSBi/dD5M8ULl9RSIe2lss5yVKU4NhMwpDBKHJiLJEtKQvhP
iaGQwsuX+Uq0FgW7a96Fy4oEwN5fMHBLa34665U0xsz4KLcUqFpHCaT0nWVwj/Jnceq+5D0duQVL
8YcHshzvxzH1tEuNyAY04UF17fsTFWtCv1l++vB8Bc4qkYU2rXE/4bZqnFA5kGS0u2/xeWstKips
R1JuvN9IFDo88U8n0mOaAONN2um0aSPZwYaX0UVOhWoQ/7d+yBgbmV9DCBfHm8bNpJmhGNTtq8rO
ncm3BUhDj/sADrs3ZgcRa6N+umQXi9li+xmkAzW+geZT+XN5csUq/+vGMaX5b6q4JbIJSKvdkVFy
fED959FqTY3XpNPSvg7XGQ6hZu0ks+MaNzz0wfflGHlo+KBc/gJzWi3Z6KC8uWiJFN2IgmdCcurA
AAA/bF7b7kFRrK++OQdd+H/ZI7mzgP26BAsnJttbb6RvCSgfTQJB/+sOYWzA3N8QGkm+Etg60EfF
JdiTXditaZXB2k5Eynljkocp82i7zYixerwunUkB0tj4mUA7wuLqi5itXHQ3Svp+bEkUOLljy3+1
TB3uR39XVKha7c2jECqnpjzfaLta6ALFi6nozJlXyNj++QC87ZLfqv9RxSIUoSjUSCWLqeM+lgue
NGuj2J/9dBt2FKcE44D0+vzpf50MxY9HVN4jBucDRYKTMSX8jYjo5JLg6ldz053SZVkiOYqbHpvN
k35MHkSZK2DhXG+pq+5LZ8NVu4t5Dt9vh4/9uddqP6bLSOokv1wopeIS0XH0GeJt4uO2sjjtGdrX
oqaSD4nDAiUByoVJyUq2PMWvdh2vcy1eOwYFjSO+3kWAmMdCn4dRUAe7f61N7jxvBB5VHbrfz8IQ
mKHjN5tXBwCxiX8qgz6pll/CeUovAlckZhebcCWzCG70pPPiF/dCPD6XLt40lrLro9GxGVWpmio8
FLIippjvQAItbWhbcD2We9spTOvOahPjud05Z+eMwjcoDL9lmg0Xvb+PIduNh29BCgGl7+OCpA2y
1g4e0h/EeDnxPRDGx56ggJ1N29Wj369wKaqTrQV2yIerqSiBaOn3hmbVNNzzv5A60y5/wfQpTmxY
NYI/gvhH3L3LUKguk5otwheBiQSazUHOrv5NyZFE+m5jMwm4526mmrAlKoMOPTt431+gZLCTd6Cy
NhPduQ8YkqlQmeRtIPFVYEfhhn5kv/qY9jaweR0FHsc6xourCD/MDSgv7hwhTZ/wFZbwxalH2vDJ
IZ3vjJYDQ3vc+f5iczDL5MI/bE74d94e7d02QsDmcCP1N43vevjLclPP95lGx4vHYWjQK8weq7eS
9NYxXhY1qzf+hkzTReT1YquaifjivYvCu5uF9a+14mKFkIaXtQhDFjl7T67l177x4Sabd3DEjCrq
70wI+7wlafM+x5JOhDZuRPgZDJMZppKB9e0d0JX1MRnXcwURrnh5B5FPZ7in+1FnR7gfUetxOkps
IDyuK/7VD57b8CGD3wQPWSruLu7jTni/2TgPHGyTL0HvF58DX3Ybn3feScuOH13tZQ0AMXCSsYSp
HRSW3771ZULIHsS8xzGEUoNctrIUQBIXjAJpRJK8QdFJ9tPHAFRE1pamb5UD2IlnVTWx+M29oX0D
juALbVh92VrztEMBvW53a9vmT62avcMxbCLaugEGKhK7q8TzJuimrSVpc14vSzlipkJmK+vtoaNq
q9fhVS6myJ0NcBdxwyHrxyvrfsf0QZQ0M5VVCbFueeXmRCXcmwQ4FB/sLc8rgDdKIR2BuwVO5ugv
GQUc3Tk1RJ0sLyu3rxXp7hW4eH3vc756+b5T3XNoSOn9CZB7etrLrotTq81pTYtGflluBbZ4jqyj
NQMUP6HUgouPYUxRhOY1Hkkmr2mQGyUwyBHCQue/SHBbh72nM7PwtnUaMgsP+a+FMgPQAqzdWVAE
hwivdSn5/0aNRN96KftHuENdA851kpAudtLENdXctC2284hZHSyhvSwMy+i1Ri5LL0+xKmQ3XKBx
HN4wGwRkgkVJCO9RJItxsohAbNl29KAJKnrljVwp6KwonzejkOC/ytHkkACfd0gXR75kRY1+DoOR
m/jL5Ntx0zwVHkJ/6XZNRyLiM4BIWeNZAZhn9uvU6gmqO9GZj+ZEpXzpQm4Yw6Dlt2Qz5NmvpTZp
rg5ysmJlrPdRFG8DxAGfUMLphcyLzEou60UFS7BufKM790pI77Qy4RFeGXO0jBbORToqjMbk5Ylg
2bPGo3j2UpY4OWEOj5ClODHWRYs1gw8Gu623Nc5UT+qQx0QpAJC1LYKFmJWIEPvMUtqbykn5+TSG
hYuv8tzXHzVLetb84mGFmpaTkk5ZqG1KQqaJfFTN3RvGquZ9UEfy/yiMusjCIyMm/zDChwocxDr8
WziCq19OsbF7V1FhkXgAmB8Mn6UYLoFWgCvkQv1QYXyaDt1Lo5e9rty4lFfjb6qXEQT0fpuoGQru
Cx18od29NVcstI7vW1D99zN5Sp6e41aUFHYLoTEnCMjmX2ZHTYAMxYMgSjMjfguUWyPs3FlSn8dq
PDByEbdndJBDTOgpmm6YIBKffsbzF5ei5GH3UuW1dTvPv8BhyxXgn71aFh1b8YLgLDaOjQNUfN+H
EgADj3te3U4ChmM3qPTvf99QtF9NFw6oD42RUMkTSX5DNWqadGv4tmW5Adz5etgVCwhb5ZLx5915
8JdYJ8sgVMQjs5zbNf62F3saCo11ngxTzILEoTdYDr5VtbEUgRV6Kv5RVdwg0gBTKk0XYGPWNUuG
O633xNkJGvy7XugwmX70HrheFU55f5bhY93Gim3BDGoBe5s/8zXyEOHQNn5y9wCoQ56S4ceWYcz0
DdWxjhWmShrZelpjqBpVf/t6cW4igi/ovA2wrjO5ycsFnJNe2wItNaSWWVfGWircQsvfqymQcx7x
mCXxgVS3LR1NQVyp+0ZlGXPGpHhhrMyki3vE/chiOh7w5GrnGUU0S5otYHBCYXlzdjNti1MvttGf
NiXxmU3bY+6yJpDVAA74UghrP+6EFN/0nn5CVmoNLIfwwAhsQ65dbhQjz/92q1jlnwWgqPdJEhFd
r20AZCT9U0Dr4c1mpjbar0uyN4ToZ6wxUYeSbvb8wXzrdbF0RFAt2/j7LafqEIzuFe9N2YfcPCyp
Yd8ZK7Rb1HPI0oUPZ5X/NmxuOLpNqHDL2bnZCR8/aZ4DYrTxMoyrh/s+HbaIT3Q3jrUFZzXEDUGy
e9QnQf6Py9/9NSDaNCShU6j9ML3DaOQbxvfFCLTf6IYVAoKGBMGBEBQcQWVnE7T6yRRsYz2UvfUJ
zQbZE7FHlTLOENaRPTi34vJyq1P8O0vzYB2obH+szs0cSFM4Fk4Bjc+OeycsgUd9CFuAs1G6BVbE
bC3EKivBJ0JJh03efJtvepT7Fnt72EEFuymEeCDaXNk7kY9M7YuZ9W7EcCNvGvXCe+Z+qe4/w8yx
gszt8P5W0zGAMbYkIbW6jApMcX88hJlXRndJqJLSgsihxK9fkmMbX8Ny/tCmda3B0jwc0TLWIH+O
NnJilmqPHv5wwaUkmiWl+gk24IwwH3Qy4qU9J+l0E2pUcEo5qnOIq92NVd4B2fNMwdyeotuzmPaj
YG4o+xHIMAjRQt5twbIc8VQj/6zd889RLvj6pGXKdE6b0qpOsKg0aMuS9pebwMdLuTs17wL42B9S
l4p2lrYTVucP9Imx6RPI/JXexMFkLlqAsfyVvve7+DTS7KWHd1x0etCrWf5CA53MyVEhzNI+foTN
QSWeHgkrsxg2O6FVT3xWVimy03ond/V7jRTnFOI7L1gEhnNNWp5XCFKoMm3HjrWTo4ryDGI6zMAD
s9CxUsKYxlpIChAaVoNiM6d7/TRxJmXwm0zsGS0DklypEBqlOpl+wrJK4IYYQdURHVHW0NUuMZZE
bUnZePkyoOu5GwwQqfjJDH8xo1fAVHMCvI4F4QGtYvTJO4ycjpAcCduzuaTaMGoUixSGBaR4jCef
9u8503BrxJLahV3EEQm5Zk0WDBvqDt43F8T8aSngEd4Xh4zv4TXWJgXkEC/s3CyiSCclgFn3a+y+
uZAPzla0YfiwiTxIyaswDNfeR6P/bHk5j2xkY38mKk2CYaJoZ4OgtKAUd8HKbeKg3c5P9DXIB4/G
KZ3Aad8fAsomg4G3+dr6LVhmUUM2ebGrVe2K22KUW7rGAbEeQo2xvy7HKhDtkaMxaUWcoNs8KVeS
CgIiFXU0st8E2ei6MalH4AQ8mrbjQWxXKdSMsu7L+NDdzvB7DPUY/3SE+oOoM0aiRlr1TsP0pkPz
8Bul8ZgQjPowswqTpzfimIeRrt4uqEciEyONOfT33UIKt90YD9isLZLZUiBQwtIP4BhK5wbG/TCJ
3ivIHQjBvMsI7MQciOhrXMESmEtmG+eLQdyM1tvKBrBj6453/1btSY6QRthoxvYhG8GgJFgtZ/zC
fYvvJApm00XQPTrbGMkazvHjg5MLVFWYnAlVKQwP93g+i4A/pxuwYi1siK1oNQRI1TwytlTK8+gW
X0bK6DeGNebSZKZcQ9YXZDtai5Z5V3kYu931v7xeF9BhjI0clIXeGckFC4/A8BK6t/VFBKQOGG+2
pj+0A/iYLfEgXEP3fzYbrLsQpoNMtOBnSi/2867Zwizchd8OWoKDDpDks1LuMjF2sn+t2D9Boqte
2RMA7EuWLu92+Khm+oZi0oIVSrgD+kBt0QT47LWiUYbg1LbpdXsJiqir69KIIe2iMp8L6ROoCNZT
IxD8oHMsNP5yqvchfupi5FgH4gsZoyvXqlEkQvSVGOUmjJIAeyavgjASYYBtQVoy7/19PyYRu5Pr
RcdoN9QsVkX11jpIsWCoRre/Gesob2hrjLdvY12RUYOKDjzGc9J/K/qCbyBBrayujVIFpXU6F8SQ
uuOtDiq/YkZHrNafy/ycFaYPPNgx23NMRz5NgLChsUBdZDNFrd15jxG81btkEmfACxbz7KcGnKPW
eQt7MtpfcLuPUOu/ab8oydh2gJIHd3hX49FqQbHn1lIzd0EkGKvhbdfSG4aDqBPdyptN5jmh80/r
8m1xsqMXUUm7sMqsx61RNCrKadSnCjEFdfbLSa6/1JmNGAiu5odS44XWYYFL0Id7VNTV1RtX6uqc
VyiBLxflL/dpF0j/tl/O0pZuRjxgye27TLTHthc+fjJJi3iJ1WlNVSuWfBO8F7a3CGlJwwk8ajKd
UbqRRftTXOrcZoaPlXDyOhWno0LlQDWIFhUgp9iByxR+IqZ9Oa9F5P3g6nrUiaL4A2fXMZrCdHj5
iwz3rFpdO6AKXWOGNfF33nUp8+TGDoBbFZq62+aEDHav/NETa6oB6f4K7Tn1hCqF88IHTfGy5hFY
g4q344tME60d2GRSlienJZPGicAMaGHSgu/RXsqDz5ChbT58JtQLO0A84gjF7fd+UIfzynjZ5pe4
Na6RMV8Kj4KCqbG7sa2kwh/zrZizW2RlsqNpqyOufV3iFrz7j3LA7yrgqjhg0Kits6N+mDFJ2iqK
7hnrlkkUCCVhcO6j2lrXVWRlzm066i+oAaZcuLnsstOb2HfeojcGB/oZ4sUaCFbOLOZ/0IiTELLj
F3qa8V3uL5uXgEBTCKFMfXk/ySpsXT3dHfsOkettceDeGXFfaRnvTLMmNo3XDqF7PTiTAGzOX9sv
5w8qg0wVWEge89jAQd0Liz5vWcbbhGqP5rtGUxvD8R6zqfMRka8IfPWFvqc3CvRmLf/JsZylJqfK
3xkDtj4lA1xUO/2ejFoc+HvY91WydvCogfDq+Gz434GChuX+D7vExRcGO00a6gMDv7+y9VNFMyvW
zcuYe4cRuYBW/1Ks6R5vg/Nold8Uz2tpKX2zmSmjKTn8nfneBultqpAfd8ZOLlf5b0sPU+obCBCa
dL7tT6OxaL9HZ3MhgKGyMoGiOMBRW0aSRvgXPtwCfV1mv5phKzwnYrLJtpdSu+Ntyr16f0zLLzly
8e3IQE2uPVsOCSPjJdh4BNqlbQEvqYOQWppEtQ7DRUUSmZoz3Ji9I9JFeBueM5U14WUaqMZWKuMW
EtMubt9xi5GoQOREJX0q57OLqj4U0wQPSK6Zl9BI32mW+i740RO5y2fkMZjhaxv8+HHwlInbG+C/
t2x15IuOmHRO07hEFxI4BMceU5cp3EQepLfRHS6HYa/8nl727wjymQodlXvmT8wEnrgNmIo5huYv
Un5KQGOMwVtL0PU7IqGGvchCVC7hOYB86QXucxPv374qrS+uQpEL1jRL9CflVRyt5cHo5igg9uPK
MOYjbJOeBo5x4AVij/8CKm1Yf5mOD5ppsmiDimHREXOY0+MpE8tbA18UMr3y76/8H0zv1y572vHj
2zg4nT0acHNFvrjRHxhctOVu+5DCZf3Z4WC65aTBcQ9E+9jqJ3AMAYqJD+7hnkyNEyUgSyv3TSs0
8Ycu8DLh0zTAoW+pd4RDslZcddU30jAETM+d4xOWcNrbnZaJRqu8VZ7dSnSQULS8tOojbuBQ+lcq
IwUz4/+X6cjiKB5mQGcoZq0LbqNNOgR3u/EOqvDOKunGW20MQNMebvsETdoDyVafEySVspGioncT
LQgMmS/+tn7N59XRLNFi1nvoUjC/BNSOVziCD8x1bMM6ZvXkDD5N9mzbgypqrInr6y2AAT7j4+Ye
VJB0gmvuZk2Gz3htuyRqcV1ZnwgnSb6+ECS2a5q4aPQYSgq3QQuT1XuPLZBKmE520IcFC+agfDjM
NP1uF7nyYILiHaOw3WJCKv5VlZgMIyUMxikbyDtffRxiMlBZSkulO7wrUMpwBSNR+a/qyyNLEVtI
Iijdc+x9KwLDOiy74BLT0izr2lRKywaEkpnWqjSdpwHCvK/9bYkwa3u852AXYtHOheNYUfMltEeq
hVGYGkEAicZCWLJciIUNth2YtlXIJdNQ3GRnYNb66HamtPb/UXDjw9G/QKYWAXmKfO/cenpdNIBA
GZhbUvEgbReGAJT8onI7lll1xRgMa49qA+qO6n5XyGXrKVkr4J2/srQ79aUubtmam9c/6K/hdH5+
5ehIoHz65o6PveezCK+eSfvB/IZ1UAc7GxXzfg74tVMEwNtZoFmzzCzDppH0Oc0jQtjq4GdJTp9c
rc3OdWvKuVu3PCJV9y/5r79TUfvAqvQzeLi2MlSXp7R9ZpAxdHNOkzm3vWRqJLkYZZbkz7ICEb7l
XWWygWQAFTlKmV5W/rdy1rN19STlLyjexwK0JBwa1TenUIHWJB5lDthvzopxhSLTs23INhczn6tS
JwUW+U4nY5GDe9iekr5682khd94JLwS9zu9WlvznIkQ3a7tVV3We2nw5J2e35qkZYoYACfSHwzkn
ZAl/ZhQeAE0L0SBoNHPu1zejhCqDRrerBunYg/2NHxXB/nEzyLQV0QJMz6d68aBW5dcZXJWhkDxU
RRAsGvYZ/aMnK3L//+ToKBSjZkp3OVnH7QgeTinXG6czn2rqGiB+/j/bm7leyjsvj4FRFa6kICJr
FjBx7jt93tGgloybAxSJp5bNxSXqJnVp+nZ5NWD8NwW8IcHeS6gcOiE2gEpNqTCQtHzb7i33vAVa
yXnVe2VoizbOjP9C327zBc8XBCGPuUnPVFI+Rlpq+uwdyP8xUlmypAasI9V33k7VoImZzvj7xBsj
iYvK0URy0WrMWQkPrtM5ADNmMT69gjoaj4o3Lu0NEZp3bEAYGMbvESHfo4rGe4Rxe+3oy/S3gZ2B
jufCMldTFo3J+8S6fnUi47U6L6Pth+vNWdn/4qotV5R0Qi0DtUzwnjj1uVQKmc7pk3kD/FiC4MBN
seTw/X1ztpwa5UibJd2MEV6hgqtzyBz38A5tl4C/8SjwMcjxn5mNBWMEsCX46cg76BEeNQxyEKJy
5afnJPjviFGHadNorasDuNGxNoYgfMTjwW6HSixyFBvrZcsjYm5j9sn6gQfNKZUUVF5INq6GBDuB
t6VKSj0FTp8B7G0BrZ3JAIwDovZmBaw91m6v2WKqZVU6D08kYlu+3P3//3keIYANzqcU6G8aztc7
q6FwaWV/xjq9q3hXJLWJBx4XGlq9uzAAg/lKPBf7BI7VCNUHyHgPsPE3AoSQ8n/04hkaH8eRkNwR
wrcBb6ayYwn3bQu7VVd/bEcQpe+Wt9i+IsRQBRlJvG6eN//eN8/qGoTb9Diwps3IYh7oJA1ZrEfU
TOAX+NvwsfwpzNOzRvMIznbAokDa+36X42cmtmjehW9NcE1TYW8iOdHA5m7HCuVwKWd+3J6nFPd6
D60Icbf9jPC3fD3lxEMUDQic5CW2PFWrBCmfNsqziH4tjwnnhEtzOuZecOt2mFW6Kjmz86X8DRZF
NxIIZiWdFciThteY/mOke8AOq9wP2yVcnNFbbUg95iJNPf/nAayeZ/IsmGMURpUYcjdnFesvRhSS
HI8CPgmTL+n4XO2pg3wSVfMWFLzJ9Bw1412vfXGReNlnkeCM59tMumZ1OTc7uEl+vFBu1aXMIqHO
m1CESvYshbYQE5zixmNwRvTs1jM2m4GWDxgPDeQZtxPtf1iboJK/88AD2YxACo95v+98qySa2xCg
5CrQasUFZNnBGgo0EUcD0nHW1MWc/uvx4ES64LFG19R0kGe4QsvlPkxILDtHgE2YpTtDQIYKT4K7
2ABQP4TtdCXp0t8mrpDuvz11i1scL79OMKo0rk7KveHKAKrSWkkG6khMTw4sLked64sCotodxvVM
K9PRhkppDw/KK0QzU2ybyUazUlD0CdajWK6KepUTD+VSD+JyywaaYIFl/bM7CwqpNzq7qmLUkvms
UAsZWl9ouDCdxRlM/tlKsBcfEyGJF3i0wnAqEmC8ZOS9uQnu7UR1HYIV8wFOfRGXCPgo9r2h1EuU
tom1wW76eqPUlqJ9Q6qacTL1/RQDA0gW6cTwxZyn71fJaxKQmsQTmGeiNsMteEXwNivWqyskNst+
uBExmVzEUSKLHWKdAedTAKAnpgaycC2rvZImmyXeFb7RnzB2qbMhJd2W+7UzY/9SGI6prxUv6B/3
7aa+Nzp2SrYG1IKPZo14RgiVJ20I2WabAKTzfNZ51oIkyUz1k+/UzjlQUibXZ9LdUiKXgoJ0yrGK
44m1NPLat2W3IZdeCPocLAVBX2qOhlxXDa9rCtRvdLSDVAJUwq4Esn2E3k9TdQ997VMIVQrMugjx
hS9qY50d4OIJ1Y0/pQzfIjorxp/nukbACB8TcrorVc2jWDaU8no93vPzpP1tf58fzfatBfV/Q+tt
kOUv4Gmdm/LD2X3TN4Cf66HOT7QqdbTCdN2AA5TPrM8aML1RXRjZ0eBbOi1VfEpBx+73iIYQQ3fD
YXa14Va2nP2UUKLjjb384WC+7kBwcfAikaeV/NzNW1JDQduYofrsWlG8OPZvTakRLN95n1F2WLoC
yipapXWk9UyqiIA1TD4Ew3+qqi2cxGkcvGlXFyCknSu5mWIQzT8wPYcuVOTvJHbRsbbVfBcinMCy
RZpGljn/+JSHEW9YLRlnDDGbsg6SCUUcXuRo9DoU7VpfHRy89oWcUGMGf4x3Bnulhf32jFoIzD/b
DeocLhj2mwGhls1vWVI4hdPlzI9odnE+S8Zouu/HlXIuelNB77fO6L4D+zSJ1B4CUkaM8n4B17QS
FkfBfJWJUk1zJSSaIiaq2AxlkAtmpAKCSpv7RY2eCB/AdqCxuoiCpGIbIApGBXMo8r6tWg3MuqMj
VXunuDZQC4MisFybpUmXw76FpHZhKHFlWD/BqK3M6pKSaqWUBVBGSKf5qwoBSaeQSaEYBViga9Kc
4ea1XGJXMZ2TMyLoK+Oeei/o0fOvpc1kFylUZtk809LBrRcQ5tr+30nozkiyhHRnuAlq+vzIFG3j
I6tNz0vVRwnthIB9s0VMvvEBmI5Qg0G7DQ+Ue8uTID2oNZmpCN7owtF0g430pa3Q6vE3kwpdr5il
nslT5ul8z+Y00xiLag8zCzGG/7Pm50tK1kCRBsABVuyfOBi9ql7yQT7Kic55v+TALShsn/ijZu+w
eLWBI1z8mMYcfqODT3HFPHCCifFHRLmZKy8V7V3rXiBhOVddY+Mnfc0CopsCJ2TC1nASGpn3zh41
/vnZC+XPDBsxOZe2zjNEorp9ndsVEIanSSG4iTDeQnyqWquYSVGBt522cyIyoF2QaMMh7cbbHqol
V7UbJEPu+QUsSgqR7Fc4KTVOom5m7QBu70sn4xgC40nWq1kWWkRMDvwwi11ZSh5YzIEHUpukybZb
uXtxvDuJsICzrG98x95ZcJ1Rhh5pBiOymfiKQFqt2t26v1dJqGSlaaVT7toefC7pABQHSiv6TWN3
I+1sXB/N7w695rfHY7ahvmMZ48eptwHWLY2jgQLGcSrI7S57kaeUh9aNRvVQcvnjc5zhcf7v9ZVu
wQMLbvcgpOKDV+VQLeKUlnHBkbSoWOy6Xg4EQv4Tk/uVvTerRsO3urukpUGIKUqAbWSJ6KgsBcXg
QmPubeoMBuBvpDVarBAKgtxpGcIn82xuIBtaOLUa+pgpfmdqFrASuJ8FgeDCrW3lMaUmsh/Gxy//
aGbp22mMFs9127hMoN4ZgGXcF2LCswWmfTajzOcc7HNuHGs6IztWlb/8hgG8IDzdPm/JaqypxbZt
q48TnKqhGp2uHdzqivcBS59oPRV72jR+jU9FbZkxnzIaSpJqjKBJG9N/ekIrQN1JbUo+uE397+hC
9A83nQsrnmIvr83fNP6o9ApyaPSV+gBorYewDW9VY5nPbNR0bV8V87RIm1aJ3mnmQHJ542YbPLzB
DToMyy5G90T1PBLqIZUBgr2tcxQ0st0m7FzZGnviUib0t3nqJjNInUgD/bZCeGAc3uohGN5svhsY
SJzeYCgF6OWuQGdUXRUilIdEaHbE/KYSDTRaxK+vGLFRe2OofZjC84Ll5WOl9G7cES5hqPKrP7qB
OtdW5amqypXqLTq8fG8rT0yuNIXCvZ7iwzuQz01IFScGukvU/fzgPMtKqBNxm5WIK/iwN6xrY+Lr
ZIqx6P/+kbn0PGVC/MyXOvXl4QtJV3W3WpHrF146IFerJMJdLeHLmbyVoVdSMr3StDQXqsJ+9Nm8
Xssfca5c7LuWGwuv/BqLKnBNjG2+48TwKOonEZLiXdC7eWGnjoQOR0aM32XFNJOqCIgzs11bWK/8
UAxkuB6LoMnOLztq/5/KqVkcT5Y2btEuEv83NIkzae+Q98Tz2UgzR7vmKapx7HevuB7Ba5S4nzeG
0qaUb4HS9zJYtn81DiQDWaUsuKumvIMV6i1GL4+HjjAqQiJyNJ4DCKu/EhS9maOv7s7aH8obcY1p
ktr4S9aorTukbGouNp18wCxfp1jiNMdcCK8DmKv1LvadQV2I9/ukA39y/sVGlQFCicJaxA2PhuU3
wUkI5/SIoO9D043oXsCKPLZX/ps7QKbBOyjmaio8FlKKjtw8r6WarECydCNtPZlthf4ypFpxe9NV
30mbSIfy+wcV9sj6Rzw6Y16AO1PJvl4ScA0rMK02xwa+x3mI9d+NpGdLc8+NGuUVeNe3O/tdzxSr
Tliq+c9Zz0EQSb6TDDgUiqIR4kcnCy9WNtvMj0IefEt80Z401dtC9bSprsoFINSqwDg1HjFSwGTT
gTweSehZG0WtJLV8sbre3pBW0hvvesRZuOKS5jueh71qhJ7TT0wQLOdXD4cKnOmACv0rR4Aye5lR
NfZyN6FVLUbT0hqtFrFfvrmQCeIMDX6zM1S0pNWXWxY+X0o/mbLDXJlDE7br8QuMjadWc+YEtHyc
kRdyMoGxw8S015mCsP7IBx2iaKqgao1MhwDxTLGtjvc29Kn6+vA3JRoLTQKMv1KcAJ8F86ulLAol
p8FJNOmazRCDy3fP8OYGl+gJt59r16q5vJH9hqYdDjls8CvSJZlt5UZN+aD5bDnf3jnOC6gji5qv
Yx0Br16KtTWy0H46KURF9Vg5229WNC0TadK56CT51iQXWpaYG3/E/ThKOHuUch+5lCSOplrHDfRG
DlsNJGCtR4GjtHRAyjNKLqy8d797AKaH87+NjdoWwKTt9xnM6nHfuZjolZ+VfDN5eSAtaI7s1GFc
6m/9Qtqa7dMiFe+ns1yQlBvTnHbvHE9hqdtW325fngImHp6oKKGysnlt5wzQA/eEzgaJeJRQOdM/
JQk07+MY4A2Rj2JSFFeS5UdXBPwlDO4ZbpIHlydXALXJMH3gYeXgMt/wPJlcQJjfY5VgnHUjM8rU
xK+eFF4DqYzjhZv6f9mEjFwFDtaielShjY2XyIhZHW1ZJ6LSGDJDqYDK7KEYtbKumzTE9coSIyDL
BvdpB4iHzK/9l6RlHbbB40ZY3XpXl9kavUcKl7vFEEQbWyF9R0niERmf6DIPuuqyd8Ri7HIqkg8V
rQxKwrVcBHZf7y2ytgI9O9nD0/XalND8VPzMIyLRwViU2OkcvMNEfD8O5fh4JaSAR3Tx5DmakgD+
oeXnWKkD01GprAwWoCM1Yqgx2PCcLXfC8no92TbK8PqgaeHsKRgw7r3yWAd2VeNLGDVUbh8Nnigk
rqiFRVNm7mNbQYsLs8du6rYmQHXUVrLFNoViMwDqWJ2Akfk3rzx90rcUr0wqJDWPK57OwfYUMQf6
+hFS3rfxkn0ylRBUtvc/qe/viNpgjFu4qFqGKVrQobaSsGRtM7/Y3q88fF70ea1R7uqbBpNdgV+9
b155Bw3dVCslkGuuO6LKacLFh3kLzwnr5KEym5ImJmZ7N5oWkhynLv+eypKXNKJtwGpv/t7238aK
z1tpJB6Cu7O6PwCC+FKoCw7hs8VMKR9Sn/k+EnzUJVBc88xOHflPYUTJAPvwp2o6J28H/Hggd665
1AdRbebTeVU/RJbxsB9iramVI/aRZ5lqPm+itShus3rnC9oiIDyCjDU9vbk0WOv1WctxifkVJomt
DdXVosMQ6KBvd8E5/S1R6Vl8F8ECyqlXIe3SFXq6X0DvmKAy8TS2YGp2XWcW/E38//Rjn1WtsmFw
L/lMhaYB7Ik363f6S7JsixnCYPSAaZm506wysg2fRZc8Resjs8Om3lxkbyCPNGwS4yCNmEgEAeP8
wIC/Sg6Bp11SAwzC1h3ruCxd8dClrDskh1PQRihwBEL4odaF9Tx3xk/GAXJ91ETGCDyRHxSX/K8y
T//h86wb7uxwJxeiacf4vjrYiRqPhikWZrnKo82362OVN0Bw9RL1DG2lDHOC521HuPZqKTIwvMzo
eW0qz0Cv9t3DhDGvVqsjC308y53wm4A29kKwWWWxEfNOkkd8Uyhh5g+XC2ZJr4onExiq/aNA7+OM
p9czOcdWVOpt4sKk5vTUqV3lDgm4jM38mz00yuIBzdXaeMq0dAE7DtdakuJBDNrP+NYboe/4y54m
HyPBgPZxlmqBQplT9ELqWFlqAuDUP6QyM9Q3/PY7NZ9Su0/jQdjvZZivgApCPpJTgdC4ngWXajIV
L+ItfYjw+IjNGoBTdw5g/ELmbGY6P6MX5ETq1qKDy8ptiwUNzSeoyAt95906WrqKxI0NqWNl8fai
bow3aWDHuYvzuak2fZAWaH78WMszNgqp2iaKLCf5jgKSc1fSPiqZOwS9b2sWIj3Pr8jDFfyPgjxE
3T7dzsxtP9bS+iW42MOmcXWkFmocImXjj+irJMdRMOAE4sxe8VR0cOUnaZ66e2VFMjZDHykX5HQ3
coV+wi/np7SU/QgjRPwPIaRt3UUkejPh8Yxy1+v4kYp45ZCHo1KkPEYPonTf81wdgbGg0zC6VLGK
3wKTnbLYjn8LzN7+yiFLrPO6X66NQ/1JDlUNg/DglGxawEffrbo0hteE5y4sGwnkM462HeWantGZ
IbzcL6puc4ld4P+gYC2MAemoyekjYSpcyt2xYEykCo0mmpnAPrZloou2uYo14usZI+LjbMklRiny
8qId9Nn/BFifHUaroDVnhLada3uwzAUYfCv4R14nxBcdS8EMXRHvKaaPUWeBn/RlKx8vYcSBy2Ll
s4xYqamaxuHZyJh+txIOcS3bCOjF2QF8OzNfQ28oo2NPb8UkvjxqZ2Ly+Fa5XzMj6E7Ia+Duv7YM
T4oMnxsD35ywb+e5Ilnn5cwIf3VZCS+fMkrW1XFbq5XbK2iKDnJ+jSSzj2PITU45NbkFCj78ZbYH
ULIFRGbjnW697sOt1IRbLSxP3QbofbJVx13jVujCEnuOOMujYajgDslSEEKf1itnb6z3LCOX/tKL
Wm3Y0/UZt8139vV8sK6RvwIbNrArXCb3TcbFWj2hyarRxwuwCaS0g+AB6HHL2Fqsf+EPW3oL2ojr
2seNYIdOLXx6VdAoy7BZkRRqtn/3L9JstFfLNasJg1+Fpkl/2EvTBivWsLnEwuKv1nb8XPhvHmFl
EryNJW0PPKypDMOsyGC+qSr43MXt9EBtSqxrE/1OHHv2zZg7Zm9zwsrPPAf2cKsmyrscm1V9YQct
rkPkB1B2cFDHI6AH88MK3PDXCOYiQf94ZxIeD8Gqjr4ohULdvpZs030umcqIy8YlYbZzxdWnLC40
d3G5o9ZdsURXZq9154WrVSLMBOwnGKh1dXkHOr483JQR7EWe7BnnY+fZ/qA727I0nZRgddCIssgF
UYa64onup/hLMqQkhR78o6N7BWbhWvJfmrNJtE3rqIDpYnsetGm09j1kgZ9xtyV8ABwyhzlpmEom
K2hC0iP688CJqnIVMK6ZYNO9FaqKPPyiOdaWOkITF8ElXyV5zhLFLrfltw7eY3Bx4XGegyrxkx9+
IDfsXdvL+Dlw5A65MCJmTPQKm7znQiIyJcIV5R0P6tmmtmhnsYlFMhIH4lE8umLGx896CAIs+0QX
wIwzbG8R8JUGKFC+usaypfC/0ArMsdxKI+3anhfPg1vclI8IRuXKQnUmVrXfn4Jmwbs9x8p9d7ws
mIwnT9dJKAcsYUsNPzfOws9u0WtCOTEKUzLvrwj2RfqmjuJg0FBbeBwlP6Y3VCf6VfZQM38poVGC
xVBu9CITGLJAL75+QX3x6bP/7cCOQICbfyTyFcvZBJGOPL0vW5g1shldybPcIYCFy2oz4DAdhuUm
rYVa/4td6n4bOANhcGJj9fqOsA/4rz2U+EzfRtAKs98PkZAC3o5Ovge5BJ9SxGlIQzx/J6GthnuM
jGzxFZCAifwbUT+OPZCYMsYqcpruvCu2ADvSGkNm9m87T2cm66Ud1BWOOC5a+0uIxcRMRMpfTAf7
KhFjRLFX34hm80QrkbHFZQpeVxnscEvdHg5WDMKoBUkGkuNTogUwv2GEgkHeUqxo9ks2g9Uc9tKa
c+qjLIDrYn5tl374xkHJFFj4BRTX0oc6+S0klPgBsRQcJ805Qq3YthBIFO51f9qExoryWrjv0Xey
loJ4tnGqF8O58t8I725DFgqfdlU77PLMjTp6Y5ijxN+DoL8uLvk8Hernzq4u925FqYeZfHgt+ISh
S5VjjlKBpN7Bkj4zDl6spm8TkwaaFdmboxjgUTc2yR9WubSrPfn4HYRm6vNL338nf0X/DznvADN+
4JrDL16dpKq4HWvH+t0TBT37DkVsJtPwBAIAuGt3s3AWAThPtrS31/BSYnhflsojpHr6XYZu2dKN
Ar+nyFPBxuw4irOENA/hfuwp8lPgvqr9HV6gJWRGCsWjHXbxQPB5/O8j2L1hzmtXFpcOkyn4ExYv
AoDw4mOnntuGraSNO2j/KdFwbyyZnWbcBdczCGOLe/CvJLYYDqPjEEujmvrWE2l3WoK3HqLEk7Lg
s8IrZiBbd15CU4DkDiof7X/D4e6TvTOC2qL/juKFAop0H6SSRzwrigAy/pxmjQrIhdMgo7x7bqJa
IlJtnhjc7bk6FkKK/ds98nwEJFrvdTDjrGuhbEyIvnEkdKENRgUxyEbnU5DTNMeuYU1EPF/8sEqb
06fFsJbYe1y633bO24uh62cVFoircdP7lws8NzogvUFl4Onvdcnd2WT4wuxpgz80Fz9/0E3FEhTg
+7TSZTY6n2CXFSbVHKRFFFxievNgd3gJG5TwG9aU4QWgZ9/yy179sx7VTeIaxMRBywsLUfm0xF+r
eeItBaiSYx01Vtzkfrr00T7cm/cfJTPNLPHFkKeYEHckUAKmrMqt1nIvJXiXv3XJVlnXgmrKTO7t
f+xM9p87soSoJd/ssRLIBqbrmWvuk6ei3FhGnzSFW008oaB+5gccM8DGLaz/3J8OmZ5FsUEVq3Nt
LPRAHr52t9tdvYy4WXXqqrC7eUhV0bPzxzqetivJCeLDo5HB2nrJpS9x6B+8g84/5ExqGlCde+vw
fTFwJ/7gxxYKiCFegEk6oTyovO2F1rNMn6rr9c8hiQRcXQc3vlZQc4UD+9RcKOo7lu6Oa8LAcJtR
XGwhiMVD682K66ful82rqWg3fSERTGbCKvOo2oTlWSd0DeVJRqmRip6ODH5HIGunwgSrddO2aplg
YfIsuCkJpkEY0OBH7nG3MttINPZVoOgfYD7cCy4w7fXfoOvGnwt/YQ0avOIYabxcSKhB4iFC/XGI
o8jQBHwoRkTJVQYQ4ZUsCg/E7oGT8W1jODIhflXprrtMzR0VG7fLVlp5FCHHAzMcQbBkJdYVUxJ5
lOCD7HGndM1kvW0fXYUAe6DElEzcADbR2rqRBcneK+1giW770JGdFx2OXRxWZPzRhmqm2IYOLhDL
BNMSRED3Tk977iZeHEqlU+bq9rvd24U7kEZuumcMlI6iXOiE6eF7PMD8SVBOucuOu5+9EuhLrwaI
nNCA1gYvv3H4I34HXHXW69nhEmnC6O7kK5QrtIM81Uc2tuJwwkpx4izkD951pcDSO0gSl3OQ7A3B
QBz36CCu6rOK5X9bzDTI6YVta8ASs9zqvNVNIvB7fO6xzU9WxXXogdgEa22CAWCjLDDeKuQdv8W6
916ApnLz9EuhiI7jL3asoChE2QzwzqI9byFi7uP+tYXVnXyCtYgdveuvkcxvlJL0XJu/sDFZYag8
ur7ePihjfb2pWKHfDMkeggG2ru0Ki/jgcm5DEe7GVCmiXdG8JzL0bSqewOnhMupd2reJZ7zJTXc7
aP9hUb3UU4yaoOjUIv9ZgkRFgGJHOHgCW8QTM1nUjdd2QRRtRVFlTSzzFC7v6jXzrk5Xgrvfcaf7
P2Q0GJx3F7eTmjuZA7hzdKL8RgDSLk6EImhoZJSw6wkScKVnNFrOHBiSe8Cm4MNBnVgGGyOcvYFh
mI/5OE8DQhrH0Ai7B7aZJvg18Hz8O61Rl9gJph2a5VKDvTu8J3KzMEyozkljybh4T/CUVL5nGzuJ
MXA6ydB/HgNztK78IUyG+0mORZFmRaZ227JcfK8Q82JCax/MSHypFrMkCXgZlaum5or8uJVD2O8N
8sdJzqK8gyu4cIBFRp88HlXgekUd0J4czpCKU/wQKblV+Uyz6Td4vuEuHOYtxSr+VdOnzUzTfR8+
BaEyBy/IaMLFpxtO5RiZPzzsUoRAs+KKbchlKsI8FT52uTjnwJhX+3v+7G36XqQVpSEIYK5SmwpQ
ayXhErSonyzEopA5XnNZ6N954l7El2vWcZ+DeFG5+Mx7GG7bBmDdGOCcEQCva6PxskX7H6i6MhJG
eAoBbKca/AaDLxKUdR1avcyZUTfRJmkhJIWwa5wTIRCspEPn79CbSElBxzyygz08dLPVaUcr1YLh
uMnPREpeiMx3PC+x8MDqEtIkjYZL1QrBGzuNXgijs9CBW3HG11Ly1mvaYGIbJoP0ujeMW8WlFd6p
BXYn1ZAlt/SpHWWLVMl19+6Ea/UU06DviEFM1EClw0eI+1Fxfyx8w8j4OObhB9B+keSAvQUzQrt1
GTi7ZFQHDSeAinQGiwgR0yP9yQmVdUF6xuEGyEY8xsEmQXjfEsKOIXtwmLPx427xvE7TqSi2TbpG
dYxXQOo4kCtU+jSLkSSrH8am5LFoAQkYvw2fiTuCjQXTSiY3TF7TAOGCC3DfiNQ1aV7WVuhZMGOy
M0H8JqxDwnzLy7I6uwaGP9PqvhmGs68Xe3izKWJNdBkodkQdxUybOnhhpCU9nINRu5r6sSuUtvBA
JwYwn1dcAwFvE7GzFKYytqoCKIIOQSZyZZTA4v0JYJew2JQI+n4hllPK+0TMI8Rr3Lf6t6l2pErT
SZdv1DTqM0/p2S22OdjFxlqQF0lb48lVSUE4IV4+rcQeh3S/WMt/QHTVGw2uX3dZhui9JOT5XmHV
lmutoOq2CDgS9kF0KgBqzq9gbDzPRQ5O61RzdIj9XTH67YjM3uJIGICU6ohVLTHqwo+ZhE4Q24qg
JWlMTKbSuZuiVe4hMnlg/CEHiIXWUcbrG4zLJExf491BvFR+cB4dzpkZQXN7sa639e2Brb/10cNC
cWho6KXD52GudgslCRue8iYdL5psP07Z59/JI9pKxt9xJsEZ8f5l+s8qvLin2PyASS6X9KUhFAzZ
5AcUWvymvLFvRH//Y/3Tb1zVvuoJIEE169zz+5+qLWTrrhDxWLlOdE8Dq9NPopN8MPzSwh8/Tupq
WcadaImnLmr0CZnKY4aJS87IkT0MkfynbQSG2f46D77Rb52EYV+F/RmIwx2EW3jd+P7Hemrz7k7o
iZOQv/BEE3ON9QMYTzJxKM8ERl3hj/BwhAnnYXzjnj9J4LzUg2ncQN9u+9SBU6sIf2SKb7IG8NWb
NbBvOfxeB86goKTdLr3NQ98gkYlCucxR4G6pjVO5CqCEJ9jvNLy48ISrhONhAUCyOCJLuAO5ibau
qIve8Ifqs4gqwi8LDgj9xnGTFW5ykTiVDhcIqq8twYxDylvMK2tpwE3yzbTSMiZTUiEw+10SYLPZ
HEpFJKdA18ZSq8zU/h4s5CAKVHY1MPaCTUraM5+3KxmnJVxumG+E/zX0QKro479AYxkE3/86ilM6
uM/QyVMRWT00gwX0O6svus+6Fx2EUj+6dImz9rd00wO2YevLkbepdBdfl2sxWlzo8j5BdwkNwQWN
xqEUJyaxTDQR7zwFlXuCJEN/2fandW2FNX8Mw8tJ7xcMC4QP6MYme3oJdEGDwisd6uUFOZnVxxtG
whMha5T6BIMuu+uWhbWzdR08z7xbdQSiNGs7JVXOdd+8xLrgG+rZp0fsP1ULeAVnxSXr0jFCMsMr
o5zHWi5KCZBxppYpDlT49w8s0Zj+Rz6kIEE3uGfy7eZPtscBmeCwUYDVuaDnf5quo3jW0V/6mDlw
ONf10MV+J3W4pqYWpH3T7KCQSLwZP+SK8S+/v3GOKa2kKBKpMyJcShmvmQGU4yHhAXNhSSFF62gE
VYdP/ivSqqaHL/NoMfi1FJgJEgHl+K1UYq/INFcdizHVw8xxXEWEBRqoOmA3VxZKotEa8Opo0bbX
eeEc/IXCXQFWfOvq4dmwgkVG/KxcIJ8BXGoTAPoT1SlFZ9zZStmVpnOaXCFS2BLnUn9zHLujioA8
aNrBjo0ZpCSUObzdi6emmQwhLEig3uqk6ShyA0+ek7AfRz3Ha9HaZlDnAGN+7Mp4peAEyrB+CUqs
3t4C24BtujeJFsSyQuQ+tvOBKYzOP7J+5cnQTFCOEZBS+WCroeh6E7fzZcN74tbD0yObhkESfP8+
cfjlsw/T5yEoi59ALbWqfvZjgQHqkD+tUeqh5XprstEjOmXGRLoN2jWUlrvl1+jNJED+mNgNFIvb
Rq+CsBSGXRELJHs8TJKerCbx9QCO+7/M+Sgw1bCjWfztGLhwP2B4gJNvCQzh+46gbwkgafQ18U/j
59Ja2licxC6VCUKfZQGbYJUFiqJIc9NHYkE4GaBoNITaE8DY+zPjxMgqqCLJXhxJehBBEO4A4rMB
mNASXRxLcQyFrQXkOwhkM+pcTU0JDuGludq0xeLl4rxC9t0wSQBFEOm1Lo06B/oorQr60THePfbb
FSWDKIfyB0tzVP0f5sDfgQgl3Xs36bygJeROh2DD4Nt/ttuhGBaWV6E0SrBmj5m3pj61XlnmBhab
F15YVC2zcUKnJjoYhWqaHrROQlUQtqycT08JZKHGxaH2iuuemx1tv7ZHNC6xio+MAr9a8X8RtQlW
112sIGuZPTbL9pe1llzp2hTn4JWKcBO0OuimjLczuqwkH75sCv8elnwXGCyLMXtpLGUxF38wySJO
8GvuPLJlZjm+e3fWa+87cgfLPftN+wacZ+o5hH5k58my1VvGBZy+Y2qboLwRBDeIO5FYvRO9r72m
jkp2cdOQJTCPctHYIj2g1Ti2rue/QcX0kz7S8uoT9OxCZ55GvOKSxKaFAPBj4lXiOfVZR819AxT9
E8qPvq5bvIHS3J3y6qJxXlvw3irQVYvuEmutAAQpHuGA9o2tc2eEVtNaTJi6+Vu/Mu9VBaL4xZnW
SWWd0xaW21kOLe3/6U2Js5FnehLKTwvSzehpZYhsxU5dAmzwHurr9WR2qEmVb/H8rbjLTJL5ZiOr
0JBBgDdFjIKgcY0zzlnSnoza+hsyVrlOL32JWYxC7qp4qBIU+pb/1kopVU0VxZB3Au/70UJhF7p4
tI/+gdZCfIhYbvI7vj1tSw7FcpLPnGJwE9xTB1PIT70L8j9t2lkrt5/2WvKUQPspCO0mSd+X2TDo
Y3StWEdQ6VsuKosCzVHU4pxk1ICHMmJtR5M9/fkE1H3bbhkaKxZiyrh++QaOYNd5w5IlPaK124WZ
4bzqpvJirAt96zD+NjMl/MRZcNQuC+hPdxrk7Kadh7JQCaKQUGjpPQEWd5ujw394BHL+M+UZzUpG
O2H4k8m7n8XGyOExzbfRWJ05BF83rZpmA33DQEQcAzjPKHlk4SUrNxbnmt4QbQXVIcWwsgRZKfeB
6EHxvEWj/9BVkbO+O0fmirE/Jsg4dsGZZuoTNoD7Z+X280cUeH3eWPrGyoMB3g0r41eLFvAb9u7B
VxVv8er9OdsmI+v4pIUAcn9Cz4g538yOFdCYlvpl/J4sNm1TWfeEVcktaOGeMZtRm6U9D6pO3EXe
qEnB+ex7CNNpc4nKF2NHoPnrSP2fJ+bzEF7LGQINvpej4D+hd6gMtPAps5iLibtIK+uIlN+l2ZpT
ientcVYlwbD+Alz6mJaHGimIaGp72FjoOjOsaFuL9qNUhkDUnUXPEqB9URO8dHZk2KMCbHYBZM5/
HgFuoXsUCjRRr9QijsmIokJQM+oRNN5y9AokmHNqLsPeOvmsCumPuKzWynLG0ianID6hgAgC2JKm
GrnDWj/7u0s0GuKZawr6w8up2wszTZwwxYhWQulBStt4NJCYZayP+lXO55j2VaBGL60bLw9x9Ad/
9lNPEaPS8WGiqFsHKdlZXRZ/R54t3erNqARP7igDCzHfdtQb9ozV1s0+Hix2dDZRDyjUhduUI2if
L9MgM833KWjxvRVMc3IdwehMjhPa0V+SXhW3Xpu0zvmQELKp36CnuUNMsoJFU5F4/BeSq+whgr/B
ADZpMbVO5l5C4H99Llt7CFb0OPOChvVNnRuv33dhoZqItsZPvKpFxLb71wSzKi77i1qFDx0OU9vg
dL1ih7gmFxVkOh+Y0+DaHAOME31i58qwvsjNwfey9773Uqxck9ca5PuzWxzf73mhCDF4wxv1Y0+q
LhjUazdDh0H62juflTEjs7Jj41PJWvaMSQF/jkjyc852/xWOU8HPD4EV2vpMLQ1OlHFd+5awgedd
fn8KZQziOcM528RwDLT5HJGvN0ekQueS8/4Qyrmj1cTzFAVR5Fk7d7JBJyD17/fMOBZCj5NC1m1j
NMeqPUYkkCuidMnc4Wh5+2Pxa4bsGehN8MadtKdgx7hHELBiM5oNJ08BWik9HY3NOL/FxRCwQG9w
i/TDe04PQghlilMImPC+Js01YS9BCWVo6gSvQ0+WYZQf6UadW2S8UdQDkLUqO77PbCCercfYM3aO
KnX2R3c3yB9BmQcwGBFy9TZABS37MXKYgryMRGFmBLjE4PI0KxynCuLTBXjm3p2SapR353NlPEvU
wyJ/liEnas0z6Zqixvf7mUnQm5Wgx4LGOh5aLyH4EASGdqLDoPdwuyw7aXGIhfBReb3YJA+In82+
tRaMzvrYdr4VKVEDjCn9nZ9DoGpi1cqDu50QIi92YnI7Pkyz1aP/o+nDCmkYeGJboOyPtpVCTCQ6
LN6WCfu9Io1irdtZZT1WXJmxmTMvNLeqNKu9073N/GSFq4DGH6HPFo6lrN+9UY/TjfAQvYIpRMkR
EuwAVGR7qhcatcfgd/rUxRZFLoMNKuX4Tltr01EKnwJWWIfogMHpCBumKx68fVLXnvzHv2RXsA7r
KMjbyo6YVZyfOpc3caDyt+eTJemBX9oalsfcFjA7g5ziWBnpqWOMBChyluHx3lVXyrgjQVdcuCmJ
QZr3pJNpHUqa0Pj0Yc4J50ouZX9ttFvC+LE7T62k6NqBNwuTUH4bGq4fYi1cUvYE/dXk3GiROk0m
IDj/o8zFq0K1eNstf2DVziJ7heqogbvJWwP4VWOU/tsMdbcJPcbpPakqTDy08Y7jjPaphPs2RkZV
pMm4FiosjDuANxd4vGtcKtR1lDWfL7wd3KqIyB9d5xzIQJquZlLUtJWekx6jg/4sFYsU+ORTJE3G
c43tlvcL289qTKbejef6NPNpS0E3UXgxwRxsa0pcBraak69SrtK6sjROhhQV0fqHf3M2VVB3F6Bs
D8qDjeNvp29gc/5/hI5XjsM6pmHLasteDXNmG0CeaVbgxOIFy9Tc9gMV/gIPhhg9WBG/GHxsdsKv
izLte3VOsIwly1fSaZlPZkLp2rBEhsDs6OkDKvVvBpQVMQlQ5uVoEuo8Ye2hpPhxhzk04eRwsJum
Z/h21Uq0A71OQvroJSTYPqG7opbI6lejbJTtVMrWBQnMWvNTY7hARI1nvwPR/1/XNWBd3AVJnnAL
P547gBk/6QktMJtj/APV5gHGu3mfnMX3rDnTX/26HfOgn3VbyVk/gOKs1taQLTD4p0p44W6mtGpc
MlxrbpdaToefm51MdvU+EN+ATNtKqFBxTVuvd/ZJxKWInics5J3/dQT9jm1EHXbr9OislNLHzMad
aX4Tgdckg1V/qyeiP312k3SChkJ68oQ98hNmMUzRD0FXWJ4juNUP0aU4E0KKt5sLvOV3+f7TGmiW
4U7Pjj/2/HCX/uNiePPmtZWnv1Cn9G7lFSRMFHCZ3xz9UQtoq442aYeT0kVUXgrYv3KOWY4YG+hL
tNLfa3rrIvcBdP1YUtCtZmAN0MR9IIMLihG+uhy1+9Oo6hNF4hyLgdE7P8T4kjKXjXKZZWBDa8jI
ZCDEzcZjgj7LaBK3FW+SCVqb7yg888vV2zatHiaRlSlW3/w7oeLXIgYLWByssqiZBTBjiylTdnDE
81RkAsbndLgFDJ3WE7h7DhailOC+ekLO8o0yJkKtpraL/td5N4FbE5TZVMhHa04wqIAG4FybysIp
sVzdk4xV1NMv7eyeIijphRRIp/6Bg9nyvE1dWI8jzWOYWTyvU8nXWiO6y1s5JEudLRrrIT/YDW6R
1qR/poapgde42iEzN/M042Rj2z5GkA/Va5Muykf1nyNGnLvSJh0dxwgKSXN88pnDYOc7IQuDooDn
UPMh/zf12oet9fcJBLFSLizmhf5/iNp84UhD4DEMXYznui2TCYCLxh0XcUOjv5wVYB7fN8vgc5XL
pJFnuIIs4AQDnWSpmhRhHO0dY7rgRQevbaNd5w7gY+hQ7O2ZAQpWVyQ2wTf0g91qBJBMt0mj3S1o
OEo/m8rE/OvvUI0nd4eUr0WbeQ6MAvCsVN4WyqDINj/RNVbEAkUGlb3liq3a2CnPJNqp99p7lmLP
jdvCkAPblbzL1reGjMYgjkMfw/Eujo6hwNQ/2kilrq4UFCYkCRpurmMdqie/5IAzd7lNczLTr/yW
EWnUKwgji2B43cozHSJeSKoFXcba3T9sn4V/dv9bjf7llMRvRCYfMgRv+QRM/Np9UMg4jTV1m5Rp
11YtKT54SvyIiIIugWM8z28jbyLzcKCwVYz8zmM681xcEdY8XZoW8mKdSksOiR4lbJ55xQo4cQ5u
CgalToYo1CV2pKoGJvvO7aZ3yAjjnEQ1wVyxXvAA5kkF3fswsapLxy/rd/5FtjCfKAyBziv31/xS
D5SRBLSL3e8GOcbjUreVah6yXAj/zEwKtQRwzrKiH2YugIhjGkm+KUxUQnqL7013/CYRLpRrV9Z4
/QPKF6IL3L9ugasPlIyuImqktvZFkiBWFh3WrJwissDkah5w71nZN9RNwtAUcd0vmmQ/85Vx9yut
Mn5blfP26gjBkV1KuPuvnB5mb9PmVVn85RAq6CMiNLVuEP0YYpDpy93i0+KdY3KBpu2GUJLQB5xk
Pvkq5rTJzTuMNi/fgjNni8fokmPpWKs7iRjL07sk8CIDeuaYdlkQD05UqnnGcmyymLiyNvNuEwUb
spT8C4mV1TjE1cFLQWs2p/Jy5jk+Uu6jqSjsBB2HIqKZ11Xr4f6dpjBWA1zcuI78Qo+Uzkylt8G4
ehNsmYIrRkiZjOJ1UtbIbhA5i54DCYz6xQTQY8Ay0yvpQ8iJp8wNEUfJsZ30w+cQeSHxSXsRP0+K
OQh1e4EGxUs6zF37MzO7VmX9zAjZsq3IogXGdZtowVO/1jUb1g9cJOpMsOGfv2gL/BMJeC6lngET
XlEtR+uMpwADuymUIOzIhHA8gnkJWgG9UZV9txQe0nyh/SUmOn0SNBuvfRjiUCRbfxkamxtBS2iC
9NoH8HNjzSADhB81bjEDaItIOzQa90plcwrj9cyJr2FlSftlV9VCkvTNX80zp6DNmYJbBgfEJePE
jPhRCD9ZwNdthsIuCwnUd97/mTDibMkhVtEr+9k4rTuIwPzjtnm7jnHPzA8GZLx50+DbX53+2aZO
Y4iu0gxc8dzgexlGk3X3pSiENAGYxat+RERsWWZwFbua378R41QV2zYWYD9L268Z/AFKkzIk3sVz
xPV8sa6v5/JIsvByZrgWFlHq7281473UQSrEdV5CnIc+uprTE6bpluizo3qGCp/Fzo3c9BlKswFH
saeEsJWOzxu6zYIMJg5T8+qt86KSu5fvlaBs9CaaI8hNhmu0Ahj/cEDLrxhL9XR78HSm95pwTicu
wX5dutgnklmU7WbE+1FKShQtpxEzf66OO0u4MtQWh2bKH+3HIN1rVXKqrv2Eredq27IdfbU04lkO
gACGGgFGVrOrFAuXGNe1zLNaB7WnXqApHiSDhfR6Su4sL2tQyI39rkSTmgdfdZHtnIfz/hkMA/6l
cBSAHo3JtFUrlt00DZwJjOy+EOS079I17d/rDs7i9AVofQXSLgEkDI87Vz4djebOqg2JS1aosenL
XQqH3wup49k58V6NfgRcZljhp3B8YNCbDnBjr2dklfQynwEAwGnEQQZkXJKzL1bTChZLswKQBqil
QMukuknLIu/+TLGXFtboP4zeaooKmLehFNeH4itmpFe41vAtkeejWRleLxfyRM9M+q1UynX8VeX6
6CK1LwpjqWDtEzyPr/itkg7W62a97ZbYHqUSZAohbXF9hppDMGDPMvMIXIgz9RIPbeyy6XsQgc5w
orWJ0U2Gb2lj8y+8q/0wC0SGtVnMV+m0ifEdYjgYQrgcstr++cMGWclyt0DsILjad4cdbi9mhQNM
p2CHCdHCWcoUBwAizoDSh0scVfuHFz6Jee4Rj0cdjHABJSKnxPwiOLZURgZ0V47rXNzHlrV8P2yr
/m9be9+KO9rmYH7NNn8zihrUKRXOMM0pUzqdmef/N5H+Q5GqB89tskxXdjPO9+yp7r6phVIqjt02
Po3sQlsywb2ZieqYt+qTPc/gKGoIRXo78usDbyNhd7vSo9zJY0naV28307EjY6x1+pFDmgFcGiFn
no8vDMpPpRwUGeyu4dteylbW7KAtSW/yeUMSNU+d/lreGHeimiqkNh9Uwmq32f68m1WKIbGKQIHC
NZIxSsfKEnCKCyi9bk7UhnMaCdyjvjOZ3lSwe7oHBqPW7Pv2p3bxuKhvHXa0fMCMk95DqF1dIYJO
PFjUWsZ5aVI2F3SMejpl527aJoYZxIiLwEgXGXxArj1CMPt/duy/7OGLkMFCPfX+qwCUVlPJNmxh
8xv/kFtUbE8yBUEsyNJoHa0iEzE9SfjrA1JM5HikDYiicn0QvnOmTs/r6Johdgu4En9Tn/e9v/w5
BOWiPS2y/7FM2f9loEe5E2Hn6wttj/QS4SQEyLvDqRkOi3Y1P1EicnF+/ijkvvWsEeZAWm/7zr/J
ozXlt3dKl3fgjLUcfSR9iVygRVP/F7Mu7kUE+Iyc+abh8oO1YIPrcKKFWPxZJSxnh2Za+0hq0GGu
XxvrKbqjVFsQ2jEAOl6olWz4zb1zip0lNQTvbMpqDoEa8eByIAK14uH2GsInA1b7AncN1LGPvo+s
KravJuF8PdxgNFBN9Xf5CFhfpyNwI1P5o85zXME6P4LinvuJQGXdfrVYNyTgW1QhPsuK8cLtVOYW
CSZZ2KISXRKDH24Rqcuu6SlqKzSfG5W2gFgt+QQGSYlLOd+bmpuBciiu8RWswWvrZpDVJx2741+X
zM8u7sccJVrQC/19lnZToT29FhVuuhW9T3V5buXJQOem59eTdlq9icfh9KSP3wdZFMy0dGrNZ+p8
EB+sKjbElwzw63T/fWqW1FDZit7EWBQHka6aFdpVMeKWBW92Ly5y/L/wiBSlWHfCdqswApsWpmgf
jH7rFsJ/g3oPIkJXfz/l0v/ynxs8NWvKkTmf4a6G+ezbR9y/P3xTbXVZjbaS5H4OjaztT4BuVERo
9YH/qx7dT9/b4wdLA7vkQJIjj/ouhNZbL0qII6KqTYXJjpTE/BuHFC3wJndpaFkYeiXJ6tRanlTW
uZPQe0IFoDWA0/fyJrrO0145FWEzBzSla2Parb+BQW86wArdqps9f9q+qesQgOUCxlsd4inVGgpR
890LXtE+csY2WCCZOVXFnVVXMRHi6SZzfUF82Pd068xL8W7mMNEN0hMITSVoK8euGp7VYSv7zye8
QUnqKs48W0RW1b4JRZtlewPoLHvBpF5SH/1IMC4QRPTmOG8kAOJhJkEc1Im3f76258cKkyaTCm8n
aA8i8ddDfXUQ35okNjFyjB5Eefc1m5IH73NEDkJWpndKVJLhdk5ifhwzGIpyCJ7lFsmPWwqTB7tl
LyBr1MOO3cLprH/afXShDYBA/ROX0a6pPk6Xb9a1AzbjV9n2zLOsmIVXENqPazzuQcK6MLn0yGxU
DA+OwdnWvFH5sZQdy9szv+ucyZwFPtMv6c/cRVVBNbARxYA4cHdZKll+GGw63gjeJsn5XXd9YxTe
jvNrtLJJN6+D0C7C3ES89MS6toeoCOHuJfEs9vTmGUPUlQwXZeFudVOUhnSIdvJ9b9/VMWtePaYF
uFnUzHHzr+azTVg8qrKunbL350ppQvdTcD1zeGSS3dSmEupKWfO/SFk4jrNHPGmDxR7e1NE+mpnv
9Rbvk/4KUdRpBW4Mk5caGSh3DvoQtdZFnUocFOXusb1lfeZcuKc78brdVMaZtRjq6pwHzDH4h9Fc
BqbuEKR0qtgde873dxtRtAARPGxVjUn3TorFA3ySmm/AR2Ul3UCgqdj1BY9PQ3Ag7/zCh7Nt3gD7
b8is80A4OwDbp2Lrrda9Wu6+WVnY9Pt7omVxZRMrr/N0bU5zrVqdTVVihPQplsUsMHORf6ABF//e
jYInLVo9zTz8LL7h1vmUoc16j/tuP2T5bPcaXY/1JVlBnIaz1AxsD8Q45iWKD+DDnEzXKTDDkvzV
509jEbb8ynclzMTpdJQ/+KP9HS6Ipy4oXlpf5hg4QJ0W7KkoYUzw9+Jm2ilBI7egvs5t3o5rr5pe
AZ8pQmEEb/D6o760Zn0qh/K1RyR2m27EuNkT2T//ohEX/+ssbXkoLWTpqbySuxN5OfHRs9gT4ZkT
eAdOCu1bqTH7HFaJWqmZsyeRRClHy0pUSQWuwuOd1OT7F1iwJ/kRr5GN4TCHbN1ZFyRTbVZMCp1R
+0Qe1ThxuVFP308N0+Ujtp640cjlRfsL6L00jPrX8pi/rj7E/r8++dk4350OJkNXJZt+pLtnq4re
JnID+lcfspmdvNDxoJxkshMTWGs1W/2Px2qVk8/A4uCnnCVZd5w5r7a7+oU3VMdBKv24rGTCyZkC
NRz1xBYYBvY4VUZI/JnkqW5pqlUz8SVHhyKzuh3HjzQCyLPSfRoX3oim0xxAMQ5l+SGxaxA7eNDi
LIxd+zfoanY31WDkIosBpFdyIBBt3P44uWKG1BHZRFQlTWkWvQBt9gdFIv/0eYzUQqDtfXbQYN5w
w2frBNFuOwQActM3n92N4P09DpmGRHvG3ZaNtMSAwQ9x3wFbmi90ALSOh6zz7eMWyAQ81u67n17p
VdHYfEI/fYnzvFENzb8TsQ+uOvxd3b+3oxzzVL/4D/LGJ58RLvAQzOogsV2E9eecwFFTf+nOZwWo
CYB0KV5Bn2J4tijhjEOnY6HLlDzmZUI6inTsy9U+STY6edEsROeLLO3pmMoFO88GCveCnDcqcoUq
g68bfeA9HqZFE6lPhY1CsRbFav1tEi4kaRazLuIh8ph33juKmiSS0r5y5DdRE4MTm6StMbaz0NJx
YSlV05MJVZ9UoljOorafbaXtVCjSaah3nL5pI27ZSIPLEBTgSRXBPc5gt4dO3QAD9oRThngrTwvd
TleEIgXQbZbuiWAoNn8lVWCgWOHf9lI2GMf7dLJZjS2CGKFD32gEiJDR+3dhurPHu7shgvBq8L+Q
kADa3wCE5Ppn2BjNiNqe7PYgaJ8/3hsDIs3Zj7DYzv4okJwRPbxfCmN7S4Y3nXrgWiJGhVU2fbss
x1Auech1MxABWArbGR5l+24ZKyAG9dVtFeb+Wfm3rSv+/1HlCb+WNP/Xjx5birWMdnzo5h4u9GqT
+5wds1MRvhg+/Uw4wz7PacVajaQZZ+npHzX+lAheh29BGh7bIjvE8w1/YCaszfGPnGwGzBxqMNdI
3YZn8JKIaskpeoGy+objEn9pO6QP+hvxW8asJMZwgPbwhWdq5XnsFngNoEn1FL3hRdbThx6T+rIt
4xpKO23P0KafwumoMPqHTEPnDH5itTPsAySU03K8gH3IRfhzOAhK37SXDBASCezh7MCJTfxf8I17
nbOyJvav0vP0CjE/HeQyQXr/wU7ShsNK9KZjbDvFQfSxiZ9ksZI/RttFHVDGLTH/e2BMcMZXQkIO
CxkmQJ0+yaI/Ck9Py3Qepp7dHy0L9J6HGR+cGw3HgOpHJiMXISvx7sXw+0umAA2vsbUDa5SRUr7r
4ja1F6jbj6zILQH2pqpKsE0X81wCyIu3+AoFquugXMKCc2WwsIl01B2Nq/IZsO6O6SMJgVetFAe7
xZhaBjPPQIb5P9qnbKz3tc7WSK2xHK1kjeZraoc401jh6d6m5X2YT+AOVzqO2pxJpqEeEbzfjguf
rVv+O6/E3+iIRpghwXVMD0E40qipazQChZcmnhCZZW3KGDccq8wtsEyFuLRxvLyj0qDkjRAc6/iK
sA4YL4YdVlU5dt2q9iV6rb+GIc7603BIAzrHbc7Z+G6pV+oP7bPamjJmZovmKegUQMQPsi8WP7QM
gTAm4uNilLuQNbs6hcmywgjxTU1AaL3AzsckZl25XYBrEyq9bjiBtmVzuzW/cm60/I+3mrlhmC08
Ugjf0PlFhcOPe49GoajU7B1TdCV/0n8SgUEgvfUXinliBhCzUF/XzSUoSDKk/BrQt78Xd+aAmRi4
O6zt1XWcyPbrvKs1OuoK7UVNm/nLs/jbhPwqNfBuaEbIojx0MMVfBL0/Swv4RGUJIJf1Q0oq3y/B
HpbUhLgIkVF0ZzWkcTHPj+lhxjw1jC45s6LtHq0ZQGyzxwGV8GR5YocdSj4pBlRqTYFoLsbRg6/j
rlMBK5j3LU64xzLmP1bbrGLKQKzrjxsgOR77yGpoey6RVYo+GbSFL2VTxpszdtfIzCWiD3fr30D0
1C2f5C/ceNnTaiqAhPzlCwte324leXjoC239+Ga3NFr6PCxapLPv6HGkvYNRANVQCAj+2eORrIfQ
b4sQUL8jioyyOlFCYTs88Wcp70S4+4KHetUEdO+HMEaKAAeqWk4T2tKTjnDWyLfrkcYLsK9rYjzG
TbLBocW3nq/0UXRjL0OtnmGLtk90yLhsAN9JGsNtpAHCr2nTxq8GoHygz5QuYiG8cFtzYQ4qxrKl
XAhEapXwRKCbARCV3K0wfMSsbPc3zHzNu/rg4tshOgRNLqlaXopBZzrhYr2G2Mff78UCU6jwgXI+
xshaXKvcSEuPCTK4EMaxnziE4yaBcH0FXLaaIU+pQ5PuDXGCqjEW1uI8zZd18Um3sO3CybfmK1zp
fisx5pvztvDXdhuzK1sNtdKOPLib7jqJ5ocRpjaiIXAoxY/8QVg2bZ4pP/398LHMwxC84Y3Zetvh
fsbt76DrxMJu/db2vHHY/tdtTQQTrtMfaIE2OZLEWeyYTJG7beinFr3uUcFtSlTFnJ3JzSHTV6DZ
OX6mdMMzaoa41fUT4stqnokIQCp4NwqqoWu2mfJaLfnTSIPd1gNmzkTSROheHYu1VTObBRHzg0Jb
/8sDRlH8VHqAdc+4XnWB8yJKZ5XUd3VnK3TmF3D4i1qr+ha+qtJhrI3OS8ZHUHs138KPEnRNT53P
u2VHBOe6WM+v6JqvjLf8MKmxwGwWhMi2OAGWiRkxIzXQ9bhHq0ihfWGxnyUAdaW/TP3IQ+PCUCbP
AsKoLEJzqL2r24kSdeiAwNi1KWdLx2j73PjhxeXKZpMsit8Wl693TEpKOkIxzHbClqMPWI33fBBt
zlMWk1QPQTsurK8S++AeFrqB3vlItcFlPTynRXpsCKlpJ4EgiKyVCnFna0zx4D2GlAqfh1UdYQLd
MOJskpQi7lLDTf4BQwVoeFlcmRg/lCreNZmyao5gj5Z7sUMFIFoa1EVr8nBv9j9ZmftABbGmqTX7
VyCvm1XU/O+uDiV6UE9CrSFmnZNM4FwjyXSXBmFu3L8M1tFzVmqUY0JuvTX4ng5Uh82p4P7ivSvK
27qaxn9v+Z38k3Pz2jFPdLKWVwQMGk4zejucIorw4Zw+LJR8WEQXChaxY2z72QPIh001wz47aEzV
EWtqhHRWVnAo+7jGkJ8jjDBHvg6gctwVHtMzcLF+KbKAazPCso799tAP4yhrcGVEQfEOUeZG7Ssw
xD2XhLVvcdz3C2nAVCmpG0vq6aEXcKJrAwp72DbP2fBofY1UW10bJUsihrEDQNOcz2yQbqBqXZHw
BrfQ1euF3zd+CAGWymNA0/bIRkNaN+m0rt1zsAtNeSUkIa9tdp0MY65VACJBgBTAijNiskgHB1ym
fAh8F3CFtyy6na+GJVZNssK0Cp75UP8WGEIF4aRzQ1PlR48zAz+mQa9nBTKQzwXo2X4xJ4wtIWLI
w1eCGpawhFAxnvx3lLwSMNoHyvhnfvNJ3wGQYzUZAFGyhTCcwkJOd7fqRi/mnnX+x2ZqlRZ4Q7/O
RjNSFAuS0VXE4x1XibUAH7FGihLgPLmcpH9qc/t5Io/GNZPHUIwrNYhCH3yp+CpUhp1ZO43hhA+/
3w3+h0tgieoVhNlVHRDGHAKmntBBH0gtTDX9ghA0D+5wQ+N3ZJeykPY1CbC9ZMRYNTiyU0m/+oTS
2REB9GXvLIN9nPDwA+lwI0AlicAtu26VkMZjsz+DnUvG2y1HdeN7bcUegUYI6TS5BLyySSpecXaW
PpgVmN4JxtT+O9lVdUqSO68WKH6bZc6uJFSyd5mxRP1sLbCXGXV63VV1N8w6wU8PyfOyqJDN6xxM
/UXaHIKkObd5LSxqtZVkvA7GO3Mrb0zXXrcteS5tRvIBZQKssiCF6SrYQmsU2R5tPC6arP7UFcQW
qH60SCMHALrJCEkLsJ5Un8RcPQAAF5M8LX+Cvr28T0r6dyew1Q3wgK6G4NW5dcCYxwicmQ+TNElU
Obr9K85aKPw9+ZhjdgeWG2ZLRjGyk4yoHjCV/tB9DeoN2fqbszbc+Abprd6MYBndywrI/jGKcrd1
dX7te/IRZ+QkzuXa/E5fP9hpxgq5qvxyAsQsySBvh0LI3FrKO79Uh1OLJjfE2iaZ9orXVOIIoCBW
0OqfoZ8v/etTDMHJ8ajG8WvUAkCbfpS9mWaj0+/P751//Sxs33HOCsm3n1H7qpgrT2JrwxzVLHJT
0wQNE68KWdjCyqZ+bNXIANmoXAa/TivRn/RKjhZ+gXjsCxkYrPli0hrTSP5D295A7sKPcyKvOdjj
+v2E9nqu56x35IWTKEDe2zJEbyz6yRyf0tpgdJddRtWteLk+n8QT/VTj46RTTQRyVXrwetAu1V0u
ZtV/jkRuQkDQ1V4UJLsroaVbq5LiVPCXCO+dturZmwQ8y2G3a6JTdV0uPw+DKnAUKzq4pCM74moe
Q7AnCpNqbKxN7W+ttT/d8ZziYPQJ1dOBBy1vIj7X8xC1DtqqIMrOhkC5vHe/7Xn3tpo0cg9JmevS
a1aF6kQnlonbsd3Z6mDOFLjsyKhyZs9EMpzmr7eGyqrjjrq8ari2UqPWOz6RHI8zE2Z+Nm9HLg9w
RfZs0l8FuYbgzK94YKMs2YjukDGDwWWyogSo0PD+Q2e7mQi0CwXax+p7Lb4eh6sn7C7aTJ/z6FBD
7YPO425UMZigfWebJJ3aZIggYIl5VTmv2klCC2G7UXIXE/0rTICiRn2iKJJv9w/TQnfk40rTqS3s
Pf8c1jA8ZV5/jCDpYtveuIzJ06m2aCfc4tpLLKmpx3xHQVNV2/B1XnC3zRmvPOcXZ0It5nM0DDyl
mS5pr1OvfkULtTBbA2e6iqh93rEwVyaXmWIQgyEQpLgmN2X+CdjXcy2ZnxC0R2HCgm0colNrw5CZ
oMqff4En0oVkR9Olk2vZOSlkFHDNgus7ib1my/vsfQRF515izUDM1xrCw9/eC1akPH2JyrCgxIlv
JBRl/DEDYh1UFBAwD4ghE1S/y5V7wqBD36bQe06+7c3HyFwp6WltTCQ78cDTHlMxpF6wU3EKo2FC
IsWKkBkr+vw90e89bQpRA1bi6HU4HWEdlg0TPIEm2jVpFIxqx+4el+3tNzWGIB3A17C7ncXwouub
fhuGFzXESCPvkl81QZt2BScN9BPg0KyH2u7vwKvHaEACKS9js5u2nyJC2iRbpygJ7JgPMPLSXf/F
Bemg44DHunZNtGJx+U8ehmfBBWusFMj5/BJjxXiZF5T+Sn64P3H9Q+5OpUgsviWyK1CyvkXbW7U0
Suw4SmGOMg7skkbMYWmWalEFP4uhi/Z2ysdmo1ygG9mKnaVNsUNqIhd7vfypBq0pqNaPO0/hvKpq
2g8qm96aUFFT1D/cGw+oq7vySS+z5uFIXrueQHIKRbsE0h6HBxWySuIer8wjegfYwjPlRlVM/feN
uz4TiWFh6LMckn0ZngkryFwVm/Hy6FfMRih3dBk9W/787tuFjEDPzwikd9X6ByxY3qAzT+kocFyf
Xt+Alr/E5nFTW5pmmVMcVZJ5bk1WwC5fOtlbh79liQ7u6RbLRQt0jwGNofegYiIhbmDBra7kS9vG
tTTK+1VtYurDuFDSB1YSozVvptNmc1zUqsq/5whB7su5aMHgX0+OhSS2YmRkMFVe49IT15gbJ3Gj
ACHX2jqT+09flwRdr2cjA/uOyLZ3CEwu3VGr7AFuhiFF0y1CX1OrFHFp3ahvgNPj1byMY4j3A0C/
ucjvBlVesrvjv+xEqrZZYoqpS0JlazFQ2bBijI0nuhLnS7T2QjeoEJkiwFwfA7iVAAIFLKuyMpJa
8Lim8938AmKCErXW2Bx+Tekn2lpAAC+CXeJY5KYz5ft/nbPJFqM/OaiwlSYG9EFSSaKj1y2v+3jG
qDEdIq+TU6jZd3B5uVmguC//bqgyafNDGRuN7QrffH5wGiqH/armOmuxVjcdPckF3Ffz3d6Tv22X
RivfmJNNaxR46k9TKfnNrqId1EQojHFBQ3BF4/5Mu2qGw6czmNYE32ufFjTfuqoZT8owX88jfUgV
S2EoiW+ZvJVDYgG/Ft6vME+s27us2I5/B77WDg8jtQZcRo+pJTrg1PoT39jfu5EETpg/rnNlXOU0
doc1lPI0diBV/y9aXdw4rFUp5yceRSLxemk2ifDNbsAnmUQTfNfLDgwb+v/j7zI3+gd6+JZ1/8/l
cpZZTNfBkD2cTKa17XWaoCSTJm0OjtNKxZDtWjKMqBx4AKNWu8qPCm+muzYxGkh2wXuPSSiUMgjI
9X11JSLYHiqGSeb8V0xk8eFVh90hpMTpSPxQhI0n5kbmok2RrqJ0AljTv+DsKtD3fE69W3P91ITF
3X2ub537C1p58t1eMK4Qy30c9isSwbGAh9lQZw8joL+rCY91i4JaLh3AdjSoHhJXL+g7O2OMl9gF
QXXNp6AG4HF8DTMQBWrYw2fdGvSOvoXjQu4ynM1kCSphcFasPvb/iW4kI9Wuy5eYI0yvGfK3X749
wNy7hYFyu36VMB0c1dxK7GatQOsmx9/CVGOPkGmjzFDO6M1KrIN8uYI+4I8Ll6+4S62nazS+X8sl
BPakFaoXh6AKwI0R3+ZsHKpv4jGQtdmkuu0zVH1kuPOmNOczrL0FjPluY3wNYOfr7D+VJf6w+pfI
ogYkV6DX9pSvBGTRE9a876CzsxfjirOJBSXUiEpIvWdEFE5t5riWclupHhdhVTc6P1ULytVzIGVP
lKg6b/Rbyzil/yfHs6v55T7JO1uqhddB5dUt2lRlmc9xbnLvgP3syOkpLNkei8UDnzFM2vlHbtr7
XOteqsjVK12mnkyr9rLs77rVdbbLJZ8eT8G1LA6mqlfDJH6okvyRz841MkkpK4KY/r0/HhWcEBj5
Mf0pRIFdaLnHnP+GgUQ5k/qKgoEYFSInD/Uz69oGunoKr2dRU0w02MglNR5LiKbSmu6/nNJGGPiS
Z6ybfvYYq4y2Qt1OszRs0YKNuT+pO26vb2A07RLVcFtkGQE9rMMw0dZOQloSfxW5IND2/aH0UZAs
gTpFICrtuCVRyFM0AEPJv2oQrF6jUgDrmbwDFZoqQ0IMN6JW4zAJo6zxAzRJtCe1HUSF+2JTYnOG
Y24zr9/0sEBMlUJeSEk/cpGJgK2JlZ/zwmYXxolXs8ixJdWmyqfKkZhK4r4PNvWY24pEMwAQdp8Q
TOQx/QsoYYZuBzlPh/ffDAXN2zW0AaP6cxwH3THB3cl2sIYaV031Vd5st+bSUNW3YYPhIOQSS5mv
y+wL27f+JOlhGfiDUhiqznTZB1fceJ9NRagov4N3AtGH/J2tp+nHsnawkDZobhZJ43j52WFPXrng
cgh5DHtfnSN3JakhM7i9NUdVQxuiBt4NC6wackf7UteetFRqFZySZ6mq14SQHi0pe9pordi0pWRq
ddyWoU7TSoXmGSlzF+mbw4ZZOs5qbxBmzdi6tuA/pOO+SJ6pR3+dZI/NSw9yQw4i0TEhSwOar7Vo
wl0etUoF+WMH3CYQGccxY2RvSo8LMP7hBqX10z1gOPu+wRRY7Rjj1pNbMrEkY5rZVTryZATfbiZM
ifm6cpfZQBTB7a7aUPAAq3awVhgIIXmOb9Xh++4nNC5e2Vag3uksr48d+rvG7yvPVpgsRs5tOHdb
1jOjhBHa1eiECVCW8oVFOks34nIeKlJV8dLa//Wbj/4lbfLWL0fnm5Gsoch2cGqQLB2f5Kr4Bt7r
M3Y/kr2acvFAbE7T3BtV1ZPD8EfHacjxlNpSFdqEr8uVD60MwsQliKi+oMXFSWHZwVSCToA1a9D7
cXLLs/jc1rSOWnCBlRq9qAYpO+oJ3W0CUtgMgqHS3qB/FjLCbgkMIKb0y01xmE/1EFbp52qLnwVW
aR6LId+iPK2Ukv/6YkIEjIp64JhXJrMnPL1Wiwa+EP5LjB6cSS0o6EQBzh567gsiGR63/HJ/wfv4
2h9bVePmbGrlpvZsggHFmCsVrTHKL3FbUHlvvGm8cpnXb+ylC/F9HUU6y81YgQrx799n6zq0soIx
NzzhGsS0jPXqi+ed4kURdH4YErvC344tyKzHRe/FVx0/SvYBq4tgb93laEDZT4XGyT44AFAOCWZM
g+bsAAfTLe1UTyVZv/5mX9x2wqrCN5bKNGiasalteS8jka5MRJqUnuoBG/gOIjAVgzUhkCIeNwaq
KwAZICInLRuiaDV75t5VevBqx0uuiyyAhrOuz926seO7a0dQjGiP/sSJYcx6yK9CXjfZmKPBsABw
pBJWdMGJSRYvp3hSN9hJlzBekpSs5Roowuq6sZD48cKHHRcTQIK5vwoT1rOkS3tgAWP0NYETQufr
A+X3xbdUKGZJpQ6iGhEBi1RIek0gN0cEOmnAtC+mbP6rjVLWseMFdbfkBfbOroxsneltHMp4HRrN
J1glq4AP+dljrb1xMwWitGT+yEVrozWsqa4qWHTN5M0QgfZyWwzpZzzcx43vESQB0EUqoCpseozH
ObYgHJr/M1EPF6CyR4XoU5jxLwRGgcqgLycc0mZtr1LFKiM92feufG7oczipqJOBCEQksZ4tZGUr
EY7EYJwBnFA0rBQaDRZM3UsZWgql36RhCjrcxUx8JeKwZ100Do2pdF90IhcFR0atwX8zdflienWU
0zm+4bKzeSRGE+M1ydllO6Z6g1DSAnmMifYj9QsMg+Mg6RYJh5uToBn7jkPvpWtSkTTnCK94yVe+
NkbpCX9Zlhf8J7ugVufwFjvSkCNh2sJ0mC2vX254inv1M3hYSZKV/F+jxmYp0jd28YRz37Z0z/L9
F0m1pGMbiz+Coq4XZA3PHtJe6HBHFMSgz93+lUavPpY4WukPc8g1KAkTALnkxomuyRxKFASxysan
5Gpd1cHsIXjg2JRWLLizYDhcL9saIXGXgE2nA72nyZFCIPk8/Xo0KftRqbxspmr4hxo+U3WEItfR
jU+WsrM8TuzMrpN0OiAl0cxXMSFBVlW4GN8VzBxSOkAtznTkXOrAjDcUNBPbcVUD6efaSYqF6V4U
rqbWrLnPPBJXrAV8WIEQiwCck9ND0YLnEunvsflFzu7tazC5TsDX4TMgLKyqLJqD3PdnyTcMkL1G
F4XlIzphgYjWKVx5AnPXMfnOdftaOmSWc+S2sKKHabpSoMUMusj6vuhEn8TR382Lnc9VBDik2Kjv
H0nV9djxmszltspe8dtiNBy8TrU+ir3N3hHQzuQdma2gLkQa+ci0YeZWTlfa431fZhJjwy2SB679
t0rqE5pew8dY7HZLrMdwhFjEriSoeiiesRsc1bbTkUexokRXribfzlyFoYC+RXS5Cy6V9La3xQK0
Br29rHQMAXhdsOH2FWd6lHCB3NTFU53S8AXHi6cj4ITo7QbSLhf+1tJ36mWC7HT/v8qnbxcwh8/X
tWfHj1cNVDF2M/mA7KUxBUo7pDaz97ikPC2vU+em3I/ykqZJKfC9B9wxlxrQAssJyuM6OdP4x1Da
bkeOLDCVth0fK5mh34YhBdCQ/osnapUYmeVaI+2IjNEcf8wt+kQDWX1t5+R8Zwr8EOYzgNhmG0Yu
xG3o1oq/HI+gVTrT7QIKWtXLWRKfIFAdoSzS6Wisbu+V7FgMp7iCMjR02SqhHWzsTPVz+95Cepj6
m04O7bLzHOwhKnF/0doc3dW6uck0EQIlBreKUA8mEQp1a3BjfUEHfAEflnh2apmX1srD0Y8ooxDv
c0qxHUPNoh6q3Gktj1OoupOJB0FQe0Rc9+P8zGj9SK8pswVVdyvVenDzWbeGmHip3IT0BNk1t4JZ
X7c+mlwgebtnlZei2FBs/hSGytvIS1yFG8JZHEhD/cfKz7Y3syQIe5gePhfHTYt8JYUdxExrOmYV
0ZOsMY3Bu38qW+9SYMU0OgIn5pBZLAhnBETBQfNehJT4EBEV8Y3kGOcpZbMIKUW2eYDTnEDiC5c7
zKVQ37JrUyhi2WXh3qMC1ad7WUsUJoUUBKUPOcMwnBhik5QluMlN5ihno1LrSgdZG6IRC1kzEtGP
DkLv4NROJCHyl6EcLvtyKwkTLOgahE62s53ZcKOl+57lUCUDprwqdDjf9pCVhDiA9bNbOK9suYgT
R32viCHlWhCwEWCX9DJ6RrgBWiDCY6VsMfgY7fYG+mca7ZzNzSCxky1Fvp1W0+b0VTDJWOmPp8Jk
bzBADviKwG0k7Q5NYimQDiJAQbtcyGzbjt7JqJ3+p8u4ybQtwEiyg/Xjs5GfaAswktp922hDzXUs
7CfzueKxNgFVQewlz99nESPDMQbOY3Z66tgpFFr+YItffToIwV6s1frTlAcW0OCIRIdbd8iRmRIZ
VLTymFEVJAmx6O2EjZJiv3H2CpF0NbCq8I7yR9OPBXTp8RDWUi520su8Xa3ibjrqbaVxqeZC+aRh
CtulZxkhnDqwxTfv6PBU6xcEAkAU1I97Y7fyIN5BrM+H/rRQ9SXoqN3MxkxbY5oQPaft1DPJ/L6X
+ol4ceufzEL89DF1vcLXSy5/L/Lm6qMWNoqh6LJviGoQljp2E2a2x1ft+KbNmaR0O+uSNG+1hLri
R7wfV6R+EsM+2yoi7y4LMRiZtJEBBI2TmA04hywikyC3Wt7y6BhU4a307E3i8LSkL731d58ZxUHJ
VG2rCPiQHDyQ7EQS5Yo96dCpDNsk8JJihpsj/ANfRzuPboBYfxKe/u3BOU4VOrfZaCyMjjl1YiwX
89nxQuAQldNd8RLqQ9DEFt/ZgWgfwEE9LLu6mTK0V47VaTqwduRvlYpepcuzkyHshIQcdtRfL5No
nLzHi5F3dMMu7zPzFFY6/kwAA73LpYy07UaDEK3OpXfh555+GEcF3Q4RFjfuWAOi0Du5sNyTYkU3
fD35EYOCcCRhAIptr3AfB2dZ+UKP2XiJtzlrY6isgHlAem4U3uE4J1K/sbW9vRGIn8cg/a3D2c+S
sl0Ep9NzBFKTjKiTxPlKOqppdU4YELUFgGp9ZMEK3mXVxYmvMgLKIlr3Wj/FD7O+SbksI5AAYrbX
QtpJrCEVcZA8qOVQPgNDKkmboaXRz6+AgAyy+fbBoyem0v0+RA8YFMu/UrBetE2UtY+1CQPoUVfv
adf8cVhRD8WbWF5oxbk1Ur2OcfaPoSKiO6bj6Nunbny8BuLm3IN9uTnZTo9leNnHGfbveAXle2n5
aKUCRd5FmDv3kABWg3n7dNLMZ7/rPn+hzI9atymNqVvt2KmN8iHkjzV2atdmf7HylnawzHmVe7Vm
MDrF6rL1saxqtr0Y7EGusKc5ig9UIX8X4WlJYJXrCnaB8HD2JvDWUx5BMFaF2qotd51BK122Hm2+
GGhZJxGZllPTvSCphQA1Cm5NPnE69Zm3jvC0T3zZlh4Up8wKAykh6nDMmRDxW4Ips8FgmcZhwuvO
HODQLIK11iHJ5n4qCCIJmCrxt2t96v/9jT2GugrlkLyEecwD1PYfrEVr94f40b0pzZPE2LDoovB6
IEbLJOgJMtn8/e8IXboIuEtgi63EOrVPlWylckGF8CYWUy+SSSR1urvbyP1YLP3lye5ut/9Wo9PT
X4A7hQgQjrFQeveKjtbJ+w+LW73h1iB6yBo0CK8kxOtEM81NRphZsUflhNNvbzGM8SVFwtzARqpr
JbyMMMgh4uC0HkFGCQVQw8p3V4fbxumLt7tMUtxyi1Qo8jQwvr/wkWm9Kweyc+uqO8OZ0T41AHqn
6bhzwCHoBLMUqmSOVQwowNYqdnyj1CIqhdnNoF0Ml70rdLvgGF5REYxDzjpFfts7hxhOVbvcaqCZ
eD8sR/KggzGLpE8ojMfAWKjeDKbmCzpdkPyYQoSYGnLXZywwzb8wLI6GH0bNK0GLZ0m3aumF9ACd
wRY4ETvPNa7p6DBsLa/Csyc0bJ8l8gkzLltEUNFNZoZn8DYijjGhY2kOLt2BnNO3vxemFjGD3dYt
m3vXvlL97Wna05lgo5X+EsIeihomg5JI3gG6U4V6ASJqSYJ+bOQWVtd6u2mQGDoikUmfmgIql/S4
SYo56L9qyq09AmMQaL6wPwNtsWogUm7oVbbVa22d+9xPMEJqickLAU/GObE6pnrWyDK3NYWfTTIq
lkAi9gOVUbJfw5ANF3Jj0ivIrCIsesqfedbTEP9XwKFCmhTJo4S0KxqrGmW45IRnDC0FMFipdXpy
bWTgOfhX0oT0no/27lbVXdhNXQtLHZnraWdDvAxihCUy1LAk1iAyTCPlfWBvz9WwHr72ZOoUQpJn
ICwAI7HSbEg3o5VkLOdwSoOFthd4rqi15EcaCeUQdf7sRThi+aNUcNr5jBUJ8g/CkmmE0rls+lpJ
Nvbx1YHXdXHcIe1KEKD648x1TpEvKBKJH8yQyWU2UTAill6t/NVag6aUZD5sVGiIY+cOVwZHpg/e
1WyOBu7ymCFBYJoEqzcJR/FJiHGFJcM+GJGR64ccSSIW68V7WnS59RLpSJx1DeHA/6PL4Msutf8O
2wgelnY0kTPg6idSM6T5w6yVQ5a5f+Cd5dg7+idL03GkkBz/dsoufNtme/5UgDySaKxLEXXiD8PD
z2eEepbvpzXtoRlAJ0U7y0i7zbWNqSff8YxKwL1mokSHretcmo9RlFGYSFk181BG4clIpbWzR1aU
MPpqwyshG8pWybH8Ky+AYqOFedImDDCtuXHwky+j7ZFV2S/oGeXgPjsapMceYsr+6otJrpLwXJem
t2wZJehxp63AgGY0PFinnWkNzL9/rvi4KxsdrQN8fj6puWm4BzLYoWamnbXAwS1EUKudwinePTEP
zpwWvskzZPYtIIhYz+IK0ouAMribj8gOsybeDyQEnJ854MSndKxzoVBfwb3xs1prcAXytHibnlb/
rlSRgOIaxXRgpu7E9+/I7tgi74bM3G4gF38PfI+tDEaSgA2N8M7qaSRSO8z1OuW7xXn9Aqtw4FIy
/ty5Qbu0ar009oFkN+2n/HArg/IZk0RByIJWcEdtkHmhxo8je68ziHSvNAZv7AFE5l9rAtv/ZSXU
2JOtlR3kRcK6KyXbpVkkzDeoHb5FiXjKzJDpIovoUiop2KQFTVaYyGzTRCe9Ps2Bh1bZXJYeE9NV
kpVuJHatbT7pz99N8UE1lfJh0vAAqsXHLf1FkbZlmMFGHSTIm00hzZHrNjHEIqaIJq4fkNb6ZwdM
EwLTq43y0RLYMOdNWavgWo/rKrKx3rDWMZjYvwTxU35UV54nAo6PkzmV8R7bFxG2ANHzhiDppanR
WGEZgPIlPCYjfmlNKOd3ckPwE5dIUdgM3BFmvKP0frwAGjtGdPajKwbqTO7MPuYvRblY6ykDoJRg
XyYvuJCGdlnWkOKD1aohlAfZjH/kHQlIOZzyDqCnlxw0tg9M8jp3LubwhK7/YO23uaiTgWfdK+6P
7sOXnh/N1dWCHs5qbFs9NtChzLZSshUOaaM230RXiEDn+a3YBmH1wA+G/IlwVpKWR3rHAVa/hvyk
886CeNIfw57XVkCyrwil8RRMCE2R7Bph2phfd+b5NUCGZqlhU/J9HoOr+glAafcsmAyoFTMgGDFl
W2ZAku3dRTqy+LtKvEuNpGR6SHaDf+aSfQ6jpDETvKm9L0Ohhfz1amg2TcBVhEJUcVU/e1h4Nbqa
6viJ7rc95wvVyMBftHxtP85VyB1+23okgXvaTIT1DuM3EMF/a8d2wt+zgtcXHhoD2oKjbISVRgEP
CLxFXLrQJ24rqxH0gKSrXR5h8BlHoWuLJzBKp7Ar6KceVKxzHFNhSDtv5EyuaCvel3ouq/zfJbah
RqkaKW0yzcCGrkaQTWmVNVC8BssXxBARRM7Px1q9JDQ0S4Pn4xItbQJEuqxxLH4j1ztRDP0q8ag6
sMP+rOuuuG7kkMcHaaQ+79wZKKDlfcYtexHxj9iNDcHrffrEhVnghUXNSzCz4s5+4mXAemfWxVMD
Z+HCOzXN/0SsCw1ch/Kd88D7faBjGMCNIjkBHk7bNagPc2NgsD0zwDVazKk2UDBfQABTwk9sTY+p
lp6P6IkmQQBK2/x2nYsxfLrZpsI4fBtq6eXxVwK6YEikzMEwj+JZLlP7rbSuHm+OsiVECAiJHEM1
BJpsmvoIGdNauwCOzOhrfo5bmxo9bMxVfmpMkMAeyJ0fJgBq+Y3BUoe5PTMcEIlTdPogjY1qTFT3
35fyZ2/Yb1UkR1Nui2wnGarz+YWqxg9xQsS/F7cOjdfsPkj5D4jCxPkNRsMyJhfv4ppukNahyx1C
DNBJoMLLTHBfSv41jgCBDCyrd+ESCb5VtT1zrjs02ULuc0Lmqw+MbsRiPggJXNvu1gRamhacrjt7
EveUlEtUXQ6JVuYzA4iNVssYEd5IFqNgG6nRzMT7//y9rqz0FeiTLHhpXgWmF/tQCbXakj6rX1Zf
uQaP4I9QP10wWOGVoEqwGxsxwf1fOoZ19eNPnC2C5y5KXj/OPyuKiBuYqRKS45b7QokLa0J0MvIW
eMSjem5pJ51mz/m3YXPuLA1M9uflCXbzE08ouz6zxBXAXTAibXvdAqhXgxMYWo34e3hM8eMK0mJk
VViYrkMdhlmSqUSR5yHB5Pp/+jlq1Z8xVvDYP70u+ChPxv64jUIe7YoJjI7531to8Bmq9USmgVew
42q+KYD/8AQ0CYyqeOTvUXHcboGBqrMOXHSoAmI80gjioAjZv55gtXNo6LLBSqsnKgHXhr0eLeh8
4TAixP+C4Xk41qwsBdoSaiQ5alSHJWFcXEkw5LskyeAO+kNQE6qOEEpmxrAme+6wo5MRq143LfmD
AoPUuJn41f4CXMLfuM3T7smuefBBsxilvqcU4Xr0XUlTNhf8SIJGdadtISD6z7qYO3ue0lwS7dNE
42MsAJ8zIleomMyzy1CmdZbFZmOND/YnQtedbyxK3mHXm0lLAY6ikMBDCDWFQ/6VF7pMjijhWs1v
GYdufoFi2cHDD8OXHrFZ7JVVVCknQtKurI86fGtfcegP6vSF2ViJHax6TUBylgGX3t8k+8ie9car
GSzG/hEG0LRHN4OeOvW84uqVDjFViQbpwaDstYS316/Dn05oSP938SBfSZQJPWi8fmjuzYHLJbbV
+kLuQmrN8OE4OTceFWTxMXk+ieqkfrVLIPwxPzCKa0oaObYuMm2Vd1TR2ADUR6UW3UkkQ8iAe30x
E6VzQz0k/sooka+URcnjnbHKQAiuUzQwxzuoVU1peDRKRV9nK83SGw+rBuJ3mnFMh+hWJ1MORFQk
Lq35FSAKxLsrbuv2O0JCafRbHjH6bzVd2STlyZWRxi7KhzwTyvdEaUqtdcOEbJlHUE31glQh1qOl
VJWQACnuF1RggysgYok/nTmRNyiJbTAu7jbwAQpFI4WpfyaxTltm5sRx/RWfPIKHlgHZS+uvBod3
lVZi0yb2wdXAdUoPRPiNJEt868IFpxZsBvhXSTBgWZKn75gtpcRbb0YGAQt9aLwV2QHBKhUz+zmW
PkGMGZ5c+K3kd3UB5MOopML8X4yk+Pa+x3xPPnLyJictqvt5ivlAzhZgJksJRb2fKPY3qTZsxKuB
v/gPBo/78Phq1cIO3oN6AtDFS7TX4AtuRVGu6wBGS/wzLtCek9at+4kasMowEfey+DCyJbDNYwfW
JRoCDk65WLtle3xdusk6cBYxKaa2PxLjIgZMBG9Q2L+UgTQlgcKBL9H9OVlYHMr2MZgZuXIerLYz
LtfnFG4lTamTNYaDI4gnowmcERHoe4NMOTWtkYtnwrcJ0d7qgml6HCOeaB+wKEtclGwapz6c2LKW
aBJFgn3cgAm+K6ZMfNZjXTkWxCfEGZmB+JkP4+hDhJoEi2Z/YIp1p3KJT9oBNFfelb3yUBryWb96
cG2VbbMxdusfJKDytHlmixlYtpGyBHe5YRIEvXTmpswUeUn+XySai3gxQ2sWecGjhSP7A05gsY7x
kvXPOWeD/BDNa2fqa1Gc1HvZ8C/YmSC+Nov2HGrWUZajqDovJRXryEAqB1sMz2scNdjvXaz5qkjZ
XfrLwEPLIubbaLR9cb07tpSv9GxdLztW04g+AGD4lMeaTXL+M+SENbPxMwHQDTTplnFXFfSQOXxu
mgyKEig7aBZ3vGRoHMeI9f6B9N3Oa8m3yoIy0OgFhAP7fqYuVEYCJjmigQn3mlJx97BZlaqsrTnX
WBlIR6ezDDZQhiA/GP2I6Ze7awMR8pjY3Otepnvq7IbVE6bcqHrBm1Y8w8fFrzR8RYpHC7OlFJFO
aOQ24h/ICV/o5qK9mY7Uys1y4Bj07KWxpDUYjIukgtKdXy3rFVZ1RawUsOxWxaCMvgZATcJRVoPE
CgiTMQwMf3l0owkGfSXVDqJI2hs5qf4aMgm+cifqBFyFV1wgL7pd7uTcJFE7Do5F9Opr3GpFKQee
nyLysFBiohOQ1flRcTh6KARz/ho9t7ZHGVb5Vw+zqSSgI7oSbmB80IgE8hng27Tgv8uh97z3uP7q
RjIT+ZzM115O2XXq+RKZ08qU26jhHlAZYmOowqLQPyGn+BmJEpHEkcoo//ikzee2rTy3LYFMNVRC
+UCPA2t6psO4RKg1Q0ggHsaVHYWC2aakfmM6syYe4+0lmQ3B6WZHN6eYUpiccoyxlydGG+BPZUFQ
bgNvT/TXRDMCQhZkfpxq7D/VQuOQeOgPU3XRonnRs7Z0sDom/L0E9KNuDfsw74xe5clH4X8x5Dc/
hxxSu77rF24oybxoRLLYjK7maw95MBS80IUUxdpm1v5f9DrHFY7xBN5KUMykrBlNgIhWymoYiZtw
Kdwxe2jqp4YuREDUZwi/TNvzTR2+b+HSce1ouyK+OuJJW9YW3w66n5OcZJlKg+Vy/jH+4U6UvjxI
IDSa70KVZvb44hDKOxRxM0VFV/uUPwNj/KdHXummu3sHMeirWuC9DBSdfx9/sR/WfzYZ1c1O8bAM
uB+dGR47eB7JrQfbQOkyjVsPLfXvFYiHteB0DyLDq8J2Tpf3iUL7k60cdgbDySvYUn721mf63oPb
I2SRca3zV2jPbI1CGnzdlzTlEp5fGK3PGY1sUMXUgOa5/lHJQGYvrByLS1GXlrzyqEPqBjHCQNsQ
tFSraFxdX3y3JtIqlpBwy2abHKt8L2vlJLk0tw4h2poNGhff5GgKvLnmVdW5cXJc5dO6B1r6BWMR
Bw4+DH6R3Q2+M+KIxJ5pb5wrUF+BE8FY0raWchooxBvbtMD8YSCd4VlTuL6ce/cqgaRZ4wVpzEDP
wTYosbDdeZVlENhEkBo3zAVl07tr80cXmOw7pcJp6+cYjbYVwP77amaJnxr8jOyfbBRVH8uUyM5E
3Nxto6WaycRtqayyQIx/UFPW/afHUj6E7Z+IaUhClyLdsDzkZRAcNhpqTp3ga4mm0/UP63QURwVH
l2yBBcgNFhz56p6XB6FXIpyp95gP2PSddQcepwk1nEoL+QErnil4iGvxfnSnpnNXves9esoWxkVD
YuNrsO+N01YK8nDwYpHTaLYegtuNS5Zrmc8HFOsRvxGosJUkWGnlq9U27r0RpaW+E9pDrzN4N/H2
YeyXqsm/lw+avv2LGW9SxUWEuvdrdItf1O6zwFZeHqTzx4617v3oCjqxqw5bXFuL1Geq7hHnxV1F
vz+Fk2y6KJmCl850DwPtjZiYJK3iMEW1QWgF7w6TSxhzV/WYzLRbK1QKJTh6mVsbXXRVDOLhwv/u
6a7M6GIppZLtaF/+RABYDVvKUPFAjVSWWAHlA4fDhz46dY2Ut2gmQDI07UDv+dYlsTGBEM1dLSqp
Mv4Ov/DRdpQFrMgjPoYXxudfBR44iBLgEEq7Cdy/ZuNQLZVPqrHSFfi35gb+p+FmA2uNDtzuYI37
uaSBzxiehTn5gICNJri9Df2Ov1mcVAHNWWQ1lCLqljUBzk6D0bf6l8pucwKQ7MB9d7Nwslvv88tL
hCDOSNeOsvDTE9k8lqdnP1HWRji/oLAGHlY9nTlG+pVYr3T7EUxPNthf5ikRV29KLWoUf2R4AN0A
7NxS28P0VIQZuDgeH2Cqv4GWk3yEvWmtb2E8GLoAJY37j0pI6KBRK40in51ZkvUub1JXjRRcfc0o
VVZkVbhIuTko19AyYD4kgerFOZ5pejqsJLOGbGIDeuApTSo8s6bCHggDk3e7r91piLk3P+32ohk6
xXufN/KnxLsXR+Z80Pagt6jBcoUBAeB1T2lTm3NM4tYdA2hMV7T/5Tr2WsfPs6pUIUiPhSMFkAA+
s/crqtEPN7Jw+T+6bjXn8KXaqls3Q+NnEAADqbW9YFEW4UMRFTCaRi0Y9XoRYm0zVNV27FlYD98o
8msq16l4txHL3Vi7mjQXIGeod/oV7QL4KHRzqW14nTtqU5Fof46xTPssOJQDfhHgSKHVN0kxQKa9
1N6hGUINBMokEK8831z7UbCS+LcftQg98rOpOXxBH68kKs47c0x/fB1QZ7ioS6LK0gw/Hb3Wc1Co
TQhJXN51uuveImr4+V269w/1N5F7EaSvGhatKhMJNE7TMaikqR0EUVl1HkCEZl/3lKjLeUeh9W/+
3cFzINmL55UePINb9R/6t287fsElkhGlZJifJLgePlMMFtAB81YTKGHpFrh0BRV+gdZCFT7Nncuh
onMTmlyTmEBjW74idxPe9MHlKQKWgz8nX+sf5RzhQsCabnvAJY4Nm9MoqeWlQ9hpR5yuCZ+boWQ8
P3JZwb/sgn4gOz2fIwo2q2r7AkyxhxAWNO51ErcCGyKJAKYFQD/pL9KDr3mujPwSMKykgzHo+2P4
WW/L8Fv9+2Hqv6DzqEt2ZLCU4xunCKuN/gAv78BoCC2Vux6N1yxnVcqDzMb5669F/cjDt7pMNreF
qlf+nqDBiKFTxpZo/DqC+blFya7O/8UvCKlgkEZU1mH9VTVsh0FFTk96kqZzriEsSs1q1U28Ni1G
L58uWoc2cawbqdKWbSZPc48DjoR7hIpxWFcJYD3u7c214++9uJTDvqAUv36Qwr1E3tA/rbRbldlf
n/1g8CJvMQd9g6BgNam30lhCKxOqr1gC7Af8NZn3rlnVowrvoOLq52l0rbpImflanELqm/6gJK50
TI/cavPgBTwwlxBGF0xqryeXOgKR94B9yOoyykmc4fT279gsSUCVFzHsE0oLsej9DfsdkdHDzcN2
P9J69F4XIkuTpSxYuni2t115PKMikyh1c0Fwh5pQVM1U2nj8cvJv1YPVon0wM3QD9WqM+z9xp387
wkM7135eBp2FJm+C/9hkPXxT+Z714JGVHtQzl/6tyvu6hdRaSGaUrjV9J1AS6XGv5wqp0o1HFm/c
DilDRkZyFeD8S1uqbEfsEhXhbEHHsWZUjr2t0GoCbwEEv0HZqesinaxOIvb8NgjWb46tTs07yi7D
/BQM7WvCwIo4dou2kasUlVdi6jVbel44H8NcBj2D9J45A2VoFdds3W2s8NKxfBTjkdIxGg6nnfej
jmvaD3cH+Q9Gkg2xcPCVChZyg/k3wJ/Zdic3tf5BtJhZxk5hd2OMAk6qlbmDOvVdZlGc3gVXqMyW
WVPgJ1CZ4KcV+Xdk2ScxhXIMwxQkL6Kjxsd0AnZ+q4T3dekO5EQbTSRYSGo7mI8RdJ7JDtFvQiow
OQrn622vkPtpXDBB/IaMlyOor9tbZF2mRaGFnN2dA2Zqal59x37rJwiwPYXP42xc40WLOEyrttt0
X1ScjKH2T4FRUJBG928TmRvbL5GqcQBuLWC+Ih1QN/m9JG+m4+D+eHYXOrZPSM1u/VgtQjiAZT7a
j7ChmBwAqjKQzb/jFbRr4QjA/9vjWDW7iMoAXea0Cvjo7EJ6Z8Gw6bbWsm/31MQVPsUK3soAPN6m
4/c7nFx0gqssINnr1SJm09/sWYtINhSV5w81vrjKxxFhTBfu6l63iDXSmmDW+O+UIjN/4m/P1RdJ
Vm/O9k+ABtGwGU4o9al9m6J2pXdNdZh9xP/la4JYcss9SlPIEj1vZY1s1MTV86OaiPUDZTjGYmpz
+XS4VQphMhmcsvoyjDzbeJHIr/v/IzlTn3oLEKFKaKMmXQ48yburyBnjZCkSxM3o5WGbhLS4yaP2
WJRF2KxOmd4FagmB9GbxUoZcrqu8j3F6fc8Ly46b5WGiRDIJSUTyvOu7Z5jqXFCQHyCaC+bMOGRD
lIroZv3KwRfyOvsNZJzXNHgsYw8qnO9GdX7tjiJ7NTCfmx85f266UjTHQJSYGMN5OB3eS9NpmvWk
F4XmvJROh7UmvCeXACDKG2PJLcVZXe440tJO8AAlFE9zYHIDHiJtmmlrjQkqzV22NufT0ByQk+p+
1BO6IxZoyFP94fT9ll+QvuK8RO7w6M4lgiSYsKB4YakGsm9U5VxsC21o9JBy/1rt3/y5XSmoIe3t
+0nE8C6b6nRx962uhpqdS2bp+fCcxJhqV+Ytr1WtMEKyfyevIQ7BjM0YzQG3vlZfIS31Dyce5brN
IAJIolyaWd8o6X/IJqE4qc0EG56Ctlky8+GPZkwazTtYH6lIQZb0Tu4KEcsn8DMh/ldykAEl0Kos
lbuRTQvBIiOqRFSdotjEc+TTW0XOp0J8zYZJZSwXjgTYqenuisl2r4rX0AW9pqs+dyx9sKTNAZwi
68NwPzuXozgvBVhBwakZukVdwYqA0SP4fnMX5Gvcm4Rus0Gg9N2KzR9AKiA5nkESMEQeHsnMCr0A
pg/LD0880Vf6jQOWJFRehF4xq2iN386i2I168rgGV68ijnLpVcQ+jcPv4ARlOM88dP3+YK1yKnup
EFg9SEtuZlacIkf6POph+Ccj6S3j2EnR6ksCVgs/da+0jMpF80IMmDMi3bX9n6Vf0dQLukMFUPey
k6REWclxa+De8Idagj57j5V+8qHsRygwC0wWyiM+U9pexvbVpViuU9LGLgPZtBWawoGbmidpEIat
cpGBpKSTrHZpBzPHBLrqhAWAtwSOMgsc9gnnAvxvls/aX/zgeElPB++ZX8vz1poYqOHdDqsy9pRO
eX1U6iWa3I2ESm4xblrHk5vwrUqncOvOMdmeWqJo/Om2XIN2iCkanu8QkKSrz2Mt4tAY7WV/TolO
kGpd/EFBrzw6EN8iGSVOQBdZ5ore9tNKSgxgwrpmFuK4qdxdTO0PgTLZFXgUfUQ9Zyw2/mJZMY9s
EPuLysP54YsWd/D2UtF7g4XL6G0Pe7GVVAFdDxDZDuojsQnzX8x1xF8dUMzqgbyU0X0Kh8QqgnwX
8yM4/5AzoTF4KKyYxMvsHYqDWpeXsd06YAIOXt+Q+vSIvvFZumS4vRSmoOXylxd6G7wZ3/BJKDL5
iAj5Q1N31FqM8RrT3bXC8FN+3OduYfe1eom8LAsfuyWYYJQ8kiX46Gre0yOICFwT701AvTAUv/da
GgcoYtvMvm+3H1joTvDhr6GF5C/GFKGifM5Dh+sRDX8+71XrspW3G04CXr9H5TEo3H5Szb5amlig
9g5FXl5JhOpsTbgmJLk7nh/IqA2sCOWyOOUHFA+vGLUp/nyuAP9JK1qLPHc2Ma247l0GBBPAxPO3
DHcNAuSBSF0ZiVuqcVOTZydgwpBNfOPbqZiUfBYevOq1gqBkQn0MXZKPBLnfBPLaJVM/s5vDf7Cr
20N1D2qlbmf1otb4pqjlNBH4uV6KVtDIos7ETtRFDCN7B8QlW16NuY0KGWJq9mUPyvzd3Zn9PadD
a4YCUg+9tces21HA8rQUOhH3HDiR0DirXmLdp7edlSDj7DGh5Wts8Nfe/wEQGmfyTzmhhh62gyjF
UUG9Oig1cjsAvS4U0vBfbEWLlWX5iy6ie9M0FKMrHjfrnbQF74gy3vSKvp9hF5ZMCFI4Bczajjn2
mMUC82BRUinh6tM84lc3gnRgof887DsV3KLjcYwSjM1GNrHzIDsz/wngkqlqZaGSiWS/EymLCUW+
jpgOasWdF1HbKeQited17yU+1qudFSOA6I6abhmsXB8w+j/KrtkxMBoEYxuH0TtTckBm5zpJEWFl
pJMU8b7+NFCyM6NFIBICtVeaV8DR/mytocCH/FCezg7/yaH3tgubP7oTp4Xgbwv4DBmZ3aRXNft5
pYBN7Jbg6tYuG6D3pj2kn79ROdBu2tSHZP65IFhzowRJbT7khEDtqbtn+hjjdpifv9IL3GaHcoG4
gAgwdQwEUPlMmimEmqf5/dA1pe3XCX1OTJQNm9KkbxoLHNsDMrxoyH6rwDtG+cUOMx1hj/qb2H9V
JWfZ8Rr5VYEWctZYsTOVB4hI1V2gH7a+an/pvuYbzXXg2mT+WrzawsH28HhmVUCzKZv3MxiFuk9m
aKqbSzvaUf6k2LnnHFD9fRM8UKCJ2oHIpa45nTJSMb36IsGCeGZIzqLOBynZiRtjmhSVGfAAH8Dz
eegSymdQicIrWbQL2GwrLqWXSDT2JXZAHRK4/hD7r9FUY0I+oirZUfqyPGBRrVvSWTz0fnkUWhJz
r9BZ72CNDr/HEo9hIkYAgCRUJc6TIB9t3EvSHWqIOVF2/6p37+SfFhf4wkKPZEzVSIXBiH6QQqRk
qjXtBMqTleMdod76+tC16534+lz2yV4t7qKCGLmthL20EHW5wB+2FFuhB4Gzj+nB0NdhaNZgIi2v
l7EeJZj/frARTRB6xm1ETeS/gJ0bmPTXNRJ+V4q4brUrCYTnb93/ELlR9GQsnLytQD9NzpUinBrm
01p1OLSISfNsuM3IMzhhgxJ6tvBfxz1tG8ejy+ePxHyYkPVNqbAUoNUmVNWnGCkaqkVqNXUPwh+/
3nIO37Rzwx6EsbT689jowhUYt/00V59eYz/wbBdsBesvunvQiXzanXQxP3S5/yYi3ZQIC4hwqUqV
2NAMT8iwZOUFkUzfDsRD2CmmQxij1uoXlz5BvHx0IuqGORcI35zXv/AjQHLkwXaoSkzpYX+knWhV
B6zXj5eJfYMmZHU7TVyCWwppQ6VJr3TY99YGL+5X5/6RKtimiVHPqSoW2f48Mdwoptt6haJCm8MI
lEvd9FDjzV8HQ0/PrlYPR65m89KTQlcoACZDdrU6BiRgEwBGrQQIOSv0/6bir4z5LfEQVUvXteu6
Tfp0mjxB2KAbwOEvmdJmP1cJAI2Z+VXzpGwPy+e4ram2AoShEixA8DRDpbSzwOB4pgkJR2ii29go
XUkF0N1xV2WT8XdtS2tBnOqdMctN+EzSYxnNnR3L4prsqS8UQ9eJbiO6YiCu4rQjBWHnSf+cmzD/
nNddU+ZdUPE1SEPSkca3Ejlory8varfcBkutc7XHuWX+nJC+K5SKbJkDtunbMmFj7K31Hv/zdZ4V
WEAoDfWd/qFjI5g1PIt2eKJtmxqJ8MVncRIn2C+Gl+1ZLE9BnPmqGvHVxBmr/KGkvwReOHiNKUG5
EiVswavrKllKvS+wOuLXiAJrBvdSNweDsy1CH45l3BGgBapIFnyssA2JR6zj+8lz0Ngfe+WUEdqv
zmsjfbWX9h1Q1e90P5pirAoetXqjZTWzi5IjY4thfRE1GZbabW/Fc50imzpcFyZnyiJfC2Uwxx5S
zitSzIgvC/IYYLXIwCHnZ0Ak7hacDyEGc3dPCnmts+lfhRfXOpsFhtkfJBSZP+JSfAnJHtlrhxGq
w51iR+ARYhhTHRN7atRwdd0iLGj0htREQF652bh+T1SCUvnIkea0QOU6OVj43oo2poZCNQcztQAZ
JBqtSIyFQ5kxkAQauvLS957gpAQLScsgEiUUNg6phsXYmamJxGx/daMdS54GOylnaVoOxPLjvubf
b/0M0VA3rcHCnmkX6BXcZN9q4yV0wYAFsu8yQCaor2CHucfPf8/5/ooYlfxKo5Aeqaa3szMXHmR5
d5GonP4amhiNLoE+TOzORf8qKDCBSl9nFuVB/p5z+ORu2paco6uChbIsuxFERGhsWmTofl4rloNj
a9xtCcCNakF70D+qi8u7zKQWH0m5Yr5PXkLsiHQVXctocwNqTs0W+tC2hUXfJsxXpeQtnHr+EafB
l9ED4YUqZCt7J+3yvRC29kTMaNtCek/uw1iv2Oruki6tQjrZDUZPBf1wqw86I40a3EswkVheIMuY
85kEt9KZtOSHGifrTjwEJf0L3SKAcldh7zR7i6hSyz9odoh17nluxNKItGxY/7QbEGJbbunNEDTs
uNVZlpt/ejU+jrNqQ8Qn3X6TkSBc6zSYNICY7GqnFOTkFKIv8BCaMaPw9KsBgKIKCtQGJjOuLy+A
B97lU/iO6VAzW86bYdLr+wQPQGW5StvFa7mcocyfoONsn4tX+agIz2ZU3zjtxbLr0O818AbBZx8o
kp2lHF8hw3cnp9XQlEb3h/KhFm4XtHdiuBr68KmgEjD10wFB5BoHKhjzVal2rptlI4yJAKwhP9h7
jWv8Uf63PTPFqd759HIIr2f5VzJjCnTuXAgsAuzC/gjAAD7Vv2MR8kLL55/Mx6Tvofht7LrJ3Qmj
Jvv+Oni2OpdD/cpSyU2gjxaI5wRRrFkJQn3tbq/qNfnX/us0dO8GZ4jZUJYYEJB4/fM6ANQ6EqVF
2fx+/Sv7HEoVPnzw3QMeabADpM61hWC4kI/AewIkJHuBh7uaKK3UDHK8erHqaaBtlbZA1LwxsluO
B2Zs4ONnLRSdbnrho2WnBTihs690a4s1j+XfBZkBHKVL22rhzJ146MDteWjZh2Ve1zoezrJCPDVZ
AsNezBrvZx2ynDxRBYlnQE6jhb3or4AM7V04NZNZWX1yPCsddAacGA5tZ1fH3kJIPAjQ3S0ya7q4
hRWfgR9RkTYVWWI2Kau62qOtklp8DPA2HtCzx0nTjYQWo/rIkMLWy0Qe2pSXTOyPSU1iTUOQ1wso
XzjA+lPwcxHz/8cKPtmYPnJFTrxaxyFkzQtNfwHK/cSu25qE/2MAoHKJMJgFjTYBMDahnisJPqkg
hdw3vsBAs8IqMb8Iq6lu0A4ifK9C6kyScUGH6YOj8cuLKza/2qQN2/xCWfOy6Xc0JxqvNbciv55R
EP/ZVhaRh5O8p81OMwj9f1FzsZXInplCDjxruTpyq4nshuVcT9Zv6CzB4T8n69Np34NQ1y0NER4l
IxxPeO4O6JQAbTnkOGvt60s63zGESeqd1PR1ZwvSrCqxOj3AccB+pLeQKtKOkPepcrCn3pQm/3b+
jSf9jLcGq/JTLH1QKBlnKCU0Ftz2usrHzCSNxSAB6pTxsLmooGntYcL5HSOVjr2d+R3Ok+dLXSmp
M8uSMuh0aHB58OmPbR4PAFg04IDAu7nrKuVN/X410IpyYWmtw9QEGiORRHEHa6yLwGKFVsIwpyUl
Et8Mk1FxrInWR4hNfIs3Z+VvrsOn8OAfxdh7gFCoa7mL0upO7+Fn5pIkwGhCqBj4R9SRTt8Hn6al
HmLOQMMS8VxSqxC3BgQf2pPxTO5/cR6xiiZo/GZ1SkR1LGKznbLGpp+vVyML3pRAJt10lvzxP+b2
JkZVQxI9l2Aespfg9tJJCXcSGOw+oAgTwu7kUCppZHyIv/MSwTxxQltpxGCITEsR1d565NqeLfso
EBmKDCnvNQd72F4Eqf4Fr/klrFeRJCJucLIA9O6JBJ342uuJUPWFxuRrGhsOP20840yxJrTnKX56
5iLMcwkZBX+GCWxVVHm+1S3FWgBxQJ/FB5eEjl8hHBiLtbjJmqbPjEKxTldpKq6/tMtnKyTJSF2P
Aac8lFOrFoO/bP0idwCJXBviR0PXfcs8ciEnKBcWN6v33vbLJWMmpBUab+MPWvWn8eGLDmRs7WXl
uDoGPgfeaxVj9hG8LL9RIAIBh7QiAUFDotmMJXOiLVbHTiWsb1sEOzgCDpr4R74ikon1pnEe2FKe
P0LtN4K9uriNbw1izwsk3VPm4+9zGozKPzbVnjElkXtF1Wt9lg1oWAcUVJM2e/nQn7fWyhWRbLP+
QbQGPgufULMCAQPutD4md2FelkJqc09SCVZVU77CH1A5QZ6PXONdu6NOc0yYoNmFU4qEXjydK1YU
uIcC7uA3hieCZKG5wDrYXik65m0g5A4mFxeOHPohaoik35Vh35/81phxyP0g5xGzvGZZt2B1ZVts
0Nqw5GbrnIzD08GXbrgcpTxfZGjxil08bJ+KZoSYmEJvlA3vlhaXdUP1zCJVrp+MR699Y5gkfcfu
hVruoJC3YUqAEyBgGxiwDJqY++WgvVOGX82gkFMbAy9J8W9lF34FtCtLoHJq1SO9xxKzZXEokEcY
ptQHJxpeLBeP8Tq5q/JD16TJnAAiOozD+wVRYmo8aHsqtYoJezrIth3Qyh/QEGYS8PGXa+0ywAL1
AlgIgeIssz8NP7AP17Es74IfCbunexHHHW1fHh2Lbbg9OG531OVg4nNzpBNgQYR0bWVfVb1OJMST
qRmhgABEAAwre1hf0yC1f6JjkpU3bL6MFAuiUNo6r+T6oyoRls+B4BqXJjGURKzTpWevFYdxsE2V
5DjWR9LRlOJFk0VB8V1Go7Mk7bfFXJBlSq9CqgqUxdDgFNzvFxb+RFdlHcLk+vSzJjo/7b2zFUZT
G2kd3qkFCIY9O8foHAX+1JlVVzeeVTZ+k/5Z56wVuoK8AovhsAawzWpxudd1M8nWRRqumTdI7fEe
4fFBVPQkFrDYOyAptOqmzTtAdXKVHlQ3RvTAWdlEw2g/ce997CiilQzpMVqidtEtYgm6GsjQ81WB
4eJ7UN+R7bOv7PDD+k2+ZAac3SMIUcao1uELpsDxJT9ZzTNl7Xv8Ql5nrEWf+60wDhPktfPu1sz8
OSxM8RxsfGmYCN4IxbBc3di9t5yQF92q/u5znRKo8UDvR5IRgfu53qc7sYwYHkB+MrQlE/rdR2SK
mTqT9fgWR8ubOnxzXcES//Cfr+c42rzrz0oGRVvYni9QT+nT0x9mXOLCUcCreYqi/GWHyMlZwGPV
fXopSZydBzXIsy+GJ0JjwngcpP2J05xMTUC5lwTv0Ryf501atud8XGRoljyjzj4+B0NEA1d0AfwW
LI4w0n91AIKF9M7qwmJhAvndi6+OqCDVOdX+RydncMTpPv7LW3ylAsyCmDGkM6xWU49OrA2BPXdk
lEtQer0HglEwM/ibqOixVsLbegyQMzkrWyLGzKicvf1bVk4JF7l8HwRduMXB0fNi+Q6Qj9vJudUi
PWL19c39hWIypdgfG1ZcMK8Afuv10pVxABQvSaFWM0I3i+xIcWJghvZQDSWQFOUXBpbJoceg6osZ
mX1vyqg7gEfneCTg9K/stvwbzlMbADPzW3UFMaHIJNNwI3t9a2E/C3SUAtkitvGC8bBn5a5Za703
s88/LSu5hAmw8O1z2qvikCfytKo8kVMs0DP9LTapzWS38mA2oR7x1lQX7h80TvHgzcBD2yRH+Pfl
9kC8ul0+MxgGIBALwPYfUTudUF3LuM/h0BhmwJPqQHkg0/YfWHTWdovJhS3abqrZrmnTDhav4Wzx
CPc3AA4tPRxtH7yWoWgfyod+/VasCQ7D2VQ8zOcpH/ANDNFQvnyqRejRk4UZ8PT/TxlzCV8jqikO
EmJeBlf8QtZnjlRU4figjZyx4uwZbRoxTZGQxvBvAvOuY20jE0cfNukvjU+b8fWLjuB5j6bIpskY
IVZcCNObDU8OEEo7gHZZ6zKSzl301Chpdlwk6Amf31mw2jiF9mipc2BVbr7d3ItsqIzWNS3yfXPM
sKiGucpj2l56wF4CBlzSPMSjjFjzsr3h8s4pdcU50OxiNfllFuJzIAWbNXMEZoZvFMUxG8acPx9u
crySmYGV6t843tKflsK7ll7ccC3Tb3NihqUGPmqUMEJIcM1rjEF4SzD36qbdEt/+x9YuPXUQXGHy
bCkCThylnIZEqjLlHumLpPtw0apytqcSHrEZYP38KAvS0wF9K2+1CkxIJCpRRSMT3z2LShmDvG1d
7vwul6w1NCad9adkcwTwdHRhvqHrngPfuhrUlcjKq5VMSyzzOlFtI4c3PlJ4StP5EzB47qWYSb7z
afNgBozYiVy1tYK1nuxQqRVoVRyZoTcyHdnmK71AaGw3U15OHWyW0mdbW/mvLNUuIOeORL9Wc+wk
hpmGSHAevv9pA9/Q6GqXr3k1NXHnMim0GqeAYXgwmOouqxQVlgHKQjV0uNoA5dFg0+RNHvXIctpS
q4KooMJQmsInRTTUVCBLHEpp97ILSGuhVT8UXdGcFEdPfDbR76n1bxu9Y6zCY8VtwdwwzSwCUMta
xIdRXLDSnQ5wni8eeg2X4hszKGpHvFP/0tkDtdHmU5dCAaRcgr7WtY7wLFua7Cp8iH9FCVmuq7QU
vGVkY919iqi3NVYkFxOabkxAJ7EYY6Z2B6CLZZNAjJ/aihsdDOX4jNa3fayPAkkSgOZa04AbEQ3K
9FOoAZoF/3lyGeVtI3Tm9oz0+HVJb8rxI+CuJN/WDxt7RwkE7fqrXdw06ziD73wmIG3gjs764b6l
TR7OetOmHX1dTfycFAVLrrYhaXlWiYy2Eext444FGF0ll6JtQnKg/b1mWEgTIn3aHAelQA7nVmtu
s8+CtQyLMzaE5OVnzSLiDSRk/3/yg3ZfafOUYgftk4KWBzW4vG1lPSIzc5kQtZxqAnA9Zse2QPpu
r+icEYCPk3XSRbzIizhWNSTwBfM2ekPem5ZNPPB56sK4zVwa12fNS9t8bvqFZ80Y79ryb/2V5pSs
0q64yY8D5GFyXBxGoC0s6GoY2MuBeOGMlpo4EvC0C6/5ilYRXovMdYqCkhiAgRocwzou8hF3BdIG
enDFabekUL34eYxGEXA2EJgqQH/Vs2XPG5GDJ409Pr4i4ZYUZXEs9rP5hBl4XNjHvk/GOsEFAk5V
XVtGwdZU/X2f+6v+YZm/JiWQTbyvct3gPdFlxpW+x0RMiXey2jy6I/LRGoDl5DJqj+Kqnd3KLiyP
KJXyoMafOFsIzno7WzTPu6b6koIKy79Q0s5cFT2AbU9Nw6MZCr7ASYbpdvy+Din/xnHoloWV+7Lw
0x8FtguTjb8O8aSHxOvWkAb9HsujHawqJa5JjHWNZbsArm3o9m9FBaZcSPKFCNzvLh8iQFpX8cEv
coKpue7E6ONRiRXBs7aLO8HS7j5S90ScQoSCvVQTdiyahdg6q+PKwg6M+UWLCcCButuiLVmRTsQE
1J3oW8UVMD6fqGlhYExt5n9tnwf+kiyGyxZ+I3uv9lHBX0wkiIOHxvJChqpA9TNdAPSC5jFczo2C
wXo1XKfOEwxPlmSJaLVXOAe6GR2LMH03dRJmx/vTPj882Pcsj9ANgae31149ooSM+cWqRhQfNheO
kmU7e5yQNbIpstg8v7hwjtrtFzDiGS+nLo64AXBqSak2SSMulr4rZjd+hlpLAyxiTHT3zwhyD1qA
UsGPemcWlOJrovKsYGJvix/EQNCmOscKGm0kkc5HZCDIZCCKsSutDlZAmA6lpA0QKIHxN1FdXl1H
zzsQLmwTuny+TQbody26lwC89thDhW5LO1o6JF6mBqmG1CcRUBVKtyxaFIOzK0ycana31NGhyz/P
sz3GkfkMTS4qj8eZIxwRfiZy242avYCRhrsWq73T1i2aiUKyOgBtdp0KpyFkp6mfz/cWr59QCp4H
tiy8gqkU249/D+K07E+eE31mMwcuv/HvgWDdFMk8dDjKMuMR0USgO1GtAkHk1jx/3GBYnMeWLt/n
V3m+GXlW2Q8slcJM/cXrfFGV/OWaase+ddau3MmMCXAfXZOftK4RkTkXSnjWWOIJitdV535FlKci
iKkn/TjWmaZB5Ohz1F/41hwwrg3/IzPxLCZDq1TsRiq70+azdULfRD49fDfgl67Ucr6qhQNJlMl8
vC0/WeOu4jUDSioScTmRDWJ63MZY2ioNYsYldSNLKzn9SWzvOp5vDwem6a+idCRrG5cUzDLu1wET
zxI+iyKxQFt6VvgqN4WlmJxgO8ptJHk5NiAU4+0qS9slDrQOODN1GDTTLs+zOqI4V4UUWFtrqkIE
rcT5H8q5qMYhE+BWq/2FN2NRB3Wcfa3aWRfKm1tJQ+1Y2Tmr67X6SKpNt33V3GckPPhdgPD6P63J
BN5U6BsD4cia1qGdBdkeU3mTmiPOX+e+NWd7rYBFDccIurppqiyfN74hibAE8u+s3enK5n73HXzM
s3oPxpjw99ko4tg7gN/czS8VEaVENAV18GpBcAW0TaeEI72dEZENxqMvNRSgRFtxx1kbrqLrhH7H
E09KTuqlkaAEd0rlL7a7bOAmpRK6Kuo3KfhEWDhSHbFqqip/ccSEBHrBDPIbeCbWynEJbvTouNxG
ZWDzY0ihf7sVNr+wXRgFVIZBSlNrqcWgMIc0WRmMS6KDQuO51XWXLxll0krfXrnnj26ogw3mwcum
u6OvEe2nJnkEAKgvB556ss1RPAhzbmI439UKuJp9OEYikdqsLguNkbstTOAaA69hq7Q2nqedr0A8
Tbe6gtehxbyoN4mzMoFhvnDe5FxPH5u3FSEBDGtCMson+R7Id/G2KjSAZ/Rjz4P4huZuMGEYnF+h
hEagKT+iyTz5f7tpPnNkSewWnQFBqPEz/uqdAA3Jgj5lsY1qLsKSqZgfdyJpK2+vuy0kMf2QTWqE
Iiu90FskhIt/cUykC0y+e1MkEzymILnnMfeXI8KN8LsIi5EWqZWaRbWXhR5f3iGALPPKT5P8EFt9
jWdZqx8uv8LtjUdtMnmlj7iLz3EMYzTBKN20HzqZRvtFRkK6zLGko/acPYBhFqRh2uhz4JW4PmxE
hsIhhlY815M6DsSTCRocRGlNciEKpvEmUGCxs+tKWsLQEpGdwJ1hYyyVOkBfcptSxa8awfnLv1nM
E5nEkWNFfgjUIovVqOHpmNytFuWvfpmxhzMryQfRlpPIyCjTwW4kNWkx8oplUd5KAamp3QcrAlih
bkTkBCP5HHhK4NNr849x9CnTOZ7qmkdBkqXn6SG0VgIHu+9dtEMLb4+l5uE6fm0pYFU1TYYzarfL
09L06PH+Iyv8c9Xjh9k7g8sdq0XGFoAFfzMKHvBZkmbQg9rl1dMPBTbnFmqQI2F931ja0CdxGA+0
06R9SMQ2oumx7NYnHoIzk5GE9LYKgk08siLyUGX2A2DY+LKO0g5YoCEoco+8kf9HPrks2RosDcdu
eKxbIzh6sAD/ymcxvkvOr4OfSsOnIKB2fIp+Y/fTdWVjBLBdzggLExQGuDtaigoV9WQJpzYlCF9L
CwX4ocZmN2Ti4G/pqjsDu5mL2zTjh6NwHzoHH3Th/PlfplXVBNDVMBhBg8mK5AiVa9xUtKaOHkNt
+CEW5t2GPCs2K5gucU+2mbZEIHltewZsHB7NO+ODBiLZm+Q6yD/TFmoB5usyC9q6POMEukGjTSas
/bYUdHZDwaGMrvb938vq13RLlGGPclD3CGPZEZwo0ryQockivobAnATfTVlOdhPlacgC/IbzTiXd
ni7hhcuWmNS0GrLjviMqjjbt6//8umR5Z+ZwUnOF2e2DJwJ0VpvnRVYfSLhVyJyBJ+71OwOLvL4G
TaYsmaLxRdMXaQieH1Y++1PVb0xAlOzsqROkMaAD/M/3tbQemQjapG8nQnuEKX+BcDR+L4VucShu
5hE7+aipSrqMtzXR53ySM24BIw5KoYSfLnnDVkOM2E2kEbFmz0Ii/ZwovNsm2GFV1YFwF3c655x7
BoFGwxAtlX4rMPAgAB78H7i1eISnAHemB6sUtaDZ12VbOaeRTmYjYcS15H2wC5AifUwOkNp+xfjh
GwBW6ZJSA0GY9f8EKjPQFhwzdDGM4mO4TYiQ6yr7ylutXAExmrPLw8qwiF3/steZyLYHtP+kQkli
7uF44iJwUn9P2UGXTMDiWQOc8pabEtEd30KbPozaqsMUMMrH74dbQr+axpwzSTWf7XlLsu++2abh
wLzqzmSSdTtmUhGUHH+nZmCE+tRxUgo4jX7uidULrKBEI3GyIO6yu6C6gexUpCEEw1njvvyKPPH+
uAeOFosCB4oJsiZArfqCZl9NEtTZcdIH+qahc+tIRePnDKhLyWtccpFM/XO0UkJUncxchPrdNnP3
o+AZAEQrJsVei9x6QjrIr5d16v+rrcQFst0Cnd2fYZU0Pj+KO4pfS3V8mgaYBBguy8ANjEXojM1D
vzodqM17tHYcjyYnhqVa1rHmsZZEE/rYZsK5wwEBspvgll1QcXjL3HbVq2F/6k3ssN80fiQUNAet
AwCspCixEZIoa79oW5Rg540p3qVseODgE6//iYrEacFHYY+U1gGOIV/cgR/G6ik0vw/JfCZgDl8P
Fas6CdhsVoV7y8fa3pqJl8aR5SJIlBBX1tJGAiPn55LiZXSchPdP7pIHXwHs2PCd7e5TXAtnj/0i
ILS+qf8EX9ixLfQGnDR9A7+KGu9G3aH3zSgYeZtfTXqKDrevB4+PY9adTEeAJAgkX9nlnOCsNR7b
+txiC8oeBylRFkRgXe9tBq9sB/BGQYJpLwDSEBA01yDLJIJo9EKsagWS8e0vW5y95zIvmHjfnhOO
FyEAvJLbTdL06NaLN6T9M7J+7E+3sXejrzfbuwZiY/Cc2zBnayLIPGgpw+HFOURUhzBt3WcugUtA
/hRjrBGMKB0UEA0YR4l8o6/dbpncfwk3Htaoit9ENxB8nd2jR4EGe/AsQeI61JrIfegf/90GkoU3
f51OE6fRq+xlcizXektotgfQ6HmXYRp+cyMK/3kdVI1k54P1Sn7YGCctHzsSdW+EL0o+3G5jYwUC
+g6iFzsdJj36hVxPadD5G5+ZHfmkBu/eCeMbh73pLUFa9n0mzO9R1G6OYFyfOMOnosEKOJrr9BJr
MH3585qxZ0tAK1k5Y6A8fm5wErAaOtfJUKByXblfJvlgiJzTG9Z93Ri1v6/Aw8ERnUI7enPA1KJ0
dk+T7JWjP4+u+vhhaqD/bVl6mFudwVeFJymztK5OQ98ljPyriV2P0f1UZgWWDx06TQ4uVskjiEXo
LgJ9dCqtx/HxvwtkSUQntqUd7KdzrT9GIjVl+PHxLfJ1jiBFCSvmMx3V3L8LJVsa8bnjTvj6vhIy
D1eszW24asBrZhe763bvG9iv/epRvXrSkmQhaDKE941Jo4vyw4RzAxhgS3Q7qcQSeXprkDWd7xI+
kepi7+0C8mnNNqbDygxA1yupjMQU9r7yLO5odewPfkTle8GzpoMgXX10l2c7MGEaXjV7uB4VvFQt
SAVNaa/81WLx9BLhB+ugTKqyyH7Qd1OkEspd2ELFDzJoYGlZI3No5y6r0cRgnMo1kUGO/h2s9wTt
65fzICUz9kVxL2cR+Cenv9xjbss8iZ0n/jA+PiI8atsQUujjwtZDoK/eLK1VLrrf5+T6En1wrlFH
R8Bwyq/HYiyqOUgmTypBXnRO56QzyN30K2ELEyc/XcMH434Sdt6I28rk3eurY5QtpImNdeZutRLF
m4ZhtBlM5hBla/G/elr348SCrRtqor66NUzxQS8UkZi121JYS3x1dQbck32CTs0wQvj184uKBsxt
I2s0wE6uKAJYDqT2ehAUniBCPppFsEGvUcoOdP3C3/5MITMTDyAkjwW+MUErAFB0gUVSGRPfJLBN
xUsrBmseY/LzTpy5/vL+7oiWTvec6IQHzoqrbvXLVyEqz9BefvSZXVlV2a1UWb0MJUIIRls4QFgn
3J3vusnT1ja7RQodnSQXiA3L9HSmNx5aW/J50ICSHsScUh2EQFUYPzGcGf9kJ+PO2LKYfj+aXT8F
fBuxbtoWYIoH9B3oHX9ooJ9FT8Fz27Jv0TaGTsptiS+4GEwpC7STmMdsoLyvlr2qTjkc0KV0btYb
3LpUgkMGuxa55czVsHm1/4/YSaMBWWvcgi5KWTHcWP4Gdz9DekCRtntq7BHUZd34/+HnJm9zC5TZ
N0VgOAB0pv84cCwA7exE3A+F9xtgW/BKEOx62zVOqJ5kHqIPzXV4KRv3tdxkRGhtDH4UoAO0rVh1
oCN1UeFatYSF2HRVrC625uJupbQfpHqlTLruA9FY+6lsoK34TwAgS7Mk3aoJ7/T2BQABM6uvtDfV
aX8hPS8M7ggKrNtSKEMdilY08OlVBhdudlJ64XDuyeIQqkGCs1/yHpCpMu/H78MG6BIauw9JbzBJ
XlrUlwtnWxMquykf5u0Xin7x+PLkzkKwKE6Jq3A57oDdH7nhVRzFMCdYz3un02Mw57WfGi2AgEG+
v3I+KNbCZ/t/63kor6cOkEMCSlTpaDHLDfbniiutIIu5v0pAD8eegHsBpuIMmmoBGlwT/PQwnR/v
NnmnnzjwsVTq2frN9zmpfDneVrfvE6QA+HtUfXfSpEscOny/+aQGjGYMY8j5zIY6+VK+oN47XKCF
Vs354r4GoU+H9EthFnO71+Cm46sUE119ip9l8qWIxqHJM0Qwq31eImINQU6gf7yrBFBYrfhjo27h
ktrkDzmuyRJ7YGpvqku3raiRntT4oapRWrc6HYG2r0z27XwuzPKtIh6uHOf9a/xf2xn9sxrSGbOc
XXCDkGrJBcrxD/Kqp0JEu1yi7oljaFkOppxPLjJXREpRdzTDNvBR/sgYd/zPah73wHibzEaBuFXG
PSdE/uyUpKxtu5t1sE/uvs4Ocr4DGBvYQjcc+c9hIvHxTHz7UbQzx6/NMEvKBLaj8jAxvkrEDYcZ
mIRdGFNXKzh844z2pf/zS5PolFk3jkzV5y9e91U5INmezJrXagfgQzlaNK26BwbefrfxiSWqQkbo
0shrawAHUZjEqkxAIRGQyq4OOOok1FYBc6zE+/tGK5Sr+WKPK/kApT6DRTokuefziLVUU/3j8ir1
/AF39J7CCurcGTen8dwbp/Mqu2ih+edKEAyBDTlwuwtfPPUATfiDHlQQW9aG1amKbGpJFinpcghF
BCzxpPpB/++tzW2JyHfkrg7WK/MqYf2UMtgSpTjyW5oJtb7iwUaB947gRUjo0Zvc0Itzvvk/ffNi
XpNHacOmiJJBcItR1YyAhNFd8petpA5xMKzpz6s9J5IaSRUQY4jcqm36uXMJw7pkuQMDFP/nttl8
bS1AMdRLoiNGUclCGw6uLlovxMOdjMD3aaHXVVotxThwvXtJdf/MIDVTu0mhl0aztZ7iYtn8d2k0
dEMiZfSKeFySWlhZaKn7W6VKexeWJPdTh5g82pZhdg8E/W4jX0J+uekOUlSpLPq9gtgIjPqZAsYH
k7eD4rzcwTGnEbZ+7aqO3Xs6lmrHNXjVzBvdBFSmzm8PFJZjjbZDHUAYbmOZHE0LejMyfFHAg5yG
5Y3L45ixrYjaTqbQtCmMCmXhU9naN76uYbtzltJ4Y9DMaXL3ZH/PgUaIGarlospDz5WEWC9kZeNt
pBLAwNsSU5LtmQSpaAS38sWiBojOijpTBwHxrRZLjtsOc5p4/nmTLsOSVnq5nEPfKIp5+/TI5xrq
YYSi4I87PIKYPd8I1FyvlWljdA2GWsgAGVldoEheKiUOGmeOA8KslNo9ZoakrozF5wprR6pZRv+R
hrQNCiLSeWox22o4ZBXCP3uzNn4SyDdytKed2jAFK0kqUKZwrursAZnJN/jr26ls0qP4Ttyn04pa
qsMJJa5xH5/vGMiYcNMF3bh9FbdnAs3m+hTxXcWaowHnC68uo/THeyen9Nk8d6lSQdyuiMDsMZp1
XbQugQaXUQ6VMKJvZpiPZ8oHEGoRFvgyv1CMY4ULUlxMpXm3xH/o1iPROwYp2mKWtax//AUQ7WJj
P3+iTN/aPbdPPm2Et1i3l44a8JS/4YSoU2JI8ThH3QYMgrdsm5V/4XUtlejjtZi90tgQwPhqLWDq
QHgEyrlJCgFa/s9wz4n3bxT53UVB4b+yYaNZH+f+CfKwk5K0vE+q94cW9CkmY3w6j+IcZWHYTB46
+oqUSuLZyodipIlrjrT3cY92kyMB05LX0yrkbjTUuZiwZ5cNEGK0Xj8Bu6MWKBknESMAskVuwMWZ
VP9eiQ7yNOptjm2to6nrif0sq9mK5o6BLj2dSqnVxcg6wZNm3EhRmpUItBRkaG/ItegXzN72x7jo
sOxuKxzNMziUUr0TBr5j2esfN5h6fypl5wP6kFPzXuoctIug8RgvvnbsQikV/f9bNRMDbR1xkYUL
JouMWVki7Nrlu1G4N13zh81ps4qc3o94g9CkEfNtbLrwN7U3I8Xd0mK8SUViRMYJjI+ieTSz6Vgl
qpQqbdPmffcNACDNZ3Eq7F8pF2Y6ZiGa4la+rNu5tspkwh12e3958bXcm0UqyDM1Azws0GxPg7WB
U+/wZ53c0/v5rNKGmbC75cQuM6mC0kMgjsbVc1yolA8GBjz+0g6AfuztGroB6BM0NPU4mvtco/bt
S8WZ/qk7kow3jExXClx1mBGu8lutbeNQh72sNtEeCOXpkLJCoB8jpRc5H4DDhZfNB7ImELVpjeBK
6OqdKedOK7pdIePgAr9Ch2fw5gGDS7knAETl9GJQXFd+Ia+xW98ycyZAYnPccp2S47lKjx6w95GR
V7t/daWTnwxFH3jWzD9IghRU4KRuoAdOfObSgPIca3bIavWTMQgJMGmyGetyZms1CSda3+YF8hFA
0u92ZodZRPsuoOYyLVlV7cNuydfTUBrHOVNwty7R6CityoMnk+SMShIv8tcvJRTS+bXvBZTB4hp5
0DWH8wbJcux4JvbD1xvMs3hERqxnqKbaVz2mZemZMoreIBfPTdPGi3bP3EqhyaYTl8YBEWemiaWO
dC0RDh9ZGFjLPcwXGqjymDTJyHhH2bMNV7ZZyUEaQyJ9c2xWMhyMFyYnrR8h9dftZtZyFGC5Fmqb
IH1CB0UcCrQQnk5Byu/P/T+qfPNBH65/gGq9maBOEWEFFw2e5ebRYowmC97bh9XsYneoVxcTJAOv
YHrJVpQcGZgJeLRUuzQng2A4fgoANCOSt22fU6c/TaEkt+i+S1ATF6Ou3knnrIJtlgl8lKM6U/yz
a1F0+xXlI5uJ0ZGu1DL4+TIQtL4cYMGeZgFGLXanO2WiSigUK4BKrN2KJDEPBGQen9xpR9sAPxtR
z/gpJ7rdFzdi/sXlZIRSsgBRELqcLCLhlJhIhOvo3qG64YFo9ClceFdFbJmXU5hW/goy+4pWC9Vw
AP7Ft8PRic2J4CMHjT0e0eTnWgoY22FjUHA9EAqP6l/SgEKtFicQoy+xgzPYlrE9raLTwUXUpQZG
c5TuJ8zhx69tbZcfbSB01iiCjCKXBXe0uFOaTLiq/klEhOX607KujbVSRCJ0eRMsrmlnDtWfq/ba
G8+q8vOA+W6fTTElIJhjIzSprgJBG+xc8H2zHcC8H7SYLOHswV26IkLSV4RIkJMs+tOE+lQMlN+J
T6ULEicOHil48+ormOLkmnnafRb5Ecr2plyPk2yKX/337GvIgfcOnZowf3O4CZj1911vddePf1jy
HxZXg1BPcjsVDxtDhWVZ1xOSE7ipVKPpP8EU3BAUbbU3Mq1Yri4g23LVdBsw4cUaxbYACk+p6IeK
CIe6VNEtx+DmQuXBksZ1OY2b0rOkxwO5Q7ZRiQOv6BdbVsPOjmhl17n2m1RLjLyVK9UUU3dMcnXp
dDTqg9DBiVWsaUowAt6YVDBTyXk7qgbcjuld58O+A6Nmnz6UdQ+kxpIBYwL4yOucoQi4fS4KUIB6
b4Vb0cSfbrArKJ2Qyrj2H06b6KeXl8iXZ4xXaM7T1NE+ASw/Yt7bsAxFpYY2pIhozV7L3XaCMtCw
KvjJkALca0+xF2zn7jQdesMkW1pu3lMxe//PzsywLHiVnqGeIIGqtlJzlo4zng4NpG7vKCBkbI6r
q0RZluHg37Y9bcmRdU5iQ/5tkROe6tZL99VGcF7BjEyyr1eYMEaBbHiixkSexOPlU2vVRVkC69dB
KFXSgV4uzCuq1tYsPn4TK+w3ibT1iCP9reCtANk/v7yg5R7p7E1phdVzqYVLZAf/rD+ifn9UKZWf
imdbQK993KyKiwPWTN4zgYDoAej9IJSAiRky9LMdDNWvnYfZ4ujHCdg0KxEDxciorQHvDyl12ycJ
IAO/JJK5DAXJbCeok+9oyBz/V752IVMMz0Y2rSQhoMEkD3DmglFd1fEvhXyNOjAVJPp1p8LsUYB6
fsLuRqllPOXZa5zB+s9eKwFYeIEL/NJVsF2Py5WOSIpnvNUlse2Sv1opbee5nLgmuTB24TM8X66O
861pGRs/fyvntBpCQLW72DS4xY7RWpVls6xRuO4ayGLlsHDmuzbxUvw03+rfdY+XN+D6EO3diCxx
fAR4uPwS69aTmOIkp7E9ZFdr6IFyCT+RDz6siSQ1yVkNozHhDImPgv+Fc+PN8u6dWihMSIIobz7m
HIDr6F9vt8SprM/7q/PAW4lF3KQ0ZfJrspwPmRFEfL8BKjKT1MpxNnmoWp2zDeyWS0MFQh0qiQ4y
RY1c9TXgv7PVIg/XjS1bFix7ER+P6C6l96QZxFqfSuyPvtPesi7JNe6W3WxmfYSqsVo2XxVfg+7y
dFwYdKrceuEopxUt3eWJnIl4GljEXZmMJFvWBsvQ+QNOnCjP31oTmC+7uks9y3xPixY0LDqwWS0P
lLCn419+EuaEZluMfSBCUw+wTgOmlub6WlhivwwFtq73GJTse8NGeaWYT9+g6v7haBHu56Xk4i3J
B5ZivlAQU35Wvok/xRBL6PkxnDvGsTbO/weNtY4vZWUVLVRWB+P5OO0PrDNb8IYNEM9uHKqaEvej
Gf9wzYN2orAhDeNiDPB5wGUfuE65XwSkLpp2OBB32t3C350piSLK9x+1LlmT5T20jiCvkfstr5AW
98aS2kU+y9UMhHezQKpQ5gTjmVjkmKhKReAfBThKfh7NXysIiWEiS3+9CtOiViL5FmYOKLx4ggky
lHxivpF+2C09SBFjm28/PzKB0lYZ/i056wEMHXTX2GNbf3YZxEtLfPHMHaNX3IO+AcqZL4fci+H6
JcpXWnQfvQuvLRsHJLT8hcjMPdQA0tyZdySggcZKBGCS+9rUJeiUdrJtNBNjAraAIxMW8OQTbiQH
Y60TVOJAE3rPo+zGO+Aeazin7Bt2hwbYLmyKjHZ8CcIy3aPQZ2tVp1nzeQ2gWMMnHITKxbP3lYBb
jR9xdWR23xPUklwRuncEGqlE/krzwOiuCz3jFphww/11/nva9DQVkWVelTH4JCXlfo+1mmuL1koa
cbK9tpExfQUyDHuLjsO5e9w8tIULelTSCapZVHoeRabCeT1wiYtl2YJIAUx+h9JZrxFiyUUyW6f1
Jb8jUHObycbQrSVS/P5bmtNsBeypUz6pM3l+RAK0ahZWly7/nLhw+9URjIjawjf/EPvGK24+qehC
hcXoasRA+c5lbIfezqbpjxaUwW65Te4rPvHORETHjLNMMLhqFDAWsTc6upmgIqutB+SeGzuy5TKp
4x8fE1LBw2R0mm1bXoP82egEvSFACRHv+pCE+ZJ8UJRjXazxnDwLyJAo9lXXaz5EkqpVe3JLNUqJ
LoLYD8eO3u1f5nk9dx1Smhj+ZllShaqNG2tzxY9hM21IFj4zTDZpMFH9Z3NR9QykpYOqciG/dOUC
O6KgL0v6JhxGEAgm8Qobj4xC3zhoF+ag/rj1ZbYKdWOb/rGKf2aQfuJfyQ94V7ZRbo7p4xgUjYMr
lzWOgqWo6PgClx0oihu8B6Zr0RLleSIyWCaCFIo0jfr1FdMN9bN+czIRUUyur1DD7Uqz6Em60bgF
M78xTl4B3+6HVn/gI3vFCHqGlA+LmS3oJZDeeis9J+z2HsyZSS1K+jPJ9XYw4uBVxUQnxba2oJMr
EifahqfZCJGiTPgqMWX/vLmDr8KStXlllWEpeb3ROOVPJhf77gmWmez9nunh6Scw40WCCYDnnom+
HbRqEYXZAdGfFFltv6lLgX4ViMzU/LZnoaAaZMAMVQrkAb27ytmgi83kMe9tjVStZb6P596h+MoN
jf0Y/lchyBHTAor8bxO4//c+zaWqMAa2Fl37MVBJyMAatOsFPfJjqs0AgvgEKpVQzjBQmHg+2bfb
H85gsnIfxIsP403+HUkw+AEfjtqniTdxHR6XwA08JZwHjOOpiXgI5KjEOe34HAioTQf3aYlY9PC6
+OWxe6fq/bBQcJaxmp/NyUQArrGLwHOKw8VrVnsDh/EmbODah0R3OB3qIt3sxoYT8ToURDylKqei
7vfYnz+CYSbQc/1ILqZ7Pvyf60pxpKjZFpvj5UpSJSkTEPVPD3T/B+Ga7iCGVQWakCm90yQyZKka
e72ki74fdfJGtRoqhxjoSV1fRs0Y/f3eD+FrSQqlYuq0WKFW+E4eOlQNxvpAOvcR9PfCJ8vi586d
Q2BZ4kZOaEZjSJFz8YiRbyhWdmixEtTPJJdbBUbEiw6MiDZwVMg4b8836xeAN1HUccIkhN4TWN3M
LceEJfaR2OWYJ6hHtlsrrSX1XafyLKQuCvCsRumX69k2d153iNT9ydu1kiyAwZI1rSGzBMynb2lk
qp0PZMYYUxmyAg+oY+G5DIcUFMIHJ1J6aAkHzmaVDtLJn2VWP5Sx6aWYfamZ72R3svgZ1ufZuyrK
hhCZaMtvDn1f3OB5ZyG9vvn+GUWqIv91mAU5ivT6JuvEGkyz9LYWpP/D+ExFpv5Kyk6/4NEeAz7c
X59HNPXTKryrU23eP8P/5eHuyyCBY5xVTwWvNYICzcFzv5X0+uvqJcYNO1RXJbHoz5istCTEtbkn
q8QOjqVFJy4cnYRqGkoPqhb4oFlKlnp6qFRd3Uq8KYEKbYp0ruGipkDgR2Zv8225Ne4NerRKvw16
j5NI2DoH01xmA0Nm5rBq7ml7cY2dUrFXeGr1VPScrP+ZMNVl8AzTJFYoa0ih9+JIEkVb8vX24cV+
eFlXk9X0ILhY4fNFmRhT3+CQF0sOD5Le1XGJH29mKWivbTuopU5C5ZVworo/rtiA368S/CJKNpY1
dmgUAbjeZT6dEeszgrzyJ2tXc2iE/ECIyZ7JSo7NxeTGff6hqGbT+Uabe2LkNLHkS0BqB0FDEa18
Lh1l7TzmRZfg9UXYFnLCm4dnZjSVXczmJftLTXIE9wLKl7MtyMdo+tp6lLPTMRtbZ4QNtcLmas8s
1YQF49yYK7PPVywovcVyWeFiCzWo2YbH0t2iSeK5Mt+5KEBv/AsxZWr3pWzhbqxVB5ZjPUR+03nn
cER6z9vsE5dZLJKd5OENCN7vvQg+jytjdo2DusXMBhJLPgTFLwjjUbyGV+8QV8xPhtZNtMd/60uA
5tMtfuwBfVIhcVp9Q/ZBDoxrgSmWUe12BCCfkWtNGal60GwGIXwlKDDBAeKSYe5sJcoNcet2sTKC
R5On96fzxopW5e2tMXQNX9mOXc79v6OnbuuT/w/OUEpelNZIq1NCpVguF9kMIEMdFKqM3+FKUqxY
zT8yfHORkYWNEnC7wGg7Oo0oTNX6VNIXr7ntfs9Axic/IC2yxyrGzSN/uHjSUZj/9Wl6+utfxlyE
7JpF1am4LErvHdC/vo0MO/cQZFFyRjiKRY6DFdid0SH3eMt3L8oGm2QWGwHCqihYCL7RtAPK9x9Q
c3odDTMr+3uWvAXKTU4u7T4IQv/Jop4O0niPYkTUY1x1JoCwJuBkDkWNgZYSTAl15g7oOFfNQnoQ
QnV9QAatgW6TmmfRBrlrvO08qU7mhn/bHUxp6qILmTG18dItFDeCVcbqt07zsTwLEyZDBc8YWeQv
477YnA+suzarolNc5sB9rUH6zbPyUZXHIyuCzK/u+ebBCZ2niNEVUATmjok3V/tNiqkTchBuhYyT
3ydonxgONVwwk2F/AeMQu5Dt/ktUos8K0BDnmBxU6w4A5B3gu8UqKpCDmR4l2qdx0HV5qpPC0eEi
l7duOLHiOjjU+ieNpGyMa/G+d6euqqpBVdq29hXyxnjqnzJmgz0tUMzwFG4L862MGz/a8m6taT+u
TtXfyhCMpniU31YapIt3NvfwNzXtkQC0DtqfkTeCzD/eutNfV7ZKtzgzll6pG0TTyu7XJhCD8d0S
urik03OYKz6XbblCcBNLxNXfg6aEXr71wdSyzwOw6fYZDRyjK8m3XbgTgM/lhwgadMfF72fx4pqX
FDz4qN61Lg0dULMOoU8zA/UHWgw7IdsbduifFNYSLyN5B9op08HUPH8R4fFnQM4/IJmfxxujuR3E
tgH6ia9NJ2IhpuUMyEOQm69iv9xjqYCKGiiB77IGwxOPzROaBWc1kwD13ydMgcBC9hnL7UVLMm3A
fA29Y44pNwcs6UkqOvcQ7Polh+EHr1RhdaRTesnjNnDP0sW/hu8N55C+rdskV3RpXaYGs/Smid3g
mnJsVjrPWUj4VOs8MMjECM6HBpq9dz4vvYQCrNZ1l2+iRutT6RvtiNmJ/ppRs/TqoWg+CH59z7J/
wiMONgI8n84mq38WhcUXfYyq+01ofoTBEI2wXc8g6N8VUcQo5FIqD0o6+3CV4PyyOirUmkostXSW
TuLnemYbFRTb6tT+eLe0fT35BJK0YW88H3ONhlYqyN6xvd7iSgamuHJQW9D+B+aWSMmSySJkxf1j
jd2ooqDWAzLyP2EKz7o+JmAo6VWv8PG1erUOiMvW0zV16pS23BwthEDE8/au9vpYJsMxG4ZRNfHO
wU66d/22JenvaeE7ulP7Ud4ku7NMdiqGktkN6oRv7O9TGerRl+F1+y4fdQB3BTo+z4Fcvh0DImFI
E/JjBQuxO6CHZbqAQ3TTbxjOFd0mGTFe/jCYGcDYDa1Do3IjEhPAbn524kMevrw9XNkakRB3iCtX
B1jb0sZdXem9CZ2uckSKr+T6UNAHj2WnjFswoNK6Oi85iUWDSS5/LoSC+rrg93BsF10Nwz4T8lSu
F33FxQym3rAgvM43iiCqfXBt6x0tw2S+1oLzPdi658xuUqQKV7CB7xEsD7EXQCsuzkKeUM9b5Jh+
Q7HmB8+qsIatRfDWd2jOJ8fc8fDNJccUMmZ9oNcsPnysnjMWTfbDR3PTDPraPU3/8uzH8oP67deu
5YrLprH0HU4t4KACJ8x0YTb6lDzsG+pUkUrFZHDtnk6pLM4VdmQsgGCu1nnD4prWwEn/hIsDp7Jp
x9l7KPt/Kt0aFXYS+hHTHJSxEA/w2KPqVUo8lAF+fg+Q6gUCryusgw+tUnH7amhU6fhgdzxkLiGV
KiSfbEIRXWWQ2TfpL6kIorJbGupudRwR6wLf/GwMlXEqBSC8qLo7T0j9K54eLFqOxSH3uwcClaxE
0Gllp8et7Hm5sZeaEeMa36rb2eQtP04Xg4jlGy2BVZ17lzxjOLJNTRtLFvtz0CD6W3DV67Owac9g
r3gfdPix3yAy9loTfWnjkGz8FdgWfs/oUhOrIEWn77cV1MW6GNEU1p2RBJ+X0kOjMBbAlXwkA5iP
NTKQMT7DNFgLhvZEUKpHD+EPqHslyOyAsFgQF6T2ibT/sKA125leB91FcVtB7cZZLzS5ewy1yltL
8+2ezLdSLWa6qQYeN2vHZEtrioT3gvB4JMxINoTsvpiBVZrwgYHCUaI8RRJVrVRkl+v15FlHJ5VA
Lin1Yd+KjmoSxTedaQyTqEVFoPj5R15oW/55+h9I0sRmOmhtfOmf5O61bShflM53Wy3qjW5CDxvE
+RHK1705x3fHRW8iXQTkZindQ+r4wtPOb3u5f3PJdI/+5ygQC4bU0AbcBLIclKg9uqdTyuyJ6Yau
k485r6hieV+lzmC/nLXdgHPTmKygPbn+s7uxVGVRNaCRBaKDVlfC8wFmFRFjpGqXa35+gb2g+UrK
XUsvIuM7RCLnf9qFJH4EiXXikTlejFzPNC71ZLpmFI1M9708iaq3lr0f0N2RruMqa/qLef7iDJif
UAfeJJReaMcz+4xdmrJmi9EONQRoICfdQv+WYWARPyfPetiJzCPFiUmrC26jGzwEmsO/hyxj1ivb
QatcWXN/Dz7kQM3Le5B5nBZ+hW6simqVDUaPuJWKRMACJjuQ/2XV3WEtWhBx1Cv9slT38pHus6mn
G21rc49PuT5Zxxijbps8ETb9ucibQNEIkboFTjjGxL7ZsE5/P+YXJ3s1VUCiIGCiCxarpZDI7prN
sznpayY93zEMwuXLY90YClZp6lVfOJdbeYUsusJYbLvMsIWqosqINMuZHM3+dVtDFxH76iIO2CK6
NA40FVLtA3/V4JUUindTt59wG+n80EskuFqvDXVlMnexgFcl8rBShB0prOLJjS0j69DycbThy+gw
9UC823O++uU4wPNkgIoUy25j4QJJq5z+LLaBJPF9TRtufMIM5rX3mAlZyFrpribhyadBSC/Nom7F
mewHroOgMfWKhqs+SiTFJyCkH6LUTZBizZ59EX6vjGmidMo8/c6xVB8cmB65Yhah1RahJwXjvYIk
VCoEgv65hzJfzNyUcIW5YY84605qd4RcFYVun6MOzhp3EkmVBGLfBlKo9UOodRvYIUMXUZoi2Kxf
+bTbIGxF/5Tl7vIQTqTw8/cPYWJPtPUIJArJT/K44V40KPvxd1EimIUD5SMHoMLPx0ng2BO6VJms
j6uUj3KHvqE71ZJmlZ3vGwYCg+/AD9dW73Ei/lr2vmvSY4rzDut3dz0LEf6EIkoZhzld/kzJSh+Z
R7THxHn2GRRCwIkG4v8BpHpYgSt8KEqKlV+FuiU13XOA9a5QGFucM5OtkCobmvR7Znl+3H+nHFnD
EG4fEhnXPNAwzJ0IEw4HkaWN5UsH4acXWtY+EDKqdUwnYZdt2cQb6bA2YsTmJcEW7PTRBu8uQheG
eo1Knrc25Rqur5A0O199NhIBTDVMeUJJ4ehD2n5Y23BZ1+LuCNjeQOPPrD3w0kdJRRNei+s6xQTD
HM1zOEpOSXirIJ2f0BuOhYMWYnIbObWEG2DvXMXmlQCG2gr3ZsZJ7dRmsOJm9+e4feTC0/viNuQa
NkuCyf+/h8Yqz2d4rGK3Gr3YzWrHmbUOJOnz8cqo3j8ZvHz3HUDoQKQUYnXgXtME760onKSmx0Qv
3go8yBBykfC3ZW5qaQjDPT/7rhAFFZn/Y9vIt/G5ZNB7HFSh+Q3NCUPzMX8zMGDRAbK2eglKsQEQ
BN1/wlESxaVLE/DoO64yLW+5uCTVdpScv1JhhrvrD+XLX8oOx+V1rPN8IFpoMFWztQ2/zxSPqeiN
SDz4G7chl8G94zlLUZ0gLtR6R+UHtBX1ieTtfHoHHyEXU20uwdhNvEIThCNrEA18swgKBVOxHQh1
7ia2eYHj/w1HIYzBq0sVoLsKMkAVqEw8gA0pLez24Q+Btds7PUQaZEi/tnNWg8brIyqojYlQMFDd
/jt3LTopt35EXHuqlOHdS4hZJt5lrBlluPwHlp2Bbeg2nWpQ9nx4kDAPymkgclWktQjswgtWMsuY
jaf/RCUwsyVxzsBptHl5tzPCkQYJsYPLEuqSd3Je0coU6v6NHzKHV1W38qSaJLjAIsDmUavXag/L
7jtNKdob711kw+lxxw2+d+ewLZkhe7py9zmlAyR+pEvh4Gpn8PwlalGDY4AM5JauzjMxv4QUw+Xr
rZBpJfB2EJx73XazDF5p7rabfXAYXKhPcMa0oKQ+yOjUImg4ZV0kxhuQ1O3yTF6erUSzwxuguPq4
vUMt1PdnqbsvdNjCiC+C9lpNwGvUW0IYZvfJ+udDwPBeqCla0SL6HcoYVO1SEoq3iZmtvtxP55o8
623VutWemXclG+utC/DbVkKs71s4z6+z+dmlkJg5LZvNWY+zD+6vwam7d5t/LFGDWxmdOjBY/NVp
5Y1VyE75f+svAj0GkOc0099KdqNGBbQdT5jNp+D4/yalCMsrE2hM/uf6gzfFSNdJFB/3zoHsjUYL
q5LLl56Ez8J22hdvjO3CR+pLy/pSjWi3ezDEw4Cbdu5AR4G+xcCTJ986ld8DOHPQTTJ5S5e7rawE
SW/iEHsi1bFDCXUgDeGZH/La2fnY5ZSQNTuiBqLH+1L/WxsU1mV9SAgMFO9zxzsIrMfMFJNiuBRx
yPlZt/KkH6XzfjVutvbbSiIrCsP945W75Ulc89/23DdSjFt2aUy7OxphgzsigCIsiJXFc41z+v6S
siKA6hry4jrgM5kRARNuFVn0859Y9n+u7Sn8q6YOnGO6WZXY5QN57T8QPyP0WJbbd9PTXgfNQlsv
7YDlP16yEzU0GLSVQXecqhU7i74kGAJ0Iq7CuAS21MR1/rXqtGLIVs1+Ftfvbo4NcSV+FoqAu+jF
NDZJcIRp8WYFrRJLu4BBqPkh776reOMizSPXKQNdGMgiLh5cZC5dvaqUD9NsUwXPaN3BIqQfUyPS
OVlPHW+m7WJOLvJh9RdE2sArH+q0qVJQRTrXRQ58/ORkdU45JzUEswhZLzvNM6iKVdjnvr+ofha5
1UZNmxhVbjaCRJniaE7MOhPcERKyEJM1mk1n2UT1kGEP9E0P85CJIsesdwXZ6cp3ky5KJbH8R4HQ
DH5kLlNmVh2HPXX3s1eyZn3Xy1/FbZFR/GQ+VENLZ/MMVC9tD4/L0ha7THZKydtgI3ytGbkTQlGw
6OiXW92r7X3bAnTOhgqCCGCSd1rHt1FuLtKmMBZpDZewBLePu8lKB5/tXh8RiguSnwpkliks8mR+
TvAhHX9WtgMumQq5OVpsoWPcEm33mJEr3HtdO1lidTZPBX0yAB5D2tqoMgx3EHUOaFAVX1QXzd1N
CxpvY7ldDPtgX3nVg5EdpyXiWF2Btn6iTK83wnjVAJUx7d+E9VwsCXAnRRocO3n2nCtTiL7ta2jt
LaOnMukcuBCFyNdTbskRHKisYa8ExqjVkzOUDk+YexfCmOUVIDo7/x3m7/xxntIS9Abu5hLilzVA
pHhPzsK4L2Bk+qPH3Y7w2D2W5XqGu9h7pSXUESvVFuGIAbgZwTI50TJof6TenS/C4J0nucoWWnNB
RDtZlbJnuIlsegtj2pfVLaF+3c+mRlLJyNSNC+g18pkedJZgQRdyUzbkdYXHDHVBhGUj70SOfBOA
XxXk8qwx23QGQncTltdOC/B0xrxBMhVY4l4q+KJvQU4d/7h3UHjL4T9bgwB/PD0Cay5HPmw9QH19
h9G5xzE1fXvmADfF/ZXgTfZcRbT+MLjf3XFXkPuuzYO4eUfV2VJh/LVWSJFKPKMogarwA9gcEtur
Lqtqzrf3/a7UAEEjOfnnpQ9FkReEX6W1/60gk/Vckik7deGmn4h9KDZktKigz+kAhJKAhQa+8kQX
jbgjJ7WJivq90yJxlC7A34IK6BaxEAg+w++0yGAwAX/qz/JQ0qpvEm2adzJcYzVeCWSa9gUuV3D9
E/De9sMZLBEzazNrZ/wFhFMdU43A82kcc7UEWFSsIQquWraBtAPbLZnnJYHWSxNfnAhcJsAP0c+n
lnqWrY5FrZaLEfw7cgiYe+DUYIvmVOkJJksg+cnIvK8p5srVvZByXkcZPCXhk05CWGgb3VxM2eii
26NyHLwHzzpHjCLQCooPlq8Ae0aQs295tXuUEqWNMbuonOlIwiosboHKF5pTYtTLNTqBdY34Wm68
/4oRnLaS+4wdAAiu6U06U0MvhSbj5ohIcTXI94ExBWxwaErdVqH6LPFxxzip0HQ0nm1NA/T5xcft
v+efF7DxCYrdGMLJOnqte/anYh+ryqQq3DJRioBjwjbL8aPnx+ApBwgPKHXELymvl41cFb2EDFxM
yKnLzE4fJkHrfLO9n6NP3IxCDNfY+pbGOX23Y4+KzY7HZ5PS2vPweGHs17mVqmgrcOW8mg2CBFAy
M17iFRQRAluh3XeOR1Xff4Yc3Rws+M3+HTNYQHC8aqpkp2HYniOYNpbtueQn6OKvxZlXrB55SSvk
Cc2ewaLiO4IbVzGMA8sVaL++5teHVkRoClQqjujZZg3ElvQkwACbL7jmE4hGDueq8HWET61T8T9Z
D0szJc8awbFQr0CQpkkzxydf0esKYoAhwxbY8pJ9Xh8FZqjtosbnBYruS4iU/ZdyeqlcaadJWC/A
CXQzY2dOx9ho2NgdB8aUrFqUFtgHHHldK5KxNMZBjMIhRnOi3WWsa1Eb+pwtSzfzmgF7P3EB6ScF
El6U18pTP6dqBORPJAHz9RU9fsnooJHjSJoQ9k9zspQxPdDOsiEeUfEOh3ZdqmmH0eyWS/8VfXX2
3ieujzFGISZEBPfyQh8132R5Jv9pUcepnTFohSuidWXkzKRaFZvEed5xDmxT5NWnkhqyhVRzIiHH
bsm++oNGnj1B8crE0sATQaDrUfiwwN2Tw9jM7P2lVgCaqbLveh0RQJKSJ+h3jxoHr/yJW36UGzBS
K6lux6pUr6NLL9Hguwl8EQW6NzCsk+oQY2AdmUhgVFH26uggRi9GL8oaKUrbgp6v8Sf+Ub0ibw4T
4j5IGk8JYO+aeGMmAhEGMkc0TOcD4Losd/bgUjugXUZUalfDkHLdg5c6jnkSqCF8kUKS/kY7uiPZ
xy8F8I5VK46skhqzubr8PQloT6xWmJp0MTJR9oFYlGxcOJEf9qf1wBQjljFkMda82cFYTJ4Mte2h
g8vXxjeikr1oOCNLDNnj1BRDh/ficgs37WL1wQXzwsjRF3KIZLPtbRUf/Sp33UTQo7w305BW0Zpb
R3+qYCBJhsVk5jMIiK5yg5odDUuvB7778kMiF6dYe2WWIz12s6L2GF1NbE3wt+0tCqvvitRbUAXd
146gO1hZY0HtvbhUQItdiXSttF9Em90EHk3ihVOirL7lXj3QiLvW+9h4NETnf/gRrjAnma7oRcwC
oI/XCQYL2ag8YKYTqEnFQGUV6Pv38O9OVtBjcgICXmMJoJD2MXN3Kw6VTlmWoTq19kyhHZyGYMdP
DZvoDkJY7tvT/lFQs/6ChtG7HPFAg7xGDuIYKu8ixV4cyMVeD1abzMFCp0doCyiyxVibrzncRlMq
iT7/zZr8NHHW+YCaMsIngywFnxAwufeEktY5QfdyKSwomjt9n0+Ux4lVcjufs11wBRo7rIemt74N
UoCBL1oYL0puQ+UMeDjf0rUaVcS++szjzzMMvPlGQZVcvvBFSEjrIsklLlmscIGvhOBcrGeHIiiO
WSUu2AsqmZB1S8c9jtZLssPB3rXw8xQ5H4LCkbLc69T7pfcniE12FX8koB+EwEFJ9XXZHuPZwQF7
sDVvazYrHho5mc+0+6C98BPQdyB1uSmUeEwY1Qf2sqW0uyspe71KhAjdOf+DnYtctv0+sZJx5uCi
QuIq9w09ZEIslGIhfcY3Blr05DVTpeZX51y8Tf/BnwiVIlsDB85CVUgrX7TpewC2KZQPuDULuw6B
mLkGsXDFnqhtjlynXsQ5FPOiq4ubym4fqaawm6j7Mgnpr5P7rdvegZ+VUD/Tsv7SLtnVWgOtd3JE
hA+5gWmw9KsmThs9NrG1nvOxMDte5zkViXzMUrA8+iKLi0JRogbYrRabzK6K7Uwvec+PF4r8Ci9Q
hz5xleD+0yF3PcB+WBKo6oh5FckKIkf5eBiE7hAuNGGOaRpvVarSouX5MkNjqjg4g5A3YNnOZFzf
oWXtUierG1kcrGRHv7eodfM5HE+DB6DV9jSI6wEh1Mv9hPR3yRCW1ZCpeFakAH8WOOktv2PYRBhJ
am+Jy0RZ3WM+oKLAtqG/lxYWpUau8ZHIVvMVbfzThgsFvLd4Aw5m6Dsjxmimvgwhk6vWDWwj1aei
vN2uF2b5Sd6KX4gWXL4OVDqqeqj/KSzjTZP2tZ9WA76p4QJ+TGmW1g704RmAcnBVue+hVp8bkUO+
Yly0fAQ/FHpoTllrWdF0IpnGI6OAxsQS5VnsX+K86WxxZXPjOOTgQV/C5PkZp45EPYUqt7/Ei6X4
CafaLYNigk2PCWFdt0ggIk5qeX8gI4Fw1GyCFbma9cPG514eLXj9nI8MMlBAOBwHe/+IzXvmoIq0
/T6cPv1gfMQcoOO/km/If3ha6Wm3Co48wFzoYXPtcbfBokGkXZ1eSlY7OzB0iTXQNi/vN5SUW5Jy
pqn9A1M5ruMvbH2zWqfTxMUDGJDNRJ/xF04Wgd6vf6BqOPnftteG/virnIFgSQGIS06/JM4k+dc/
khLtdvLBAn+jE1w1m3/y9jZX0rDiCZzO+kba+mtrNvr5rzS2qRflBCFGF7l2OBeggXA9LM2CRr0h
XNWRIrjjBH0Nc3xO5qrmkU4LiQcZH5dG5HqtdZUqeov/7MabEYUQAsXRXKxks3RjkAHcWbC464CC
lg2nlM9zYhaW8w/93gWE22LVMNfZ41B4IT/o6yl7HMI0PWZ+XMjN7ZYmcsQ0Dt2hfvxKldncHZbs
7Z3IfOMCliCd4N+EFfJ0IcgWQqz9sjPn1qVxA0Mo+OIpoRBuf0YH3p7ik6hUOisWNGzOxmlr4rUr
wqsRrc6BsuLBM05uwX4segJEWYqeTlzxwsi3LQqTx6tRpxLatkFDvT6fLUF45pHlwg7vGQeFEj2j
+7VdSWSSrHEc2vM+ljd3rKAiU1+C/aEmoN1ZpkCqPXgwmAA0iWcY+3WeBD1n3ANcq/P4eyaBDXUb
uTAc5FM0e5Ae4j4kMe6+yBdLjtwic8TShLA3t1gTH1LqANbHFo8NbojF5AA+gFbeseq0gbNWPbEr
IWY4AtDtAcovKXEKkROi3AM6kZK/rdVD3tdobOiOxtpjO4BJ507ejoIYczAFGJw17JNlOR8N1JwD
ck7uI2mDOg0tSoHWwHUXZpcRvk22BTIDfG2AxYfzVK8RiM0V+D4UOkSTHjX9A0ptoYhFlWee03mv
dFInrgrh1kOgARrwkCaMTUzbEyYCvbGY1h6hsegTfsFD62bnMthGf2ylUauv4Oc15lkxblzFh7gK
QgdzCw3OwNbKxLUXxqAkF860qfLZmJvy6n3zZiwnBcWpvOhH5Pm8d40AxWzdJPPILLycAlv8JcOx
IALQvyrCPgXRQWRe0Ey6OiLhKF/OVzEaNkpUZ4+L5kiJPG20eE4kcnEGeEbwtpu68R9KCNYnywj5
WQB3PUIUm8hDVBV4y18/Xyeq53R5MejZ7i2yAOX+m2sxG+G564zkFgXSsihibLQB0GIMpsVmhNf6
ZstiQOQ2GBViFNTbpmB7WRDmWs3P4m9xdD33pv+8i8hzvGxgtoSDhvyTowSbOop2JdShpiJME/tX
5W1CObXVNQDGtfUk0MZ5KrBQHqxrnLEbBFBkjhYIG5WrhnLGqEw/556Fyf0iPtiuG6wLrvOKW/5K
2hVHDn6FD8gp+AFtC82IgPpvOuBpxZ1tDMJJF0mmG96pUq+iR7tHjxNbz8n8gF3jDjivA4kH/rzK
wi6q4Fx2E9t6gCUYpJH08KZ7HvJ7Ulr76OPPdlrDYzsMrLhDmEs87mkp/80z6lzIwY46OBq5snYG
yaL41vCdTlxJMauxcDXBfxBFa7H3imMmWc+kacVNtDXf//bW7Tgxhe2dL/1LFpnh4lHTun7JIyGU
fcD8mHNUuZFZGH9XIxMNfTQdzvvIkZuQwQ6r+7dwXoK6gQS4+BLPThYZ1MPaC9mHdCdo+7qJdHkc
Qp+R2u2t8NVVaBf5Jtj3MuXy8UD8Q/YK7n2OXPH8HkOWRCYFBA6TAyw0dRALyNWVdY9ZlW0NFnO3
gucVfWh0+HibRsbdLUCB2lBIJHgIWXeu31viMcaS9lkGzvGf1EDLsBZpBMXMYngA9kKghXscZ0nS
aM6PGig7STunXea1eJ0FdnXS/LDIByeOzLI6sJV1YArsHFCWUBp9fCm6cA4k1rbzbkECJTgM9syw
ANN6LnE50DOmHfS7InRJ6R/lvW5ATOFHwvVjUqeFGvNK/l/khs2T5VT+GRQq5VUwvdZ6RTPx9V10
ZxDZPMLvgwCdzvT92JGZou/r1PdJ+E4DpyocMp3tcpiGKJQWmBb90DXtAsDhDCnxPPlYVvRV2fnj
yQm2oQidXnD8Ltg54g9lv8lHU1oM4v9Tb8WD+nCNmSi93vcljcenQSrwhMTmlWDPYFIg5Ow702xd
nRSP0mNiW5ZFGZhMhukvg3Q2r6hcSGHJakThxeyCI3+vDd0UuS/IJeZuhPr8leKH3X5N5y1a/4FH
UByQYuTljleLQ0ZVJzlm3tijt7+9/kZH58ddpLFLUNMHCNa8EHNDRyVHQpPljOhmmFEGyS2YcqNb
+K3qjGmzmOBkuWuHvFIzwGv8fJF51SGa9HfwNfsSP90xKFAvEc6ql/s8uo6Ps0XtpWKfFp8Y3ceL
lCDmfqAm3Uxg0WMYIUZiJjVg/HhfERXnFxvT1hv6Kt+lDIQLPDixTAqctLuo48ZJvCWoM1u+YDCv
Eu12/R2d1w4W/nOvTRQ9DpTJ4/taPsrPU7HyRybWMemzqKmUmS9fI4Gc+aMiZdWp9ehthBosYXP1
n4DNl/etIPfxH7ixNtmVPy/SXzgX7HeTD3jeco2LOfbVcHm+KJdy/QxAQZ8kBOBkjFWT30OBLqae
oicKiBM+mnCSRqZCzsenRna3OiGIKJK7bHhAYhFNMXPiXq9GYsW8NOkx7osYfDvuaXBSimnIhIa+
p6OmLiEXeTQCCm9omjlDv8Np/r1NAk39zQz+NR+6wFA0bs41RPLbvoo4rn0JaTfOcWYq7mSywRxx
95x9fIfSrQvAPOqdRFTcD6bV2EPs+tOsJgUgkalMChUKbxr5FcXTN9DfUCIDaIVK1xNmnE7L5IFl
igmfmAKypOXFzOjtMyFtIqkcR6cq9SCXtNuar8PxhWr/X7FnoavN6kwti/w7mpqMIPUqj4IUf/BU
TBpF0ydAJKFW3GO/wkzEP0t95ASJDm5ZfsygAomlUgrbtbDC01kHsHRrg5UWD3EYmJ30B286lsRp
paG+D+2Z530c68lnF6MPBgLtCV9lbYKPuk/CnWZh6IGY/gbvvYQxjPw6RcAu9LvgsfAcVGr84UB0
SZIRnP2Adtusvrmk7o4NHfl63wcvMjnWa8DQjMHbzyf+Xp9Df7SPmVxIoD5YAf7+SSlZCm95qMRE
NKkdki5ClBnr3B+rLBCNN2Z/dF40D4eAdUHgtwsY8rPFXIAxy2mE3KR57Pobe+WCD9JQdxsCR9kd
xwXvt5uXnO/iBaZo6sKEk6HjsoE1AkNZcw5GHCUh3EaTMS+BxlTIzkxd4P3puVhvdT2NhF6N6zSV
46sWHjhJTxALJIbBhzB4W/gTA0M5o1lVxEzTcnbI3rNXWaVGsH27xzEwaZDcYXZ4nr+sqGdVSroz
yMHMyeDvIX08e4LdXfwH53kosFWNulQFbSq4X2WA+FiETqk/GLqVDkEWN3tYh9bWRrKNcOXQzQyk
HzEuXHdHlqQhOXGQhZ0puFq0qbNFC4uYy07Jvits5sfiDEPdStOJ2Iyo+IwTcPUvGKrr7vwNe1ii
sVePaHEGYtV+pvQe0iPRrp8mm11YAYLGsIabQ5ZCjrAKtLWlxVWD/nSXQEwDk1lfzsW1GpBVFkgg
Rq8ZeXSpgs9OTOld6h4Ob8t+Xu0A6yyJ+JqdfM8SeLEGTAQUA4fUUNrZqkRJgmu3nxedq8MKmIdB
T2VIJ3xlWgusgrP//gRpDgBghREgnaTXwhURE/7HybveYIDitGzmbkeH1TZkVrgg+IwOq6Fe17tZ
O++00G6mcmpXJNXgd59ZRUMfJmI4/ZdWK/jkpMcDEf2UTPRAbNwyeEwqB3fvOj6cO2Zv2Xy57/le
/TRlsdqS7TB8sjM460lLJihoTfiYpxTQsFpQbl3ulHrPoVd/fh03aaoGVHdTwf6ORxvnXXh7n/r4
NBiJAugUneEmup0QT6lHh/QM85dWdGdxoAQPBSbO47fiTiY0HEAZA+nNTC+fHs1TxP9tvMAK8MmJ
I0i5BhZ6qAeDS8fTSCZ+iDFGob4sEKCbwuiCBXK2DcPGgo+XliRMLbiM/Q2qlLJ78KvaAgzkZb/F
zBj2zYJb+8+Y7PkQ0EwHhHtzvfvMncZF07ZEZkehGt04oGtTT63fzeb/oj1DXsMtOGmmD+92dFoQ
VULH7W0LqiDskuke1paqQd5+TgNfT2fU7fE+XxT+9OES0gRldFTSvxvRH4VoglK1ICe2IQ9OsCj1
Guq3Gf9SGgfDFkUh8llfV6/tleoXRuHBvz0fVjsoUN6c4kXbaL7tobtrkzZe1O/iA2qdLNuNllpW
gA2OUUaJos9KodfLCXMjXJmc8Dc/dCXPhyeKsxYnylVwD6QsMVrnuShJcK4684qkPbCwzSsR0CVY
50yGp+GWiQh/Ic56Z7NUx8sRwhIToBxdFTP8XAjpyL6eC6yVhymbzoGnShXCMaXr2vrDh6XDiSg3
qpM0+hO0Uln+frMavQDN6wZt3twt8ecp/9Rd6vAGS/uBps0kcfazQ8vNF9zH7kQ0AKYy6FmahAky
FtLlGtzeiUeJgLrkmFlKrY/FuWLEC7yIUPWnXSacQTxMYJTxp01kgWaiKZIc0lehdrkS2xn4R8Xw
dpazyyLr1LP7ZEhukTODZCbARhe6BIqVzmUn9MYFeYfNUIlJ1Ld/b0pMWohfT/XhsW1v3o9PiwyI
ud4kmqQCePBGamrI1hg3uLIuO466N/T2ThC4IgjoQdkuKganfvoCxGPY1pX4tjOkUnct1arg1OaG
OSy9YxTVal/6kzniVwSkda3uw2oriWBKGT7FHGHjAIMTczEbCRoLcvrV4QKdobZgomi6mK+S5wZp
i/4yDNO4umnjyWmny5d3fRdgtm68TcH5qc+1+FC9QGN8tfwbzeXzy4XVQx3T3WwHcUPq3kvIiJis
jly8Dyk/BiUBbfHVGxfyWwas1m6S8LugC+0Paz6V9gaDDP8eP/dBGUJNHPbvzL11mfVMy5kih5b6
U0q7FLHMb0wOeDHvEdvLxoyezQZrbhYoOIGxEgmCU1EvvTJs7H+oQAfHY0RkWZpGBrnUNMCT8jOh
TRhfPTt803Uvn2SMyhir4UozhqG6bTqbJ+imOoIdxAYgBInAhcxoNFR2AkcUXVC5b2gWoTu9SrZM
tiHZ+u8FPfV26PzoEn1hCVS4Hm2gDQjCh+poDO3geqLAwIKRxACXHnJR5xdAh0SvEfturRhzfARP
MJ9krxTq2lqiHZFXmoAq79dTrbE/6kGz0r/HsifNvZ5jiR0qipB4BmEpkrN5KAwFZ6K6EWZqS3XF
FacBwKDQf1AuZq1OXwk8vEEeTPl7lPfUsRI0Q1rTbeEaB/6bXZAxEDI1IOtC8iWdjJCf1vavWpTq
SJUGdy5Chv9UTI4yEknoBM+7OaZzdkJ+1EcB8QCzuJygMchEpVLFhLNtAwtHr0pE4Ws75uxDpJ40
sHWFuKmUyun0TM99Um72QdLQ6yj0cEYP461MeCy+oNHxxv02j42+jBF9LLOeOqMMyinbdaM7qLRu
ryG7zHQ5OyG5jr+/Jx6N+N+AKLUxoquD+lPFZdffmat0unjQc5Yk+0gIJip+A/oGvoSEOA394iIm
Vv+cwAomUdoLiDUOgYmz8K44HubPy9h+C1f2n3MpRkmSK+GJf0BX+zRsG+bWBRfsjGqJy35A+RO0
2xikna3ynaYeg7rH19Ud3jp/gYMd1e52mhQHmX7D+zlXKVNTg58f5fOwj2DsnzJg+4k14bN93Ydn
pyFGLjA1Hr4+mCgWyLSpIcvF1gLeXZvyBcBn/Z9mOuf0tONVQqDsCHAAbDVmYnudp+Krp6MyBvpi
1/U0IJ7+TyQNXWcO0uDhJfseWFfiUarSXnwYqmU63C7Sw2L8zSRxjYoCFvr0ZuGawoEg3pDwLD6Q
w/ytbfMMfBfY0r7koyTMJ4DTWN1u94UAk9o+GTsAGoUTXm53yqoF7La/GYzzOFtFJHOAkoGBZ7pc
GtgU8WiOh9DfFQRaoPAG4z87oCg7wt+XGNdz8j5GwM223WXfk0ev4WoNggsCShVPSq90tpzhvPRx
5rVHMx70keBSzVljmnFLyLe+6yxSEixuD5fKshHJ4PnqCn+Js0q0MIgdRdZeWvuPrwCPDCZeX0rb
HY6X+8TXzA/nJwKgfq2NASFF1I7YiSTjRBJjFqpqzNV+VSlpOmlk1xI9oZoQvqb2FZxuCN/txrpg
5eAA0fS4op2w1Vx7D5Ev5qEscBDE7Mjj3cAXBW+tAWnMDYHlBqS+X7ZQ+f8VHo+swDkipVlNu85y
bZxXR6o4hDRG3M4MwusJ7y9P0D/Ze3ppS/z4nID3XLczBsR2MWKua5gVdA0gfhllttKSpCw3wJjx
BfODTb9dZ4/kvUQlrYiKTym/1vKFfmlIyiDFef7WnS0kvpYhK9gkuinP2yE2kuRwGevv+w1hNzH9
Km9+meNckoKc/H9wIhWWiznz0gylbEiS6GF/epdp5bJseL8K9k27eIaKVVKDA8DYvCSjacAUKD9v
1bNGa3cgjd1WDoynl2SKKvF8/vFPiTUgJ7rFYLxJVwC+qFcDA26+FjZdhCt3RtamU3lwoUYmD7SD
VW58W4D3u05JR+GfWXfGu7E5AY6q1CyTNjMOsa6OnB8wtIMuZmHJnXJu0gbiN+m3sYlvoqq/VrbK
wJl2RhRtEJTjHCsH6i2b9YAA5yj5yoE+fFy6O/z44FHKt3J73/N6KirYwE/Ixua5hDC9x9+q1aTH
Tb25wt4GI9m4skQo0Lz1QQysrgDdR4IIpS/yHTsCb1VB++ecFY07VWdIExYn9VS+ptSpdjdeHOKn
4zcxVq2zKSG7uFYFRQKVXby3hNVm7+6qfnM7X0PCkgkhb+udfKXaEx/oYFTHg1slm0Evvzh2JFdC
RFiC8zDSAFCFNBmIOa+RJNT7kMNnsF/Ga/0adQlf6fTTRcDiz3Esv/bR+pcj1xrJVsYobVSHsQBG
QXi0K1cKZIbfe25sytciI6+gtoY2xDbYfxlpz8LkOQVJyEUo3xYNGH6T1XUxWEQsrY78kGEQ1HK1
kAgBCmq8bwGOWVv2Y5fatNKFLPqTQqPCfGAJ7nYss+sYMGns5441Fi5JGbn51niJ+jENtzf8VnVY
eYp3uA5sQ+jND5PCGw/unG6eRnQ3ggCrDS3e7i/vJiBD68QOqJXPhF39s1WwR59xwOvCE2Nd3nBI
5Vudf1k75vBqkoLns2ZFf0fBjPx7u7uu5s1P78RHfwlopJ8qgbPYBPVR8k2odL2p0wJD7nTkguA0
xmlA36q2fioPEoh3vMk+TNqGbp+6VVSsLbNC8Ff8wIn8h288Zo6fxGWwnbIm/GD+t4wX7MSR+pbJ
Yagq67ytz2EJOQ5/L2xsMtn18f00W0WIKXuvBKGd+aodzVPBN/t3GicLoQjYrp1JyaoOjl2OMHsY
JhRVCj2fpHtOYxcxgN4U2lkucEwvPcpTl0H6BHp+9fPVCMGSlKBrQDCQUgZVT0laFrzuXRCa7GGF
qQqGlNX9fZMCVgw9UuMl8H5vIe3gDgAUhebKbaE9uFD73ZXkELfmVUAgujK9K0DCAu3SR1uN6iTM
aAZTHpf3m4v/LzJ8WoGs1T9FrM9PR8HXHpxFUc6yVg9rRhGD5ACmh1NmiImbx81/l1s16oijSssc
iL+bGr+chGlYDCDGvPHu/P9ZGXqVBVjIJYy4CEHASQOFtfQemVGkkyeMF9YwzIHKASU6gLzoampC
1KMcwXPLi9uXTdvZr3Y8iyjTzTcWLEXPfniYTm1EeyRlIeWHrL4X9EGLi48swIHuNkfW38jmv3Lw
p5THMKdD1WJ8WMG2qNCJsS+KFaSu27aM26s8+fYW0Edko3UIteB/5H4QsMPutTbPORkVhglchMzP
VFuiQVsAe94/NTnH90cB0oXg7QlmQHdGXnd8efnSsvFxZ/5Jm6m5lWAlusmGbeg3UdFZZ+oskL4C
xVPfMV29gdUaOTHY4L4QeFKe+LVLpJ6n1xnBJt9yPok+ifbfD2BzYA2dDzdUr92A0nvSgbUh9bTa
Pcjv74JqWB89C9OYawp7FNA4VRMGM2P3bcHKZv2BwJGOaebp8XrUdIBBg5MlN9NV1mwXKU4fiiCH
siZPRt0awj2J3fYvY2LIOKwQ3ANNZaA0qsjWoanqNYn9q/IADR23i//QHL8qylBsqY0V4gGbTpr3
bxWBtvTtwUu7l9jS6clRsks9kpspPilsaP+0r5zokj+HbXYHa0odWoeYrKxd4bs+az4vp9GPNTlq
HSg9iWUKCrYn+kpEhZMo9QoUHIxUoBDeoFpDUSYoy70Pn15YO68y4j4n8rQRiGG/NMf+xrUpwR6Q
V5AcPH+/7SZCA4YRT2XOjDDrzEwXYDOmAZz0W9YDGecZcRmsZ3zlmWW23qudBWyAqUOTKTIttlhp
CXt3xC2Uej/goaUQs6cVyHDvyCx2DHH6I34h7FyJCvmAhtXL3oVdbRIrtZYtMKj8isqqaTo7xOWH
1ubMbe6ntedIgN9RzmAo8jqh/68UROKkXjNVPF3L+luUfCVmtduLnrVJTMv4uw71pAcu06hZcGkU
G4jMmvJ/zU4pkmN+eZ7idgls3WUtRiFXe5XnCTPJ4AI83C9bG/T0sbJxUuMbpzKmEpV/mHr0ypnr
8rWdmRehphxoo8qwDIWe8nZO80UgZW7qtATvRQ7ecrNBBD+fnI0Yoh1a3pCctqZfvItwLmrz9A8s
7BToe93jEE575VqvYTt74jvuXOKb2zg9/dNA/VqsyX2mlZAdED3W5yIqUjHpyxAS+bOoHjSmcrjC
FbgpTjX89Ec5ONlRW10YEQ0OerOWhpx5qHF/NhVSuJvhzur4rRjCa7QqIi1sreg534+QpRATuKC7
kndDDpxw4q7VpVPMQFML62gURu814qABatFmQrJxbko9X49ZfDxKmm2kzjOTqmbl3HCPCRSFRGXK
N79GyusKagZV9KaQ3kk+Ef+0esfy1vOvuiBjYrPUDbO6MqNQUJOltKxwGUGOC9wwcAHxZIL52Npg
YvlcVgEtgk0WH8WMTXFKhf7m0Rmu9HiwrzyxeGcW7T0ZIgQL5P1YWBddLBOLcyT7HR4FUlPL5TWd
4DEZt9oMRFJO+AP5Yo49LFOzmi0pURxeLMT3t0LZli1XFyILDl045t0dH/gnwu51qA4J6OAcB6kD
GcLt05gwcKyVfcvKql1MAd7aXNK/UAEImHYeObUxjZ9rCBEFsW1UKjvyH4dF0gVQFdB2tEn3cOiw
9JCbu924u5dIwuMzCZBtzHf73kWB4ErzPmqfpzuf0MuHRDW9CkXWq4w9Wb3JmkoaJtb9fK0G+cSt
cBoDXyMYgmbuW99ly/mb9tIrnw8MRCMObKrHUtqnxGeNluFGAQG11YH6gMQgVuHZgd4bEKDhubTa
/21vM7Q/a66Fc/QgDCf4hY05caXXGTlcM+boS2Jxs9XC/PuPzx3b3jJnYb++tDfZ4BkBpx1DEwmP
JH0pr1UK6nwAFy5asW0ZD33KgTJsXVNOq7uTTZLLTq1yw6WoVA2IcdBiDfeSJ+i25eXKPanRVRn4
jiv/bCtHW3t3uJaVjs1idyE9M5fyRIHHyGUdke2GghWfDc2Tkgs0j9sUPnJXGZM5vw3/nhZsGD75
vG6I1dyz0q+ypI/YC5SoW1O+G1Y2gI6PcDVjtCt9PWrWTkqsWqVGFxCgnNfTsCYz05XBxrkvRjQk
55dRP1U6Te3WWWmeXFadbqctqxRP2VYymI5Go1tIuHOJEUwbMFmF8rkzNX0AD/vq1cRqKRu+lTHg
UbKLhsZdY8gS21Pozg09AvGcEkbM4LVqHVjFPfu3i1KCWS/zkRdtD+FIqblc+6y7nSRi3IvTRrRx
d74D4C+jPSXVemFmIu9Pmm4H0CaOp83gRI4neNLmxWAqOCNwvinS8IKw1/zB0MfynZU6d9XaAbDc
1KkKV6uicCwhfF+HKzmG2fqFoZE35ZHhdeUTZRSfk0TqHDH+6mwb1VgVsfnJtou95kXfkzBAVjCj
6Rb4NZtTtEv5mEAgaT+XW27TSZEmAYeMRd65Iqrrj/+MAMm+kLvmaLyuI7cmPM02Z1iLUWNYHmXE
yOh7PJIXtR1O3S8ZV8J2k94mdEuApwV6Q9Hk3jjS9j8LuzTUCMSY14VOyOU0tSI9TfUfhCBy+50t
dLNWBRmSSiclBBAdcyixP6MANETLczzHdPOkQKdOL16IH77mWceUMN/QilWdRCLSfWkmQ4zwQSc0
n6m2mIsjIP6k38QymyBxdV3r1dmrAVkXMMHRYPxR7tHyh0DTG/gn/E23ZClmKWPxgYXsgYJRmwww
i4t1ouErcZlbOaCdmvAWAaii99B5TG+3sBIpqYbLVL/D4n0f04D+HMv1efc6tyu6VTRc6/Szmq7G
AinpR9z0W29IP0ng4WqlVdnaOpnCg4EHXQpwKJ3aAtTCtW82NB1nf0ip+CPmQqDaKzHq4ohqzTRg
mZBMlirmVeWsYTYm0Usr1lY5qBZ7j3LiRudu9Mr4ZWogmCC0CpF/f8Fq3HLc1tJ7YUG4KWrdO+Oq
ZP5DO2xcwe5jqUfQNfDzfGStrSqApPy58RJTLkoG5fh7pqJwSASAGNB/j1To0kV7GYgXnWTMbnb+
qxSVbGB3XlSYEVzkb1dE4bYRkrJCmR0jfGYGh9iEHKYmxqTTKVt5NcV0sKdZKxQdhW4BqG4DG5sW
HKVM8rbDfPh3NqEJD7Org22ZffLqwjktanSwBkxcMttesgxhXDXM0d6yLexyGqKDYbvw+2oWNBFF
BFnn9sZHysP+DdRGq8J/sc7vks/aNjKE3zzbN5orQo92V8jj9ZXSPCiDNwzmNcAPTwlRvIYtIrjt
JlB9cHNUSWDsJDczR6/87S7/OVT+4ftRZFyXUW4Uss/KUWeXB3W4CLGozqRAWlCCNAym3DwCaAIj
fPFD+2Nlnz8t5SEwrEjmbdS0XgPF7T75IQv8MtSmrtBbAQ0Zawfnmx+kwaBes2iubXvKW9tp2NKz
CE9trU3J3pw0vr6DPIgjipIyBC7ZklWzdzOtG0gBi+hgnGjyF7fSKcKbr0AHtFXxMk6KxHkzNaZj
J/iBdLdepyck8e+xQeqR1nfMHQPkqLNzcqyvW9U1rqAQM0rp54P/R4bJboP4Tgno813hSQUa00Gw
0SsUhnEkN/RUsCyk0Hqr7lbxHhhmRgBq8H+fCf/x2vab3Yw/DL1r4MmHzIv5kPL01+fFNThr9tGz
wrnG2z+zTvTF9mQ8wC+T3s8NV3nK9McuRThZxMDoh9gip0sJkh7HRoTkasRPFmuFx4CP7YBMI5K2
/bmzios/lMQRw3/ypn+anGbNVpG0ZK6hrPMSOWvN4IAsDHmSRprzenz5pK3lg7PdBwvRHjWLpXln
ZTZSMrDRUQzue0z6x4SKMU3ROCrWtbp5FQVaK7zUg82+myxJIZQ67qLo7ksLZAGyn3GZ058/7Krv
kAGpg3j8V5iCK2RWINq4tI6cj8k6SispibzPe0vQ7HYuvqTvq10w898K6YlHJAnhLebbVgjKS9l1
DmNoPkE5CgdcIRV8S3oAh+ivPzVjEq4yhyZRGp0g7JHD5dGfmLobgE8umgUjsV7ZthpBW0wEwEFm
PlNY9v51oaEDuQ8zczP09BV/FtJsKyhktHOLOnzvB52JIeX2Yz2Gzt9f1GBGiQAkhc9foVmnurIA
Becr6kRFC5RTYdugehzpAGhyDwSvJm9163dHzI55T6LBc31pXZsyDPI6bQz1SAoACm/6zUALrKxk
9JSDsA04PHFztsiA+C8+osbc9GKr7mld7qthZa6SnszHn/JmTLl9rcqE3FabwwAzUX7PU+ZSNJU6
rllvwohu/GaN17iKUK7ZmHtLGjthAB60/EeYyxxLlm1n077enff5dopx9D05XrgXS38o3+OYTPTB
GnTgLXSJOeCcic833NLw8xqzr/XWQd64o+BpL4huqRkuPatAQp3yKj1H1k0D8MxM4G9yBnwbokTT
0FJB13ZTstsSTu13QWmYEd1i5Wj9wME7qhZTdBXT5DCnvX4RgnSXWYP6Q0ng9+IbvKohvg2Mru6o
DPADr14kQGTqtBDHuwgXuoRpimLppoSr/ObzDCNHWtKefY8YrrEPxFjNGqM0QPT6XT5tr55B4CLz
KFDZb8eWLian3GHcJzsxZ3GrmBLrYPtArzxRfGE7ynYsca9kr2TZJYn0VEh8919bUSBFHakDX90K
yyv1aGsyAkcqtBvm1t3xvMUcKTES94jeUpesNfuSW2Twzq+w8Q5uGeXTqkc64qQ+4GgcrLBh5VOe
4g+nnycD0MPOIb1sEOr3KJh0YyrG1fE68njMZL0Om7ucE+N20PHub4hz61gNPEPH731JmPSFVjZh
heQhf+Svmy9G5/EIyMsnTEV/EXi7WHqVZ3krVHBE8uPoLOuPFggE8B30QIZoO1F5tvzr7dHpTEJ0
rUImJT6uuFmle6Nxt+I6PKlmqn1XPmvC1R3mD98MuKigFXfZILz0ijWurnERBkZpyktzAXaOKeK7
fsb+rrg8xJHNv0izBo4ASvzwOzSbhnIsmKcsoxj0nrKrrbtuWBj618WdZdTEph6YMJbf6HY7ZUd1
B42L/6kOIFdCNF1OWCsOxyzAfpY2AwWxABjIxZCE6tYO1RC+CYNMSn4TAI7yme7boz0/1Cz4PWe+
8YU1x9Em2nTApqPv2kb9UeQlc/Ho71fM/aVMVavNRXr0STwYzyy6BUJOxwtEZimj4b6fNdduTRQe
l/lj8JnFveLV5dZibhNI9Gd+xRQyT9/wKb0Ik+6Zx7fQiLvtYC+y5pMidhLqP+9Bvr0IU9A/jwtY
ZfpjYT+htdDuXT7/fKCTHjMTrKsuVTGzIgNbPG8SY11sZH33x2xha75kzqYIlot6rbMheXXdaDNW
fBYZCKXnvYJbe5MBoIpvHMAqSw18LEL8+nSQz6RtAXCNFsMu8ayXXDrChtdrE9RqueUHced0l6g0
rUbENEthm8DvOR46HDoY5CGG9bgRtGYdnYFBiD7bxuaVTSJG3mFQPmQTi6w1rSiBoEQd5I8JynoI
xDpv1KPuGZQmFzXDhZOSHoPfZ/kMBhlDQd30BzPsks2q2wPjgJtmg49kQPex0moNvF/+Su0QIOOa
75T/z6lJ79s8Gty7W5+FVTH71nWZrgOQeovxf0F7BfKeLDGo7G6Vfx59Z4pptG79Uv3eiqlC9VCT
fjMbAkYciEnlh8rBrc/CHUZGFDpEYKYObHzcnk59vypVak1Rqpfr8/DdSxqtWo92k6uGtrge36GX
3Tz5chD3g1PPA0oln0k/EA7e/hb3eaJBOkNBueyx4+8L6zsFo6LIVHJ3rn5nnLPwPd6BErErPdRw
Wp4o3FbqGHIsLQIUQCqy07Tyi55FK1lWKQ3xlDjhCsJdjSEdN774z5IFbhrB2QorE6gFycIsC+uG
wf398IKaBjCdPUWbmfiNfeUzu53bG/NML1LjtdEQnz6d91NwTUotIwLm2MhMwGqWSmUp9CYkoCln
1PsJpw08HsEIIh1yghtNezF6n01vVKB36XI+m7AD2dknK/5TEJEca0uRtVW8z1RfYFVjHj6J2xcg
IHB5IhgPYO6QWGRbyuleoxqUWLb2+8DLsyffJSo1+emf0TpssBK7MYfiYbONFheuMMZkoZ7P3Hwv
FjlGEdpL5AvLhbtcwdPE9q1xZx6/esulYZStNg5gIb1IAtj4Sf62G94zYCF9F5xTv9Ga/I8Wb+my
f0hYyMABVIsXZz3jyP9DnZ/cAInpLlw512n8ptoJtrIkpxRzZJ7eDAucG+ASAxKkkFWcQgjXvn+6
3Fh22YJNJE37dtMhF2+bgeCMUY7B3yH1cFzBg1d55dUNCIfyOfrvlPm3dxc4ubDMmjKWFlxEXaXx
SluCQCnyDZOJ5jZicSQUUOcsElniGmtwcqYNxg1QkmTLHjb3uAbhgdsEQuLUYBqrt7PsP8WvOwkt
H7ctHZaFizVyX/FOtx9EuEYG9XPKuJs2bVKjYlZaiq0fqNZHM5WCpp+ZOPJgoxoFbMqGQxpC+GRB
swL+K8Pd0Tclaut9z039I5cvlC5bEl6aBCUFsw1G+Pps7WGWrjKQZ6mm+6XGZYiY75i+bBWEEuRK
jrhfFbu8IeuTs/bajEnl3UgGk4Ymh+i+CfBEEthuumReWs9fQN24OLK8t0ECNrOoF/UUZnfA2yRY
MT21LxAzKyZwZk32J0FQAPmQeKsh0v+zhqK4CkZf0d1bBgh5vhWHwOk2yDfxQvbEzZzftEBuxlEg
dIDiu63LSLTs/u8SaoYc1nVkLDivFmx5oUDIQjPQpmH+px46SJZGkPr64QP29eHpAPk5XGSdUR+v
yqVfB5xbmLe2zIvOD0F+u9wxOtakkZMIqmWi37HOSHzdXk8sVsALZWS7JSBfdbxI5eYqUKD0z7g5
O8bR7gxgJ2CQTKDIbWAqzuDJsOajDABDz7PzovqIEe5PH3Kk4NvE0BevvBVc5LZwc+GqURqPJjcZ
dYxtIX3f5eTgjLUsyLnmc+YikCUnZLw8E+8+1rq0DvxHjgAZ99EiLhaVZV34CJzWduDqn4oGGtEF
kkSy9it5xEc26Zc/mfAdGCmI0YDXI6omeLF4vzMvxUbcyjch5ijrRcgNZl5E5uRp5QyR1JJakpuf
9NKPGuwrO/af8NlylvYx0UBv5m2Qf+em/1SsVKwCGmBlO0nd2LcgnwjMDk7zZB5w50aRHRUt50dh
Va6npCMQKzb2yc4jq6IRYSyYztVQV7Mg7mai28ek8RQOK2RXi/XXGFZv497d/h0Es3nje9Fg+IWk
fRiUHuzRTHIBT8CvvzblcKHTDFLf3fGTUhC5lPSgDCKoSI2bYmkSsq0niCaPTh/PKWXgoY0hadgX
ku+66RHHyKfZRqpZ1+t69FjX9+JMcx5x5K1hUn9ME8jz2hYmnrSZvZEdWQw3h1pchqV1KR2lfoLv
v2WR23FLbm0I0a0hD/qjCctaEhAMFucHtW14EhnNHM3AsR73lBl7BbwU+EMNK26aafLT5Q0MHIrA
CcSKzmFKU/1TmUl0v4upFuB/72QH9EvfC+DuWznRTHjcfWJqCiZi5MKZW1eb/U080M3B15xWo/7R
VJp4/CD6mfmLn+MkKNPvnEzYSaO0mdY8h65cWGwwrjZICDctNWxuc5CIh1o8wgCrzI35GKqHbD8m
zViVCHWKJyIe2luRMcScbTepl27yMMppnySTefl6UnVqkVJGjC2ld8OhxQqs5E2c4oEyqNar8iAD
qB4qkZlqNdq2/GyoJMcyOTzf+FM7u6AlsjdmZ3cDFe7Ljo+oszlWlb55gpJjFZTvmE8G4zULcShs
hqi5tZja+TH2D+j6rLXhvgcFCe2DE20ytNgV3jFJ92Sjsj8z3pDE4gF/BitMGjhT1AuzekmxCnR6
Pq9c12fn4tvtLdJRMw7OgqfT9zQKQwGtlLnhy/+uW9cAW+/wNtl1GYip1AWHGnOjspU8/nOyY3/o
Lme5k2ILSpRF2q3sbvjP8MGuA2JIPyYG7/fXlpK1kdM3AzJoq16ndLcCPAH8eEfRpLZS/TXKR5aW
vghJB9oqfSnuiA3QXPYFUR/YIphhawUO6BjmasZZoIK6WNoOdQF3j/f/zd3/xi8EZkK3+Vaayp72
J2X9PJhlPTsi+dqLSF49eSbxaR9lrhaqkdkUSa7VAjp1gR7qsDSwuK0L9UvL80jDhjLJh5rPX4PF
ZvYQ7Xx4ZpRbJioFHCaTZA28E0i5iIALNfadnV+4pMG7P6BHTqJ9tFhvQrotR3TvdLWQcKce/mdk
VLha7+dC8zStjcP+gArAqcq8x7K7D4de9J1ZmVAG8KSVUzXjsFWPWfc7snuCaQxCi1SY7ycNHjRL
ZVlgbX/dSroLu3/fpdubkjXrIm7BUqA8mHehr0/eKEZCF5cf8AvvX3LE8u8ng6txw1TAlD2aMwcb
0RVnfbdYeJqdzjZEx1rgwD8Eh2o1eo7RzG88YOq3wQ0eScyFV7dan3k3m2+x4044pJm2RQiMY2Vs
m12b3SsxAyoX7pahtLJ4F61YmtMq72J/Y4I9F3ERRdxfhz+24IavyOI/uC/7NtX4i/fVJIavmP9b
OyHqE6s7Y6cTwbXyNCa1ZHdUbFfnB/2NIz9lGwMYBaag1i1goRfYWUsIwk+ZCwdYEPC6srq4H6iq
qNxiRMJPaiCxtGkZLlpwYg/xtjrxGMJh8BVpzBLMJmakipOU0hmHBQgkCCA6JFWrSJKFu4eD9Koc
9v4it5Eo8546u3DFYnqesWss2DBLm5BajzyhKtbCUPy1GXixmUHkDffckJfRrihnvplr4aqp9yep
9DRWq11lSpLvprHIQZFDcfmaEraKwunvPApBAnmKEQ9dn2+gZ0l0/lPVFhlQoW0vzPzE+SsE5GUQ
c01nZVoEgOgu37mVRC+KADy8Qeoq0TXJ3SszS9LywvO9WU1tEntrYLXLpN/qgnULTmCPCcTgM8oP
qGy5c+7KqNs1C03ult/ouN8J50aDohPNsLRlh/N8WNxOUNe3JX8kL+2N0lPckWc3je14NzSoX7jL
8zjtukQgGQNRSoR/pOh8JWSgRBk8rF4lqUkKliZX1tK6l8VbwH1uwG6qKSTYznNf9CyDJoAxXxAf
I4qk7Q3yvP7fqq+qe8nVFmMvBtLM0UBhVoF/IQZFv0aOgqbIrE5/s9283UlJsHTJRMWM4f4NfI0j
cR25pHUrRNAiu71aNdwhDbqQi8J1ADCDs0xNy2LJKGPpTpFboa8cmc0ztozPmBnPVlhdgkYmZYFZ
P8Ux6/6b2uHLPvdizrpOZLYBugXBuZyyj9I+tOX0echtcnDNKW0bc4kBcWAbl+EVwl9XfqW2Pyb/
SZlKOCYy7mH2HEKMomSbpTgOfKnItmxwxF03YZrqxRQUispsgDEnTdRwuBLyUC7ascOXPcqwqdFS
QOk/DgFpE6FeSNECWCvHngsoHvUVlD8H2ErtlTZ9bWzB/NFbdx8sXzvrXBl6it80vsne4JJmDsWo
HfejV2P+XXSVdACbKGhfo94eH3Ss7Bc6w28hVnnw/Vg3XBzOiiAxHS+yT0N9GPhje5V1ubalAyMd
fMolRDesQpIBW4QgTJwSbPnug3wZMTFT6kKQn6F9pBi9Ksi6a4bDGPTRGN6D/3lIryr1I+W8OVG2
txULBZzWa5i0qsqtNVehA3iWs2Tn8gBbS3pv7bii2Q/RGXnbxEEE3DVLmnXJExh63B9v2KHCqhqN
6rfmLIyjNtBKqiR5obMCJgbr3eEwCDAcaBPjfMOdWEmUP9V781p8O8fhUFJ5BhyInRR+sAdyx2rT
CBBOF0yZVBPjF5R90rX0YF8AHdwdEjk8wYnrYMT779FGAC/rhchNDT2Pp+nPmUHRt5YCWrZbiIRF
iJH3bXW73bIX6YyxmOSnzQr0qM4+WeYrIJzO7FWbok0DMzJQYKHYfJo0SCVhylZSKkeODAv99BMW
snCMD94AA9A0r0qIEuReCypmtfe5p9jqOp7yrBHj7NZvuP+LJ55rZaXuu5Euy5TNrZJ115xImFpe
n3+I5QyHJwW82pOnURN2wX5XAf/BGMkIQdjjVqStDI+JHev2xe9MiBFEZLvTtQY5GkT9cllYiUqH
N4DlnSpQmyj1p0ryDOWqRUJ6LjPWtEguNAfeGDygiOslQRtm24cFbQEDAgpn6k4KepBucLudAdFv
USICRmvNbdcxJ4vT/rgVbwV05RLiriJgY4uWMbF1SFFvbn+i0uWpxkGM+h0E+rwPOFu6ovemiyuG
da3VMp3remhmjeMQdZicNNgrNQW4lTEDpIzmIyL2iQOJSMTtaewXf9xgT7Ct4Tr0VoY1mktS1ED7
Ay625tmg5ksSSm7jHBTSFWMr5l6kE6CSCc+xDqUUdh5m31a3ipEpambusZKNyK03zZ6P2YZ5NtIB
EdY7iQCJ/h2ZeMmXw4awH92zWHm+miQkTyTy5S4biL3mk8JPwcMXlxhmZmPfTv6saO+DBzkVFl+p
mRT6pQUNFydLC0JWxUMDUJzmRxAoalcWGeZO3XkMxMSCk1yuX3oVkxj6HMYtS8SiBG5NfP1t4INy
/Ksxvo1P6/OR+aocZpAZHEPe7PcLENEa3QFfR+0K+qrYVTTNVHbK6lV5UZXsfLi/JU/6K1fQbxzY
wWqTALjhp5ARNY+YCNBvnLXyY42tUJSWYOjgxEZMX29aj4AXefeQetsztmjSpsZaw3xnLLrYrFn5
uerOP5mdpOIOSEuMT5wvoPm4PIFZbgc8NJ09f5blYOkE+iAwXxHtiQ5DGco5KpAn+moySRolwaUv
HT8ScrusL7T7QcynO6UM7t3SRDKktkv/B9loy+nnst1wmG5Vwff+Q7/5YMytep87CuC2VEo7faRN
cnftovc10x74nZ6ZXuOEB6JS5HGXg7bOKFRYXqIQ/M7ul9rf49D6c5sCl4/fizv5Qn6tYr9UoXH3
UJNdKoBesP/TG3MvFtTShBaUFPyn6o23AtyuY79wSoSO3kSFQH9WH+rUL5H51sIlptYTZtbbOL02
TcIvHDrSncxXp2d0xD1UGjOP10YG28H5j48wpIzkNwXkNUFsBHYkkcG7l+rIwi1mjTtTUgmoU3K4
eIrYNmPB2IiqemIdwlPhlnBdGqESYj8opB8J5bVkdCXzstfr42a/l/I3z2MYb7K60KwrlUosu76l
EBYodMz2MacrhEtDhVx6oKvgjgDo30tTFWCScV3796ye6qX+OYWkwpUrRz7ghHuCYadeAnSjWjKt
MkDP6slxqlsWN9Lw+NuxbeP8dxjET2WjokyLasSYuG5t8lKhPU7hWOyEe097tSdTjNd9cJ6rNW1M
bVl+dBx24EROIpag/BuXSEpZJIVyCIB+PI9OHRCctvkefVj1OSK/5V/PVSgsx+ok2/IFtAhpK8c2
uicHeI4ZoOwU48guBAkVV4xomV3z6ZqckyaK4matcqWHNPdJJMvR6eyOLJFHXD13ierczTKev+H7
Bi1YjWCDUS5/R2gGhg30iHRsef06yFRRu+xkl7ZO6g1jH//ZXZ1KcPi8xYb3C6++vVYsv2IewfZU
g+4O4pj5uhliRwVGhj/OmPpfQYB7ZU9K3WC2rnCFWommh/KTYMktFfmoLU6Wue5v5fCbFxJczNM4
/HL1/ZA5kAZI+1xKPHSDYz33/0eY3jqJn8476LryXkknn7bxGwGvUUZy8Hb51nL/i+Gh2Oj5DgQm
RNNmep38Kri8XVm4mftRhCedK76Rcukjx56fCScBOzvSqzb7EoDygQFjusqaL3Hbju+Vmm993oJW
Bl4iCJ6w1I+8zV6NJLFpkjocAWcqDQ995dLfmqeNTznXjBZjEuVepQcCrzg14BVuQPmvnoK+8uGn
c8TmqZGh5fRQWsjDVLw3dfzZ6TeAbvUgzrOQOXEpPXC8RrURVqcRFq5dCTeRJ2O5MgF269eqB3Y8
X82nH3wDddLc1RQ9HiZQVKwLdJ1/8HuWqbfxhCkGj+JmNLu2ZKiPvdwB8FpjlOnvRa/SNWq0wEI4
nMjzkaXwx9uYju/4G0xYmhZpgNpeL/Hnge3JkGJebd+NkOtiA+BMCPvL8Wj0bERLhZSgRHZK2YUo
XEcycxvI3OYvvwTL3x210hCNzgwMT7n5dAYrTihYJMbdL6hrQhZoXGMCiw3Lt/ExrxLMhgXH2e5Y
wx6pyHVlG3k65c44BgQDTeFLqi/Iw1gFUQjAgNLpK7mmCvUj8W4ZvQ5ofYYbcT8syS8e/tlbPmCU
ffFAbxIR0IyG3mBua74Lg8ulSZ/9RrPIJgPE9vf0/tvx21bPrdQn2gfKFOO6s/G+k/9kM1ELiU0p
h0DqxdMJqe9tXC4HxcVHPlj0PyDdtust1hNzeDx7m8rx5LWqBufoCaaIdB3AWDITsKTDxcJeRaZ2
sZrjqS6UDUk5I6nwYwBFuiMQwx407R1BUAwZIxPd2Yixb07JSvx7dyjfqj1xtkY7qY9UbXylCehu
aA9b5ALoyNPZNL+6YdJbe9Q+pjUjfYpaAOXg9p1XxIVHdbM1KNsgliPypVlf3Dvd2DRyKfODsxyR
keNnAbE2344cltNOgao/CrNSqOMKYGMwbQuVmyr5bgVV5PIvMv5IAtfqzMHv2kubf7DD0Sf1YQS4
aYEQ1+55XzsGRIbIFG14EUA2z08VYobYsUE76HzIOsaJZhblXWmMwUvcARL6olZuSiy+CHxdK4kO
sr2U1etGYqReWxrvAKZrSApbNklP0MFifdROFXr9hdH3OC8fuKmfvKryQ0XAaoPR3fwKzIHg9xJU
ij5CS2jvBSRUyQrfsg2XQvQu6GffU31jTd8UfaRuaU6CY+r64qJeiFffCI75YO2Jtm+Y47krCNMV
KPJ+C2egDhj9lCfwrTjT1Ss+CLcWj5QEajZs2/f+HqSFNQP22LVoCqNnNKbYdq7yxmgewzGftFKi
3yq96sdROzh8yGC49QFSasPgxgBDrSVDO0fYoxEJFT7MEi4o5/vKDMkfuMuKN740WsPlkgcM4JWk
v4Wh3ayHlmDBHP0vEJNEd65ym/VMo2v4FHdFUN4bOJo5UXf1C/FynCBnVV46VqCupcUPRemYP1LP
znwadekM9iVDIhU60gB4srB26SFfT9jfowMxt5sV8RCOuy732xBQMot/+vnSIxBbhvXfiLu/SuFr
mLJjcEuyqM7chZKt1goiyXqJxsRBStwxpB7rhu17LwSDh09nXUjn9H1ldq7ccCqyeo/KpHEpiRp1
mcn5AwQ86ge6f2Fnygv6s2jVcxtfEH8ruU1njSjPuAAxBoEA3mw34zeSOk6OrkuRiqRAYzkhepZR
+bYsfvdiEw9TXY5usjerad8Z6kZ5EtqM3vbKPQDct1+n7C/nXwUmAoaOMvB+EUEOWj1vZ2K1uKBX
A48sLG1aAxqLZET0ZEB6VNT3LsXP3CUbl5Rgk4QlaWeZHdxpen2zBxO5X7OW51NRYghvWinXqMH6
A7NwZa5Dn3PALc01yl70Z07gcxMoBX5Q4xDZs3oVnWDU5InfVwEyRthldoyWtQN8bHrwC1u882/l
kou/RuoSa10zUH+kUB4sUGtfhPYa6cC2EScYd3tgzFv1xSSj8vtkZ/s6ASalpcw7jiO8IPW+rCXt
mFiUBLpQzfiaN3FB5RkgXFYdH0bwGDnnIS6BL/sR74L7QaqSKCVbxDDPubrK/LRmLIl1G2MBqzcn
bSpxPV7dgaBckpjQzdh7ON3v9JyMukrb95AoPkktcsnLksqz5U3bu7nqZNOXyWrKl2UcxeQtgtbT
ha0tkCWslnG8hrkIKq3cvP1t02Em9UJzxEUCTOx8H5JebkBI1m8hfHP4zrKpGV2fokPU6UbClryO
Wv030pHIydTUGMdM4BZm42RfDrgR5SHxx/AgkZTXYRPqwIBgKKCLp2ZbmJUhe1oRjTWrmRqOu/9r
6iHq+QpchuZ40ltsDVq/yJ7yyCAk8t68BgHKtsR4SX9+ByGveLf/dXUe7dhX6cwjIQ+OOwNfw/f3
mvDIxdg+AUy0vyH381fALg00uwVj3GqSWl4X/PU8WjoF0p9wnvW4Yp+pAgTklLpMCO5XYGwZvbBX
cjBRB2aWaunDPzXBXy6FK8/nuzIp2eVFUhcROVDuyQX0KmW0DN9SnqZUPTfmdNTtYa5PZjubHRHy
adyN3d1BZ8pvhZg6MmL7O8XIbe1yoDH4K2Pt0ZMJdqReslztbdCQAGLHNloJfGlPaZvCa4SQQMk8
xbnDk4HXgTF4YVIij06xL/MDADsR5vKWh7U0vVfhy3dMOPdLmxh2SlVCkg/vfLyi0vXCrrR1hhUw
rhhOvbeztOLiZL9enbeAOEr5MiPqgWgfxMPf8jxwnVNUG0p9Jo5KtMBHM+z4oxAPMcVISw+/Vijh
eBUG5pTrvttuIWCYszJv1O592Wo167FLDNgdOTUanxFJJ9HZ2MsrZ9hYDurSvAAIikQaYwOefsvV
oNTPckg6/ldp4Iv0CVA2+wSIZhvkrQPUdbeSEF0ccieooyt205BEZcFYA8KUQxHjY3Ql/SKII1kG
IFnyL9cYAN18eAWXzSpASJYYMO0/e/vZTiFoDu+IqDD/NIF/JZ3QBEHbEnF/BFp+PQ4QMnH0QPj+
ccekQZWwQZ4+CqNPyCsbWHDyaC3wcwRmk7KODgxcWVbNfM5edPaMVEYg/Unh8G47uEF5EBgYjsdN
UMOjD3teuQbIWwJtHVT1iA3SQs5+gzo642oe2jgJMevqyo659Ypo1HbxGjAQ4ubSkmgLYoWRZbOP
twYgDNUVO15TJ3EO6g4nlokQTOU6PpeJS66GKQJu/vMEPD3WuTHFymf7C9WdfdudF7PhnGlILFEc
6VKlxnVDr6+bbgn6DpEzRy/IPLu4xPTVNxW/H9ykwhUNZCBv04zHj/InzMochoWtX77zVzOytOFV
TXuFFo7l3qMWOTNsFR9FCCkVjidBPV/y/Nt1J54HMgyB7yA1HrryQp0336/in9PXEVOtkwuLiYWj
r5SOMVgyv0prNAYx7V+VM1BzOMQk0iWKcl+xTxsKDl4AVjs+RKdFtCq2Fw2c59LLsc5WaD0Sk2Lf
Kje3M0DZzM9bT7IY84gI32Fb809fgppgV6OpGtH2MOMQsZrvZZdrz3hsw/lMoB4njVvpMbfiNZaO
X4eu9FYRMgvDhoNO5P1edVzJuTCjUL12wPW9YyiXMBSZVEnBDTjTQNNC6xwa5PPv6NgXSYOjk7XY
rG0h33NgijUzNqusRhvfGS0B6kZzXp5f60n/s3aKRL/rzW2lxQtNzuTKaC2UdEwXqwOkkZjaYC5f
1DLjecXi9NY4e/rYSRMG6txJF8aYWCbXFBJSs8ui3j9d58lwg31tU+5rV1Ep51ICQtEKVzyv4tu0
qQtYT0FC45SUIrHIbEs7VcvVoVu+lYdpgJiRaXynrVs5LXHjvLR7pbOG9/gdEXej8ezpgVLsZGyE
qRprM1+nyxqP/wyfjzsn6CH0A/bLgV6TWiBIWEh/lyYAYDTlP1L26McI4uGU8Ad6idxJ7OHMtC60
siEbVrWR9FYY36k0zM3Sht/9pLZSpUsVR2/pXMghMk3gjb2u5rIw2tv3OD/9swtBO66fpqv89XY4
lNeBqAXYhrdxj4sHj/jXPEGE8DiFaPw4eHSF6w2f1Au7zrrwSBH1LCblkzcR0izaVd9GLxlNCBRG
IM/2Vl0eHktaVJZW/kgymb6Vpx9o4VSxks1o9D/Z6srBPqPTGWM1+BU7T+LETBI1CybPQly+Ze86
mvECWUn9teJqcmW77wc3ek/q0HIyX6ouaGobvw0xS214Vivf797MzsDAMyirWiobRAY4m0otfA7t
OFUxbmUGXZD0fpRraykBGHfZnaaq8jccHY3BfSsOT+PV2jIcWvUFOENof2D35iqva9JUTZ33PUTN
Axv63KPSVLcftUkYXT8hbim8k2CDCpC/7YoFi3PQTMjWd32Pa1g4YCNsBPI63WxES0Qfr+GSVinu
9o+WN3UwOZGakK7bJxUjRXNmql08PXJbq2mXoxts+h3CqKmeH2A4GU17VKp4olryfiAcY8sQk0F6
F8cZGHHrjmNAZQToLTa++L9w7LJ/KJkKW/yCcVAiVSFjL/vZqBml/MUa4mJSe0dz71fZ+Xfh5QCz
aSrlOZ7ULc7t7MmJTwQM8ooYAaK3LyxvyrOrFcmhrJWbfAFDSyYVcq0alqGufVp9HkTXWN5azAXk
UOyghJkGrzZ6C0KdwEWVxgy5w/I6mXRjWTmbE7U6qPrqhIOdBqXQzApypQujAo7oXf9k9dD08Qqv
SdLuwaCgfQjkzU8AWsLLo6fLxTmSwZIytaBlxTBCVnoPJGTkUX/464BLcEvE/6dPPVGYLdkpWl/e
nr0Zbqw1QbF0Gm4g2uOAR0k8I6AEyWDGQrGjg7s9m3/UZYCw3z6bpSQSvHn0EK6nJf8Y8n+GKAhV
iaBokySZrPSwTuwPPMq6YMVIj4YMzJBoftSKit6jMsbYNeTNyu5hBHuPVugxdB4kjFFf7lG3/Vh5
an0HbkQkzPDU82a3Qv1LBJLSE3GMGWI4hKAlbi5hUR7PF6nFEICaUMYYW3cHbGRJAafLf104Vcmc
SZAddUW7jlod+jxibjzfmrXCpJiungWaphHvQO9pSvImGxGSuA6/0meio0B77rglpvSUS0+A1fle
J5Ue279Mipi/5d425+hyCMiyPnEiPpC/OCPoy0wEdCda3XMYY7bF8W4jVW2ds5jec2lNSk3f5jq4
XesFkoC/Wy91I74t1WEP6P08ZeopRkcR/qP2PqcxYzyUMX4JNHtNOPreak3P/SF+9pHI84cKA89h
FmmhYha7FjvFArdQ3qkRenckQmvKp7WPqCJKpjYmk9bnrFms707n3jnY0ef4V6ssQ90UMzlpnlMx
1ZPh+JBjztFWqig2MvAIsaLgXwTjkNkzzfGkZ5qGrzPz+Ye4TbZIL147wZ4HPkvqPlXGwS/SjSEn
L4+LthrSUhdAFM7N4T7krg/UbGHCOtl3Qg81IqEeRCLGjyxB96wKyT1u5U8YI9wjHAhRFTA1Psyw
xZDE+OcYUwaIA5zHLD5WAO23GRHluqB0xukY/iDjabluBZgJBHTbOpctGUYyQvA0ab0+0n/wuyfF
5wsbBKJgkua1MywhmO5TbxoMKqUQfrNKW14KqJfPwMiplxFlDPO2F1XwEubuTmOVyub3MMVaYHr0
kL0512IXAZ7DnOSomMfYI4HPmnC0+06wls6wPOXAYtRhw/sQJn6pUP+8NAiqBzKS68b/Qiq36ldo
akFCuZL1H3jBYH3zf3TgQQbbnAi+NAv6mh0hkgrxWyMB2IuzicEDVdN8K5hg/frqYpfOeS5668TC
xjZwytnZoHqyk1yLvdeWmVvQO+WjR9Cdd5n8A8Cf8gaALrlv9Du5DHlIIZuqNqdIT/GDZ9Fx4GcN
qWKa7hPKdWhLi3eK+qsvpfcruakLCdoYZfAYB+HmyWbpaGoNd5w+RzreAAnc2om4gRc8oGT5S1tj
+O1LppDk9mrXEU6pEvnmu2+gwBwKFIUKFikmPb6lwvzhIOjRjS5JFDuzpJ7qcpGZHV0a/NNMaUv1
vRUKxndPv9DObRZj/rdCDslQ43UuDKccovA/5kj/aXnWSpWyJLSicpNpW0op1M4IXX3+uA7M+jUm
xsNxvCPA1y9csCGPtSfOxXvyG0DYfp0bkUpZD8M8EWGsQAbfTpPTFHq0hEVz6igzs4s52U/XFBV6
SBKnfKcR7NA2antS9bK8FBq64RHI+UBAoGx03Y1wxrqjTrWM4OvqrlqYU7Ic4tdz9NuOxrggPfvw
WtG1ugZIm0cJ1L5fP2i44piJNndOioKfxF8GDd4EMFKfd5leVtziAR+g4RohYl0dkWnzzLG6htIn
wjRIoCszbV4SoS8hxOuBDbNHtxsoqLv6LKRpeVE0wwwK9CEsnlMXyxNyDh/jXKB/lG7OXHID8z11
xMYslhr26wkhCTmbP2K2YWv7eipAT3rUZ99zBv7UU5BXnEw/YZ0DahicGfTv4GGF4URvvOi0796G
ITyudC5oLUs+fJzArZrvcrYEvgUAfQ4jtvLUmS1e38Jd2EKIn6XN4iS2wF6PFInKutjQWgOO4EJF
slzHg/IN9gF+l6xu65GqsHwG042vFEuf3+jvaMgUFeeXkIeGnciAMcBaKRlbqSKC62ii8fofET6O
UuAMIREYWm45KPqNF/TTrAY6pPFz2Xfhlclk9zH0wA46XpE+2qIe8UllhUFlo71d7HokzRWi5jIs
LtjBUZ70QSOPQx5FSay/8BcZCgHbomkprJ6B7vSAp4PhGj/p9O1QmGoR2cd4VabqSV9H8g2/BToe
z7Oi9y0SS/mOKkC278RWL4gg8pbd9b53rIDF7osHWTyWX0Lfbul78nPhXI3Z8ARYgfK5ZQgF/xoB
8Dd5K+ObL9Tc0qIm9nCWTfrclZqywdHNR3f5bCr3i5EIPZigdKVIBDUI/52ehN5GZEdgI/U8iBGY
6gEpy5KDQ0FuJDXZn2SOHa3HpPFJ8s1JP1IixkldsosEC0gjZEI2OtsfRaw3DktK58Xtwdcy4cXF
0tTKIfxzneTAqkuvfOk8AwsyUjl3wyA54mnuN1SStwWKCFr+1aCXPcZIULYCP1cLRDuC5QCjQWX2
L3c6kM0UbZUh8NDZlW1HzavuTU1Nji9hXGUPgcgy0UE7aLZ3xOBGrbON23/n5T26fKvup7I5WXiz
NA45/hMdqOh6/3dKJI90J/1ZqKR7N9ImpjshRG1mlZ1Jr/ClL1ZFwq6g312/A7CNYNSrGSftArge
nBVNhjBlkEzSXHwhoWkHg9BUPKPhr5ciMGxfCH2Lh5bCfS5jSjUmXxG6FpyAblQGrD1oX7Q3QgoD
Zq2JkHms/BJpc2kF9UwCiwdReaAPlzOLQjyFFgWc2U10WREroXkJaoNreyNqyHZgyYhnjAcW/V9q
ihTexxbH75vhZHGOjWgaWoMJfOQWomuWIR84DhyLTcUyhJOKwH1Q36U9WOAqJ5hulNrHb3yQKeL8
eetzT9a3xdupFOEcfEdZB6mB+0vXZdk0T0suA+I6CCeErBzWPQEC3fyL6YjYSUZRoRJc6SGvhACb
kO00uJK1Oe7RCZBmU2GOb2eUzKqNWgDuIPQFNTOgM2HxODdonZOqd5ymmpilEx63aC2cSaG6tVvN
mqeTDt4Cynpr233Owd03IG/+xjNk9bqK/zGhaMo6/K0LETEPP7A0bcy/pGH+DfcI50Ewk7CcyYUK
wHQdDSv+umqmkkOFJin5uj2mrRHeVp8J3Y0+xlM4//5vzuKvY5JMEvE5I5lpwFmtQU/V9/+7i8QL
FRGBeWfPe6nqAMFFkXn42PdYrMzTOW2VRY5ZRE2eMAyDdjxWkZbyg0F5x2wHvna58KZA0E9X5daq
UdkKVQMkIB57zSpgenxVMbT+N/yKcz/Q4NtA4gxK00apXaIKfibPAOVRkIM2jq97joT8EsgM/a0O
XOkFLT80QTU0oCqGDu/RKb9wO9OhsA5XzZqdhIAqc90wnAOuQrfLZhh3aoll0o2cZcLEWSGHBIWf
D1/4H/P+F4RNLGdWtZqnIxNyQL0QmTA5Tv5s6PcTMGbU5sjJxJgUJetSMoJ2CxtIKcGRDePRTmVs
AsZeKw38vX0NUDOm8Ww9PBLJ61kShJ3tY5LSgfPwmJKd9+vsJzO0sZ33MDdG79/PfTJDh3B2pOPi
lelIUYnnv95H13cagcMAC7J/CJfJfbor/5Hf0YignwYmhA7pu5gwV6hECp0XFCWYWK+Fltis+BE8
dQVYy6OICZS0sevYWw1LEoTYoEyDVMNNgdBRFEB2BIMyLOIFEbtzkPYulZ3Mh2jFuaLGXByfZicq
c2ln9PTnPKE5owRXQ+SmoKeTnj4JcN5AyfJUt8PL2fe1VDZDfo7uOGwEqtnAaWKF6JOdQUHdMIjn
TBkfjC3Pi1Mpdrtl4iUfYwVC5NA3MhE9gz1iHB0e0sIPXrh+kEJTG8TlLfeXfCGE/1z1cdFjSRTB
ttEm2oKgPG6hEvafYKupxynlTdfW1urEPQYT+zQAzhYz4BG1XzuwK403X0QuRinVZlhPuYzaLetZ
uKDVv2GoT8fnc7Se0OjzcV6zVYrRtvTlqErtSALWYK+LVnmhgb4lOimg84WJ7OUX2EFdJ0Rx1a9M
EBTTfduoRnzKBmxjzfSjGOm2sZFzrIi90Q2nLqn4zblNL8QQDdYl5LSct2ti6OcV1KfLY8gxjho1
4XpqAgCJVCJXtTAgPJj368JtBKl8AxvH/wpff2Tq+fFfWmAFAYbK8H30chc06Ot5uBtxSVOJNPu7
OX99Jjy8psz/WTsc2UR5uQHBRUWPp7edTD1goT1zEQCWTpz3YjyEWKq1+YgLXulxuh5zKdqeHQH5
X6OPJwOZSZ3YSgBFG+pTrkmyPPxAcvYq+nkIg2IDWnUK9Ox4hXGcKjFQ44zQ6nmuiO4Oi+f0civL
snTyxhO6hdxkXBVN3IhCKv9NWA42QVVENd93mZin9PEmFstf/aYl5HVjX1lSjXmiCXN59qh1aS4l
o8HM/VkId3JlRfVKJw2W3fLsWkrTwdVsaEU1GD2r2b1OqRPIli1m113EMvjvdDjZEXtkK3NrG2xY
8LLHWElGnc7B5UTyHCgrwnX/si3WeayiDLzql7fgMrlxJNT/8KI6z89vU/Sy/KaW9qsfxLiYilCg
hxjDXrztxnFv2fvmZ6aOijfYhTVezLAhAt/CGvGEY6CyPGQyawmzungMCQexnHat6AJKYvBZaG5j
AmRxUvrIqzVMZ2+Nl9m+saCtCF+o3gJAVZiVHX55UinxbPzVXBbyqIJrnJO4ZVOaWcdLlSosOF/E
qFrFFtCshsER5fxFmlYB+SCyexNtO9fQzN8x3BROkt8ZjyjzE6myVaQnY3f/xDJJOP+nPu20AgY9
QsrvG27y4YxNgNwlk3F4YS/lET0m5fGcC/oCB2Rg1BFF2gXEyynyeQslm1gJVBEJRxkZi7KjVCgZ
047NVongBprD+t3NmtGq/Qzj8wFqXsINTLvvg36StkbmikibVLXvQhpz4N5Xdhkockx0L107ArCr
iRvSQofxFPbMYU98qyWrPcPlZpEcrpm4ldmFqAcvk1r1SeXtGDmRN8uyFtL5G4ZCqPumhp13D6Mg
NafXIkjKnxL78yt5B1My37tVkeSFvRO6mxfgriY+nGoqS1TujxHPR1kB4bmO7MeAJtguVpZu1ZBa
6n4uY9NeBpJsS5k4C9kW87o31mPgmcz5GyBLXQdVtSPRipUT8vS3ybX+2eE7YfmucUB3hEya6fIU
pbeO+y1xC5Gm2L5GofjV484p07sTaibjwOcoSZSkvudooNKtJAlMZnjkXsKDToZWM7x0MD6sZtn4
Y4U9P4VFJ00gYryyJ0JLi8p+wei4xfcEK/z47RitGorY1t0BvRJch1YZ1OcuCGQsjXVHieadwsT2
JTWaiqWjO3XiGFgw7yxj0n/kus84cvqwqp9FIAkwG6oy4SbsLIt3ErZ/dUJAcxtarzpCROHaJXF4
mhHqQ7bRbi0U26Sed2IoT37ELMXECGLNUWoeC4VX5bx0UMB3tS5fHHFEXFx7LP1KIp6Kl0ANPzwv
VCLB9B4bul/IyQvEai8nuq8uWXWwxWx/ryYh9oPZSWQ/MnUPUkhzjqNy0eIQgENS7Gz4JwN/YaP2
DmhUVrMn28Tv5hCc5e9H18ou5eJGiLPrS4XYylW+f/unxcvjFts32aObeuvKCnzlHcwy8fCFcBkN
6gRK8LtrEYRNT+o4nU1Wrxoz/GyhSGm5/wVVj+20zkosHzY2CAkP4s4eozzNU2KSUPTkk+lWYvlV
Pzqx8nNrDlOzXdNwoBC6XxoydO9aDe1knKVmYtkIiKFsjlvowiSMCa7aGhqxSHlT618DLIMAH1Ot
1Mj5K0ItcuTPE/sg3HmPf5K/p/qswoGCdDxGwSxkyrsF/Auu1cl2Vli3ncz3K+yPWU45EjzPvm2s
JD8xd+k/p1vdZnLHb9EEyfpFjW8EppfDyPNymlggI2r6W8Qa7asdihhCqi/zp9DGqU/BrcLS++kl
+ayNoNbqBh2gDY0KLfZCOvMPklVlQNcX6Fi/dMjlvOVp2fjexMmkBBkZAQfRnFvXQ8lKa0tW2tcO
O8L1XWnocOrib/CcKe7NPZqYG5YirdI2rdSUIxRWka9QI0oyPUKqRzaR7ttxuRuQi00f5acZk8gK
+gqMlFG2xHog8H+j0K/2fJrOPT6DLb7wnYjLRmZbe9fIqWvJuJxW4qM5nLaNEu/RkYr26vmgKKuL
I+9CSI9cI+ofkxdENuHQwfvOAY0Z/HwxkEGIub63jNHVLPHQjePFooDNbFdXCY9283m790tCzcsW
Q27LVxy+1XYv9he4ojBxYUgk97mIDCoSlmEUrU5VDKFT/OYUyeBdcvZqd4B+uQLGIEZVAD1qJ0DN
2nIesrqzfGGI7WJY9vgljCpaVNuIpAK3XiBvHTH5jYuuTXtZRBNCwPdoAk+7od3ud0DX0RHt1eUP
hIy37y2n1BodsbJfjcLMuHdIEUuDMYDTtAx2ZXhejl2XZHuwvw7Tw8Q+X6KPX1qvdyVNWNiq/gzm
TzXe8sCkHjIiHnovSkRyWNwOTUIF9caGTPIguNOyBz5mli+isr0E4dBISukH3gXC9KhpnlvREbSA
cxKOTy1erNY700B1ofbDnl4pDwPKYvKYFth1rjtiBZyN3CR8ocdBZDIRbDMMX2wKe66h+C4ht7h8
RX0VvOlhuS6i71+c2mv8Wi0UfKxTs0i7GYUH1mVXMCYpUBLU/vsvs7bFwXWUSprerm8DYl85wtmB
H3AbIVsPdPLZOPsD5ND/ya93bxzX0GHtTc3bQ7Vyq2X8zKYCWZ8kPtvIBeiUa33V8oS2Rb00MzhO
M/Q0F+k6h139HDf+EWfiCm02oB6DnN1yf9mBaY+YNpeNj+LFeME8GQta8RMKJuBeScvFD9fx1jvf
M6rGyqshKK59eIwXSGI8Ryod12JQjrmS+pMWYRm2yJM0NnhzW2ImSB3zsEJK0uK4Rg7JEzEdEwSN
yPTJO/1UCkkz4F6woFKol8CwWBAuD4/OqL6vRgkjx6Hc8cfIjo4E9XJ4+eo6AVkmD5y19oF965sw
J9lDtH753ZzCVa4B8ohh3UEXTZa37w6YaQNdGXGDmpY7EbVzYt3cLFDtPsvB4OXRdACRaKPFVReM
NuX4/jPjDoW+9p/jQq8S6Dg1ICg6CtaV19SYYY8tbX5LimVSdRCKYFWFgS9MsnSFivLEX2omQ4ya
sxTeeK5gC+FQ4OUHx81P1zOP+CrwII5MesQTm+i4HznbauwtAAimvXtQJex+wm7IUzezg93VAPcL
2aX/b7bwpAMLpMKu78rLenkWoWNQHeTRFqK0iobvihv3YP28dYnNDB7s6ZzYgPlLRdHurlrRqaGO
PKwSRYmpKPgwylaS2nha4VAPn9YLNM9huZKgCDqWgpTPEIMEpW+TyPyZ6dpQAXdAJ4BwUaxitzei
Q2/2BPbbAZIa3TBO1DRtQfwsx+/CSCGkxjbDjTSriTBqKzXHmA99r6xV3jxqjzkE5hQE8D2SB+ic
e0d+3CflMqSKKIxlLN3WHAiWJu+FTbyMxyJ+5625bIDSKNMh3+Len3Ilf/pvujFHuRXMzw+7WSFy
UPbvRLCFkoegLXtrbAiA0qDx1wthX5gbcVoERZXd6S3bJgdE5LV/A6VtkSCNBwcxlFVdNeu9ESQZ
dcBezjl5HPvAS7/AUHn8Ox0npoTf7+pZ0/sQpHLADIM3rUUEmye/2aHgI9+okD4jXqxZZrUPmQQK
ToBgBYaTPE2NMgLez+imvcA1muB5e9pnJNDJah+88uCGpai5ioH/qbu5c3fm3bm/LmCmvF6ub6ny
0eC9uUh8l3mtsqZlEzci+TnTmDRaA35UJKUc973rYQIE9lnDvpeWyk3MHik01qFjxWarECMNMksu
6kfp3eJEVJYOP9mYx+Y0/6TuOqSZeyKYcwpywG+H6vz2nApnCnQKwKU1TeNubVXTEUSh2xEo1bfk
MnKC9QH7SCd88AbqgskXpdBItoA+rmjOS2+6PuLpQd2jntKyol4BoRE8zUVlWJVTqJcN7ZEk7woA
cvjxv611/I7p4OFmTRI6nNYaX3mf0qesSLQd90EGP68ivIKonU8KxFxQ2eCl46xPL8L2NTYWXPg2
/Ao8N2hgkGzDzZJgbxvTh8JaOE1lKofXjQlHC+DtslmWYyfFipQz/2zb8eNfKCFR5q9PCGvNZccj
p708tM5mWIzdhnl9OQXpWyttm9UqMOJAPbny6Ofht2WmktfytywoqzG3dJAAp/IajQstjwfc+br1
bZ+a2FkL9uckNrCPIGfvSIv/hWyJ/YJE+Big0YK9h5MY3DigREj07ZwtcdtSM5lESbSikxf/UD4/
ArssH4Sg44gU5ULlHq6Si2czTSGmY4XOmiQiqpzb0+YqVz/xm79TeJlxNJ9BxEAbiPccnjfi5kgR
Hh4f8eOCdBxxwRHl5G54nJQ0p1cG45tvRdlqhEJWAybk/0515quB+QRpYU7H64tOBbINLfAuTE54
0GzSTrMoB4BXQ3r9z245S+5RajOeizJS8CC9Rl/AAzKxTSliCVsE10MbmbJlobL/bGrujXgf3hsm
OtzPYQTA9L8/0dUIVF94cJo+dIxe88INwNech1BlZzVZ+bboGDarUSCBLvpc8NN2qEp91n621OaE
s4bIF0Ok7ryZIs0xILqVrBeu3MyU067nAqR0hbEXRyk3qD0CZItxnhxGLORWKcPwX4WGHYXXCvv3
CejxONFGgUQKigtmtWpyIbsKddKVcWgDGSby1ikeJoUkDJZa2ui4h0aUegei2yACTLa4MB0rd/dq
Q41LyuVSAERmvNH6XMSXl4vtIKbg76B7nqGVYIzQNyqhGCPcu+IstHsjnXwOKxWjZjYA4Ns+Ug7m
oM+lP2sGdFQ1RRTOaFNfuwpiJyfHeGo1pfHDg5TMQ0EUA2kaobHs5Ad3nm8HIeEl+29rXoUJJoi+
r5gn7IeHR779MknDk9dA5KcY2Skn3qmigNnOrW+b6YHrBmJHeEe1kbetU4VSulzpOsm3bohY2MVx
2LuigeDuaYRu6bJQag21pkDzLteDG1ajxbMh5+tCFz6qSboKR94tCYTk3Llq2TFCvJCBFNBJCfR1
hHeHnRYhTj2YZ7gEhGAAnpZpLpUxmFWS131ydFSI93ALmxlickXgqX7xiVDyzebUQCy3JXOEA9wb
dppi6Kf76s93Nmme7W4vc6QCBDoBV0wp1oYSdMnBAA7C1kp25m5P34Ete4iq+6zWqEp04cmiRgDJ
p7le4Ug2kvcwP8Jxy8kx69tu6KV8f5j8AwqqzJ1BNcGSoLu+O+YyrePzO6xbNqT2JNyPUcySsfjr
xTi+EqlVljODLGxnmGaEd5YURI0E0YbVW/nrlNCgWu/yN1RzJRj2NoMAxgIagu2pWVSmAppPhxrp
w2HN7Dz1vTS2h6WtzaZEKCqAf+R4qtyc0UBbb5xpvU/lJtuCiZ0Fd55lyZxeB6lKR6hNqJtYZUj0
U2WGy42K3s7mvkzA+2y2Q+UwCP2ipy0ryOENhfzUjqvR4GdspisClgiFvC0nehipcowrQdO3zr/v
gndLv1EA6ellph6Gph9qYqS7LCFA/wOPeoej1/gwInMEZPba1htnwydi5mCkskxA69bNwzBCm7Mn
57LCia/m+h+bLtg6NBeyN7KJWz0iNfHeojJbhQV8BZVIZK/mOfSqdCaYmnSdGgew5Ur8fbdOVFcN
7ThPSR4LBSOFC9kx3V5FOVzYR38qYV4XuBN/bTc+6YMP6v9AYucwXOTKS7yaTvTQdN9J7rfTdzPT
wb4UyQzAIQnPLQJEBbTo0OYwC8U7yfnGJt2kMPbdJAduzFlEozXCJa7rjqS7P/RbCmhDzCajnzHA
LZjGi8i26bN++eh6GFysaZwN2xaUDsycR1po+NS/+cdGjM7HCEmpzubQZTUnwKYScxaUvRm/r9/2
t4c3NTHIX2EiFafCcWttSXjq4TEOhhuoxwoKBiwEl93Pds3Z7/g+Nrk2rtQkTZGTHc9A6iwD3au/
qEB+qYnxIyX9ww3K8Ebky337PPPHF8ixYuKvUkkrKU0gyBa8rvM+kCCiwD+v7zyISWlzxTGLZZ/k
vSO+BHD3QIltTP4GUT5q5Dyiq1AoAuAPPZ96k7Oe4re09fcH+wumPypmjecKtpYWan19b+6qs+mm
VLJvFaIBEF3sGcLg+lymdkjlBdy+1XaegoZQ59oLuY8w4pq2PiuxvyBJYy3HteuL+8R/5rSX3lTh
F1IYQSK7SXQXqF1lKgFRzBqGGmGBSBMM1kaaS0FMFCBkBkHH2OSL9sulVQvUcBUNXP9gPJIRdMr4
bimnQNHcHQyiCpg8gVJve3KkPMpY0P6Kzc/kUlwVG7tUyIFTqDQKtkNw5++cNiOaHY8UNuSy2VdL
/h/cR5g8HEdbjP6rGMobgI9JgeFKRPo1+IrJ17l7iU1BdlWx1AxD2S547cqzusz1nuKBW42P3Y7w
mCu9fsrBaJkMh/HiQSIJQZls29shlHZuJqpLkU7sMGSw6Yaps8PB5yPASffPzYHvcI61sR5v+TUb
S5kxyKVbn0skc7AekLNBh/URSMkw5+lo6XsBpp6cgFfZwRRyzWtHxSBvxQVrXhq9VCbZ3fbGXiH+
Kr6K0oitCBz8smuD3S7GiTU8iy+1fn9AOsbgSEcxomHCMgSX7hrJhu9pD0kocaDFCR0N0C8LYh+t
4Sbo3d0jBEgHqO4SLQ2098C3LpUuzzKTIKrBSHfGFUz4Gnv+LOe6eNj7CnHZsKlJ8ceDlLuEcreD
P3dj84aTqwsFN2rUmPKkFqLMwSNRmzLkegCAy9k9O5GqplJQdQLpoq7bOA40gfMh5UlProunHiVw
AK9K41wOgWcS052aK1elhexMIlxQfGTHACXSvGcPE6oYsV7GPPmMLEbrFmNOC/Oc8rRJwit7K562
xePzI00jgOyrOg08MNNiSdp4CW28mkiGakG6ygRDy0kJy7WFR+2ILoCBSdeZOOJYkdaq9Rmg+b8x
XAkeQJGVxsNZSMvRUnH2g0XRBjHTmutj6GPgdZ7Hy8mtCHlLioarfgrDL+xwhrO+vl6bacy4+Mcs
dPN90UzCpTWKnRPA4xBiGLiln9hLpa1dg0BmNJO2OjLaFYKfLek/yCg+jl+fheIwO0fIJDB3bJwH
2CtKOzE9fcJ09L0AouEpDK3lsVvpI/kY3MEuaCV2xY772zay55fyM8SZe3cWuWcoUAz+LTpMVZcm
eyJtjAqLy3nIbZrOISgsmfdrqjyzN9hNjFbe+6LxC7Pie+Dam+f54NGOOzvzXCUaPZQ0xV3dSKmj
8Yzf2IMt++EPFkVGT/eTheAcyF1UsK9QSMAX9R/MO6mOZS6Ibfadg2OrNzVa4mIvSsgk5SqDORyT
0XTvZUoTpoMaN8EkwlSLPYohHinFASivc4VWcCb0+M9+hNpACLiAIdEpifAVPD8LWE17A2SjcZlq
syrnzJgGi9cEq0Dy+/kFYgxpbKJhuYpqo5Lsn9Cd3pt4q+sx/E7M3yAwOW0u2nKb1VXOIje98bi3
3KOhclYJ/4+MMHGcQgeE8fbnyiLx4ig+u5ApWHYnRggOT87I6GxL+WUbEPdu3RCL8SsLmYR40Z90
raFr/DauV8EJcpVR9efkpwajJkH/vq+7KXBxB+jfv5/q+d5JrI/AtnxwpOeMtMjYL3gmaBYm+Lga
kuvuX0PixP+FAEDNVXa3LRwmahIOErCb5kJGqvOiVTXoJxeHgAeqUUoEddIeg/naoRioD6yF30FG
ufhRDpoZzU4wb77PLt3dGmLf9WIdvTNbRnPj1XcZycayxkmPrqomqNSHRRZGXYkc5UFtW4QwELYe
+eiNKOohKC2ta+pNf5sUAQSPrJKOGAyuvGoSZEQNGaq3CH6kI7cVyF7LZHQl9jtilv/CssI0+C+W
pR+zBhdTgvUzcby2CFCQPPTkzNT89uT7EiMQigKNeYMIaTSr7EAy3nfGC54dmsjBlPAHFwy3+AGV
XFvIzgo0wfs9VEQYIL9Wwn80K1ne9Ms7NcJcekQE/PHI4GYmKsNXTWM0bGqHB+/N7cUYpxmGWFLa
NdxbR+Cpx68NgfdHY8g+LykCgiOJlMBsZ342E9evCiY6tzCsz0Yo9hiVmI7iqwTirNBMTfAkJ1f4
EiwfgChkKhc6wNLEjcvQGtYSqAWWdxnESPorGTYPG4l8a5bJLUXr7VLPA9yADyxRpQPEWx03xptE
qsyCW6iGKMtmnUMf9yazt5fr8FdUc6Sc/LexaWQKO/q6S6vWcbySQL3eLeiVq1KxA3uSr6rt83Rn
9h1NSW52ws9oGG/jDTgzNJKI7IpSuFBNF/njmmrG5oOh8jizEBLL/5rO8Noq76UZSX+EbbPBnzpA
FC4HdgKOeiex9C2uV+qP3YODHkT4MTyRTSbre0/8/GBKZx9rVpkxMQZR9DKhsKEimyfiNBeYqYcC
T/48QsaQR6DtcW7QCGuqnYtq0WP0pDTR2l/PFBizDuGBPkwCi3r88eYkrv0QOkyYv4rv4GlC+nPf
t18dlV3oNER1ScxaXfwN+EJCCRGrlVgpu8QIJnvlEjw/93iU4IXvzVMH9ZUqPRHzp9MtTI5xHVAq
DwIvBkMlibIH83HUlGhhu6rcpPgG3c5fMx8GYTvMSKugF4kNFTST6VRvvWeMKsP0hK09bg1TUksi
i3LpVXFi8A4nBYc7apPb1oQIGJm5XIe51CTcE6Ue2e+Smf8dZFuG7Ql1g2v4en+pEFf1IZ2stYFu
vEyiS9EZSutX4hI31dw9q5faxN0pxiPXVDmivcm73HrG9BCX2yppSgMt8dbQLBpSsgr4fGZxxkso
f4bCMXEORJ3YVKj1q7ZGKOvRTCecJxoHMs2RxjYbAMDqRjOHdoRbB7B8CHZd2jMVYpjX7WnlV1yW
RcT/06Nl66TahHTJ1NeYbZbpOdBsG0+MwVC//GM/7VUDaWwmFT42OowNmP5stjotZfEkThTeLqSL
HDdzMr8zJqcpriBSFxoAgKxhPZ3K8xc/Dt3nXJpbCC+jBLLVGkLVw+25rI3JwpNB2cRcYdzvRQ3l
kRp5oM18CNXUnxBeLxtq4S/2i6zedaD3TpoI9BQfHS/RzhEsR9YpmvfWJholeELeuK6An5JGD1o8
+Rx9Hn8gm5kpeslcK7iXJCo7XSILuQuQKBo/T1SvJKXXrkwwpbbt2pRDk7G+xGEMExvdQrhaHnVs
u18mlo8kbyU/bIRQwSc4Dvx0UhL4Ua6JKT9vrGc05Df1F/SFSu2/5FOCzPiZB02MegH7tf/F+Gv6
NUvuVUGEflZ08a8SLKZFlcKZtVRZSqIdHmVHPFAiA5Y7n1ALutK6OSi+eZTEMjGdDNN3yMrHnhMQ
8PGThv4mPX8ZPwaNTlRiyYR5he62kuHFfeclouzDRz57joUXVYKpJhA9iDbm7Reis3+r7LevVTq8
4Tzo7Cc8bqLVo5wmjR2GizHll5ilzo6LpQhhSxMrjOmAQLrrxpDamwCesOQanBRZa/C7NFWcx/Wd
L4NwtLhDlVTCtpyNVbbOsNlDR+XVkVEO3fYk056QlPVzMCVr3JZ5yFzh9hrFkvdYGLgDUAuzsJaW
CzjqVBaXZoB2yGopKf3Opc5ljzZoi0Hb4fbjmrUtQ4Gu8ssfEht13zfHn3bFS6ftD89Pl9OrIcWl
SUdc9R6g955RvrqlwYdcg15TSkkt7dYRYxm1sjarMHHeZ2xQOnVzFEope3eaN8/PsMir/gxYScxS
yBjXoyJdr+ELQIHq+4SUJgqRyKLAYNp90co4/JUAHMwsPLQT2wEMu7jUtjXi8y0MuwGETCxqOLSb
6oPk24nt+DhyqU5fo3vAPTPIeOoV/IVCzVPrr6gTUshKLYdCbg4vE+KDAuPtmijvTBZ9Oew1Az9f
jBn4tiYSyptmC8NZ6M6lZlDxpOdXCXFV6mE6hmoJBLc8u79GT/uzC+LwE9AJCoZNEwigxc41PC/A
DUxu9LdUv6zdxDJD1XdCqMlAdNAL2+x7K7ebSAC8PeEhXNKa6AxPcpxdiiY0c9Obz9qoenn7dryU
EpAXlAeH0cHo1rUwj3sdVsmZs0ZmYZ3nZtt3CM/nZpLS1l0ZA9YprQAqORe8lNZm0A2i8FaelVwk
VWsLC+P9tat/OOvcW3ORJTAf9UQGZuw/9KV45n9DF6ggGChPf/PZhB1nkVJYUh4cJmuJs1gnK4Pl
2g3fBOe/4cg8P6DHSwNKINlF2x5XYasBdT7kNUsuplaUiICIWtNVqU4IddEd0gImbHr1wEQmq+89
k9uUdWg13yIraw2cXlTVypU2UJd/BRhKChd+b+pWbRn4xQUnMCyggKI54QkzSb4Pcf/P1VniLQne
mkyM7tJ2LC5hXJJtEI4pXAKZpMOBVZxxK4jdv1Gz8+zPC3zlryDvzaq+lML4Z/NpWJdxwtf55UwD
P7vJbcuCvSJPjrm8NnEXBtkHrd/v8t1hfRtr7zOCDN96Sm6uDZcsFrHEDU2feJdk79y8Nokxt3jv
wmR9Phh/u8kAETtPqecfMPjYICPLtxHAw0G8IjT1wZLqmo2zAuAr2XM/rt0Of/0wCU8iPVMkcQeZ
Kiu1D8otF0k+x4MPpr1yM9FRzgNabUbrac/ImYOBPVj3/RaL8pnouenWER90q5IcAEKqpq/pfRaf
zKpNHPXUVBPFZXm+koBt8LR0rKido+4saDtCnxYOjbVsFxMXtQIBh0KlFrufC32IBKHxQuqTSuz7
rURtD8e+B3jCtn9Ma/DvVc2q1NZ0aedX+NZvYNBWr+0KZwzajMDhhX08mLqfpnb8Gq2PqReXTpyZ
zKdBjpi8g4cbON8MjzkuhFnK02wdy5p3jit7f5vl/TgZ5VLNHAn76UzUCnUS23aX6pOxzwtioDCU
2FtLQSNHyOqQliR1NfPhx+2eDmayZenxKFeP2QrehEtC++dpgxOARiOEuO4F4vb7Q6yC3ezs02He
tHKq/RTpWPz0OTDB9LV32LUNcQs2dZvF84d3y9MzMOq+shkRU2IFXYlbukwWZJFhxZDOhGzmcGjn
U0xN4M4eB/kQKJxjJCwvWwdKQf6FFb3BBh2GGLHewnA2PbeN0zuIu3rMJ1hH7nreoXvYP5tLjQzK
VIMLW3heScj+XiLSByAOhqWjB8RTv5KfpF5gA+u7LhnH1lstzOwd9SNd5jkdDmRfPDN5siTIz7ub
v3lcLlreqffK4+Bebb73gMQHkgNc5HwXBme8DAW/pdlWnYeSMnkxw1O3tAnJBBcw8NoXX+xt8V17
jboEXQG37L4v/+NGeRD0OtjTyROnpZrfXLrAg7Q5l0VNuDCqdgR+fteDfzjma9v81X0tGNobydEU
tQL4Luc3YyqCaYu3NB5yx1+3WpDanpKazZ9dH6zxG8ZVn53psmOABUD9JaARGDFe1f6mkTvMUi3m
kd8DfJvVYEaMJLWGm0qQ5c5+ufPfUiKeOkiRQRagJPxh7JTmJ0YlA52rgQ2N0bkCCxbZZKp24F8p
XSE8YqlKNot649UBzJplu8Ytf23Lf4U9cp6Y8LULqVMEDNI0smtWZbBDx5/y7uU9369JHaP1klYI
rxMA9ChcIfD1PaygntuI
