# Supplementary material for: Computational investigation of potential dosing schedules for a switch of medication from warfarin to rivaroxaban—an oral, direct Factor Xa inhibitor
Source: Front Physiol. 2014 Nov 7;5:417. doi: 10.3389/fphys.2014.00417 (PMC4224077; doi:10.3389/fphys.2014.00417)
Supplement: Supplementary Material 1 — Information pack including specification of model parameters and codes used for the reproduction of study simulations. Simulations were generated using the following versions of the BTS software platform: MoBi® 2.3, MoBi® Toolbox for Matlab® 2.3. This pack provides information on how to download the software, how to re-run the simulations and how to reproduce the graphical representations. [file SupplementaryMaterial1.ZIP › BCM_Code/PPPinVitro_3_Files/PPPinVitro_3.sxml]

+0MUTyYGXr4AOvs1WCNivkwyhwRpVmRW6a/qrmc4CmKAEWEvLz0Xn2V6Dg3o5voIG7iSxMQMbybB
+SFuh5niAfQY3Cy989OWWu693W/AW/8vN/TQdLERp4bLO9ZDnHZiw0fsD5xFi9rRUYtMgZ6UlOn5
ZUezcL5bfT+Sbgv4O0L5OB1eLno9SQBnHdgKso1hkcKgS+QigjFQYxUnopzJNzyGKDR391Jcv7rq
8GqXs/M+d1jTOQrGmx2eYqQEk8pargxuab8pqpVyGHf4qfvhemOmK8Q2jLk5RHik70it6yCeF3Lg
JH9ycvLXgCNcKud02aMjPyCL75+Psu8mS9OwJZtm1bJsZPA5TenFgeyotNsZlIMOnMOmZ7xc25SV
fbz/HvKDF68pv9fmTR3A0ObLGbjE9nYMHy6i0MUhaglraFg/AcUfShIh4CoTGtKXJ2YZXpvI9Yz3
5M0mW7d1p3zSHF/7jmTvNj3RYVWuJBrY++wpO6LC54LNgdxvcnYHj1d7cESTXzPrHKDLA9O2nR2R
JtM6BbJ1cxn8jrHgspAzUEMdxth3xI/usJXv4t/5jvxJ1fOqCDMsGgYNIo85tKrD65DnazSwwvMO
hZdUxzBxjUP18E2BY7ZXklklN3m0yKSw2c+48/8P3qOe8Y1RrwAHemf89Q28cwqPMXtj4hViUPT7
4bjTiPouEJl6LhrkfRmmHJBwSZ+It2VWBGm2NcTxQvSvExQZwjQ4u+nMhxFf7ZJKPdJQeSrU4v4Z
EDn2/GjOuATdLnckH2oQLMTcnQY+mbU2yMpIqpK1vg+T6/4WKFhc+4JGquNULYcxYNY5JArn771M
gwp62KwtNt0lEPPlukN577pQ3y4sDEYO2mrWoOwmimz/Jw8amSA5h7t+kXKKaecwh5OW5PhvOjWV
N7M2pCRpqXOWaJmEP0rFDROLwfKcry39HLbQxVTLnpQbEUBXSZAGDn21xdcslH+a9XjNA8LfysLI
e4z6H6tLR/YwVtPRMhpZAgehGSqhjoY+LcQ+o9NKClqe3O4ajxBOuizLfZZvkj9/AqCvqwAJ+F6U
1Yi0zVuisfpZefvNEAqhgvQ+tZ8nGQoJcrEv/gQ0rZIEVFiK7izrlhTEoYFLu/NGGtDhVkb1BKxp
uSoZHOJUSGTFMvxunTml+46qTqY7e7evpcB1aYmMAMfhrVG022ZWiki7l9eZlHYp3CV4Y9oijWxy
bd94aVq6yNm5B+XUkx96s3V+4EbDCbCjRYMVX2iCKopgiebn/0gN+BpFH6DJQ11kunG4/HbreV5m
tC1bkQXeKPT9rp0uY0qareFZw2k+AYRXwbo2IbjMFcqFFKNhTJAZvAjkdvs0FXtRgpp/U2CG8dgX
2C4Ojz1qvUi3RdZqy8LlYvuM5vM5+bGI5azNIagKat6lJyTMC6KjsG5HuOn13dcAmjuPBodH5geV
ufHpZ5UIvc9NwBKMds3/G8Rp/QOsFvAmveF2XojEdwWvP/sPTlrKDHJbP5nY49y/HLpfmvuH5qY9
NUiyCev0c+WNPLpIpNxE33Kehw4IzqxrDCb2MUvKbXCmkDj3sxAcIyrjPQxGaU0FBIAAr44kuzZq
Pjrc30nGT5FpSSvqScwacLYm1dtzR+nqFKoXL5d7N/Lg0lw8XJLXJ4/wvRBrfF6uySGiFYZI+lh9
cfPebbflDvdjs0JDuj6fIfzNcvqw95Jp3QQNDPaxFV4MRiQz8KjmBXoMIIOzrFyZSjloMCXriXzr
EaFeLG5/vucJx3hcL/vD7bh14xTtIj2T8uX1ijWoOMOThGh8Jfcgr6eas4NDwNmWrbUKhWUJKXvd
cy93kkEu1wVO2gnMQwTmHqYQ5JDvUhaOWz/SiXZUvU9QiSyUHdL+k2T7hT8lPcUX+heMplnXaSYj
VdM+eWXv4B33awB0Wn8ZWb11xoqg79pvfgnd4OJ5V6YtJ+hnxxWDC3+IM3H4Hm7jByOS7NE5XUZf
LGDllxEg/Q3NGa7aKj3eiI17PbhKtHSyHbfy67UyqrrRqhGDfmbi1tiTap+rIM3eKx0gFcwZ9kC8
P16yzs4Ixp0RAGkUlZRyxU6TpditsgG9lSeNssiC66NVtHYC1QTpNiV26pRli8QsgAIk41rpVLpz
kPqoh7lgbm/lGP3OcxXzh8TYcvdJLnOKGh3uQFA8650MjpLe1ybNHL/Xn8aMIEgdZ0qYwni5d9el
S8+ajKfOj1KRSnl7w1pVGSb+j4yR9vUk4K9qUffThrboW8TOCnBhze7xWVNNighbJVmePpteyvnl
9e9jSTJm+PFeIGfVLOTt5rdVFXFjn7oMSkf8tUkG8yptOM5ie6+3v4q0aoVyNY0KidWi0B65yvFN
exuRWHk9iEi9CBIe1oeFyo1PClJ6WSHpO8lVYMks7FXXyLBKz0gm19Ql5K02woVe9hMWuayvAeZf
3gjcUaLQJ8xqFdvcyEGmElxpxU/3uM/Ig/sbBoprTaCDbQ1yeVBr66njH8ps67MF/qNZg2FTuyAE
nSpXMKqUmev7Vm7Rl+mpuutLF6eaXXkNDvUgZJ4oWJNGiCdCHnWyngj+ha9rfveAJtjFiSRYknEu
SkQ6Dzbmm6adgODPCY341YAOls1W/ofKElVPWczqtKbcDwL5BcTIZv7xehmb21zZ7TWqZbSSAeFT
cBM4ZIqY1XhDKe0CK3V305XGs6R5TDeWyJXagxTXgjnZBgoApUMxW0DBiBHA1n20XLwq+VBJ7084
EzlZfdQ=
