# Supplementary material for: Computational investigation of potential dosing schedules for a switch of medication from warfarin to rivaroxaban—an oral, direct Factor Xa inhibitor
Source: Front Physiol. 2014 Nov 7;5:417. doi: 10.3389/fphys.2014.00417 (PMC4224077; doi:10.3389/fphys.2014.00417)
Supplement: Supplementary Material 1 — Information pack including specification of model parameters and codes used for the reproduction of study simulations. Simulations were generated using the following versions of the BTS software platform: MoBi® 2.3, MoBi® Toolbox for Matlab® 2.3. This pack provides information on how to download the software, how to re-run the simulations and how to reproduce the graphical representations. [file SupplementaryMaterial1.ZIP › BCM_Code/prepareWarfarinDecay.m]

function prepareWarfarinDecay(Wafsxml,PPPsxml)
%plot the Decay and rise of Warfarin PK, relative factor concentration and
%clotting times for a warfarin switch
% 
% Call: plotWarfarinDecay(version_path, Wafsxml, PPPsxml)
% 
%Inputs:
% - Wafsxml (string) : path of Warfarin model
% - PPPsxml (string) : path of PPP model
% 
%Outputs:
 
% autor: ztcok
% Date: 19-Feb-2010


initStruct=[];
initStruct=initOrganismParameter(initStruct,'tau_R',1,'Warfarin','Blood','Blood','','');
initStruct=initOrganismParameter(initStruct,'tau_S',1,'Warfarin','Blood','Blood','','');
initStruct=initOrganismParameter(initStruct,'S_Ampl',1,'Warfarin','Blood','Blood','','');
initStruct=initSpeciesInitialValue(initStruct,'all',1,'Warfarin','Blood','Blood');

initSimulation(Wafsxml,initStruct);

res.tau_R=getOrganismParameter('tau_R',1,'Warfarin','Blood','Blood','','');
res.tau_S=getOrganismParameter('tau_S',1,'Warfarin','Blood','Blood','','');
res.S_Ampl=getOrganismParameter('S_Ampl',1,'Warfarin','Blood','Blood','','');

W0=0.4;
factors={'II','VII','IX','X','C','S'};
timesteps=[0 0.1 0.25 0.5:0.5:4 5:10];
close all;


% start
setOrganismParameter('tau_R',1e12,1,'Warfarin','Blood','Blood','','');
setOrganismParameter('tau_S',1e12,1,'Warfarin','Blood','Blood','','');
setSpeciesInitialValue('Warfarin_S',W0,1,'Warfarin','Blood','Blood');
setSpeciesInitialValue('Warfarin_R',W0,1,'Warfarin','Blood','Blood');


processSimulation;

[t,v]=getSimulationResult('Warfarin_S',1,'Warfarin','Blood','Blood','Species');
res.time=t;
res.Warfarin_S=v;
[~,v]=getSimulationResult('Warfarin_R',1,'Warfarin','Blood','Blood','Species');
res.Warfarin_R=v;


for i=1:length(factors)
    [t,v]=getSimulationResult([factors{i} '_Norm'],1,'Warfarin','Blood','Blood','Observer');
    v(1)=1;
    res.(factors{i})=v;
    res.factValues(i,:)=interp1(t/60/60/24,v,timesteps);
end

%degradation
resetCurrentWithDefaultValues;

setSpeciesInitialValue('Warfarin_S',W0,1,'Warfarin','Blood','Blood');
setSpeciesInitialValue('Warfarin_R',W0,1,'Warfarin','Blood','Blood');

for i=1:length(factors)
    setRelativeSpeciesInitialValue(factors{i} ,1/(1+((res.S_Ampl+1)*2*W0/2)^2),1,'Warfarin','Blood','Blood');
end

processSimulation;

[t,v]=getSimulationResult('Warfarin_S',1,'Warfarin','Blood','Blood','Species');
res_deg.time=t;
res_deg.Warfarin_S=v;
[~,v]=getSimulationResult('Warfarin_R',1,'Warfarin','Blood','Blood','Species');
res_deg.Warfarin_R=v;


for i=1:length(factors)
    [t,v]=getSimulationResult([factors{i} '_Norm'],1,'Warfarin','Blood','Blood','Observer');
    v(1)=1/(1+((res.S_Ampl+1)*2*W0/2)^2);
    res_deg.(factors{i})=v;
    res_deg.factValues(i,:)=interp1(t/60/60/24,v,timesteps);
end

%%---------------------------------------------- PT
initStruct=[];
initStruct=initStructPT(initStruct,1);
Factors={'S_II','S_VII','S_VIIa','S_IX','S_X','S_Xa','S_PC','S_PS'};
for i=1:length(Factors)
    initStruct=initOrganismParameter(initStruct,Factors{i},1,'Cascade','Blood','Cascade','','');
end
initSimulation(PPPsxml,initStruct);

load Trigger_PT
load Trigger_extrinsic_high
load Trigger_extrinsic_low

res.pt0=getClottingTimeForTrigger(Trigger_PT);
res.pteh0=getClottingTimeForTrigger(Trigger_extrinsic_high);
res.ptel0=getClottingTimeForTrigger(Trigger_extrinsic_low);

for iTime=1:length(timesteps)
    disp(iTime)
    setRelativeOrganismParameter('S_II',res.factValues(1,iTime),1,'Cascade','Blood','Cascade','','');
    setRelativeOrganismParameter('S_VII',res.factValues(2,iTime),1,'Cascade','Blood','Cascade','','');
    setRelativeOrganismParameter('S_VIIa',res.factValues(2,iTime),1,'Cascade','Blood','Cascade','','');
    setRelativeOrganismParameter('S_IX',res.factValues(3,iTime),1,'Cascade','Blood','Cascade','','');
    setRelativeOrganismParameter('S_X',res.factValues(4,iTime),1,'Cascade','Blood','Cascade','','');
    setRelativeOrganismParameter('S_Xa',res.factValues(4,iTime),1,'Cascade','Blood','Cascade','','');
    setRelativeOrganismParameter('S_PC',res.factValues(5,iTime),1,'Cascade','Blood','Cascade','','');
    setRelativeOrganismParameter('S_PS',res.factValues(6,iTime),1,'Cascade','Blood','Cascade','','');

    res.pt_ratio(iTime)=getClottingTimeForTrigger(Trigger_PT)./res.pt0;
    res.pteh_ratio(iTime)=getClottingTimeForTrigger(Trigger_extrinsic_high)./res.pteh0;
    res.ptel_ratio(iTime)=getClottingTimeForTrigger(Trigger_extrinsic_low)./res.ptel0;
    
end


%%
for iTime=1:length(timesteps)
    disp(iTime)
    setRelativeOrganismParameter('S_II',res_deg.factValues(1,iTime),1,'Cascade','Blood','Cascade','','');
    setRelativeOrganismParameter('S_VII',res_deg.factValues(2,iTime),1,'Cascade','Blood','Cascade','','');
    setRelativeOrganismParameter('S_VIIa',res_deg.factValues(2,iTime),1,'Cascade','Blood','Cascade','','');
    setRelativeOrganismParameter('S_IX',res_deg.factValues(3,iTime),1,'Cascade','Blood','Cascade','','');
    setRelativeOrganismParameter('S_X',res_deg.factValues(4,iTime),1,'Cascade','Blood','Cascade','','');
    setRelativeOrganismParameter('S_Xa',res_deg.factValues(4,iTime),1,'Cascade','Blood','Cascade','','');
    setRelativeOrganismParameter('S_PC',res_deg.factValues(5,iTime),1,'Cascade','Blood','Cascade','','');
    setRelativeOrganismParameter('S_PS',res_deg.factValues(6,iTime),1,'Cascade','Blood','Cascade','','');

    res_deg.pt_ratio(iTime)=getClottingTimeForTrigger(Trigger_PT)./res.pt0;
    res_deg.pteh_ratio(iTime)=getClottingTimeForTrigger(Trigger_extrinsic_high)./res.pteh0;
    res_deg.ptel_ratio(iTime)=getClottingTimeForTrigger(Trigger_extrinsic_low)./res.ptel0;
    
end

save 'Result\Wafdecay'  res res_deg;
