# Supplementary material for: Computational investigation of potential dosing schedules for a switch of medication from warfarin to rivaroxaban—an oral, direct Factor Xa inhibitor
Source: Front Physiol. 2014 Nov 7;5:417. doi: 10.3389/fphys.2014.00417 (PMC4224077; doi:10.3389/fphys.2014.00417)
Supplement: Supplementary Material 1 — Information pack including specification of model parameters and codes used for the reproduction of study simulations. Simulations were generated using the following versions of the BTS software platform: MoBi® 2.3, MoBi® Toolbox for Matlab® 2.3. This pack provides information on how to download the software, how to re-run the simulations and how to reproduce the graphical representations. [file SupplementaryMaterial1.ZIP › BCM_Code/prepareWarfarinDecayJapanesRatio.m]

function prepareWarfarinDecayJapanesRatio(Wafsxml,PPPsxml)
 %#ok<*AGROW>

initStruct=[];
initStruct=initOrganismParameter(initStruct,'tau_R',1,'Warfarin','Blood','Blood','','');
initStruct=initOrganismParameter(initStruct,'tau_S',1,'Warfarin','Blood','Blood','','');
initStruct=initOrganismParameter(initStruct,'S_Ampl',1,'Warfarin','Blood','Blood','','');
initStruct=initSpeciesInitialValue(initStruct,'all',1,'Warfarin','Blood','Blood');

initSimulation(Wafsxml,initStruct);

S_Ampl=getOrganismParameter('S_Ampl',1,'Warfarin','Blood','Blood','','');

W0=0.4;
factors={'II','VII','IX','X','C','S'};
timesteps=[0 0.1 0.25 0.5:0.2:4 5:10];
close all;


%degradation

setSpeciesInitialValue('Warfarin_S',W0,1,'Warfarin','Blood','Blood');
setSpeciesInitialValue('Warfarin_R',W0,1,'Warfarin','Blood','Blood');

for i=1:length(factors)
    setRelativeSpeciesInitialValue(factors{i} ,1/(1+((S_Ampl+1)*2*W0/2)^2),1,'Warfarin','Blood','Blood');
end

% caucasian

processSimulation;

for i=1:length(factors)
    [t,v]=getSimulationResult([factors{i} '_Norm'],1,'Warfarin','Blood','Blood','Observer');
    v(1)=1/(1+((S_Ampl+1)*2*W0/2)^2);
    res.time=t;
    res.caucasian(i,:)=v;
    factValues_cauc(i,:)=interp1(t/60/60/24,v,timesteps);
end

% Japanese
setRelativeOrganismParameter('tau_S',469.4/654.3,1,'Warfarin','Blood','Blood','','');

processSimulation;

for i=1:length(factors)
    [t,v]=getSimulationResult([factors{i} '_Norm'],1,'Warfarin','Blood','Blood','Observer');
    v(1)=1/(1+((S_Ampl+1)*2*W0/2)^2);
    res.japanese(i,:)=v;
    factValues_jap(i,:)=interp1(t/60/60/24,v,timesteps);
end

%%---------------------------------------------- PT
initStruct=[];
initStruct=initStructPT(initStruct,1);
Factors={'S_II','S_VII','S_VIIa','S_IX','S_X','S_Xa','S_PC','S_PS'};
for i=1:length(Factors)
    initStruct=initOrganismParameter(initStruct,Factors{i},1,'Cascade','Blood','Cascade','','');
end
initSimulation(PPPsxml,initStruct);

load Trigger_PT

res.pt0=getClottingTimeForTrigger(Trigger_PT);

VIIafact=[1 0.5];

factValues=factValues_cauc;
for iEthnic=1:2
    for iTime=1:length(timesteps)
        disp(iTime)
        setRelativeOrganismParameter('S_II',factValues(1,iTime),1,'Cascade','Blood','Cascade','','');
        setRelativeOrganismParameter('S_VII',factValues(2,iTime),1,'Cascade','Blood','Cascade','','');
        setRelativeOrganismParameter('S_VIIa',factValues(2,iTime).*VIIafact(iEthnic),1,'Cascade','Blood','Cascade','','');
        setRelativeOrganismParameter('S_IX',factValues(3,iTime),1,'Cascade','Blood','Cascade','','');
        setRelativeOrganismParameter('S_X',factValues(4,iTime),1,'Cascade','Blood','Cascade','','');
        setRelativeOrganismParameter('S_Xa',factValues(4,iTime),1,'Cascade','Blood','Cascade','','');
        setRelativeOrganismParameter('S_PC',factValues(5,iTime),1,'Cascade','Blood','Cascade','','');
        setRelativeOrganismParameter('S_PS',factValues(6,iTime),1,'Cascade','Blood','Cascade','','');
        
        res.pt_ratio(iTime,iEthnic)=getClottingTimeForTrigger(Trigger_PT);
        
    end
    factValues=factValues_jap;

end

save  'Result\WafdecayJapaneseRatio'  'res';
