# Supplementary material for: Computational investigation of potential dosing schedules for a switch of medication from warfarin to rivaroxaban—an oral, direct Factor Xa inhibitor
Source: Front Physiol. 2014 Nov 7;5:417. doi: 10.3389/fphys.2014.00417 (PMC4224077; doi:10.3389/fphys.2014.00417)
Supplement: Supplementary Material 1 — Information pack including specification of model parameters and codes used for the reproduction of study simulations. Simulations were generated using the following versions of the BTS software platform: MoBi® 2.3, MoBi® Toolbox for Matlab® 2.3. This pack provides information on how to download the software, how to re-run the simulations and how to reproduce the graphical representations. [file SupplementaryMaterial1.ZIP › BCM_Code/readPatients.m]

function Patients=readPatients(Input_xls)

% Read Input from xls
[num,txt]=xlsread(Input_xls,'Patients');

% Fill columns for not calculated INR Factors
num=[num,ones(size(num,1),size(txt,2)-size(num,2)-2)*nan];

Patients.Names=txt(2:end,1);
Patients.Factors=txt(2:end,2);
Patients.dependentFactors=txt(2:end,4);
Patients.relativeValue=num(:,1);
Patients.INRFactors=num(:,3:end);
Patients.INR=txt(1,5:end);

return
