# Supplementary material for: Computational investigation of potential dosing schedules for a switch of medication from warfarin to rivaroxaban—an oral, direct Factor Xa inhibitor
Source: Front Physiol. 2014 Nov 7;5:417. doi: 10.3389/fphys.2014.00417 (PMC4224077; doi:10.3389/fphys.2014.00417)
Supplement: Supplementary Material 1 — Information pack including specification of model parameters and codes used for the reproduction of study simulations. Simulations were generated using the following versions of the BTS software platform: MoBi® 2.3, MoBi® Toolbox for Matlab® 2.3. This pack provides information on how to download the software, how to re-run the simulations and how to reproduce the graphical representations. [file SupplementaryMaterial1.ZIP › BCM_Code/readSwitchTherapy.m]

function Therapy=readSwitchTherapy(Input_xls)

% Read Input from xls
[num,txt]=xlsread(Input_xls,'SwitchTherapy');
Therapy.Names=txt(2:end,1);
units=txt(2:end,2);
for i=1:length(units)
    switch units{i}
        case 'mcg_L'
            Therapy.Units{i}='\mug/l';
        case 'mcg_l'
            Therapy.Units{i}='\mug/l';
        case 'mcMol'
            Therapy.Units{i}='\mumol/l';
        otherwise
            error('unkown unit')
    end
end

Therapy.Exposition=num;


return
