# Supplementary material for: Computational investigation of potential dosing schedules for a switch of medication from warfarin to rivaroxaban—an oral, direct Factor Xa inhibitor
Source: Front Physiol. 2014 Nov 7;5:417. doi: 10.3389/fphys.2014.00417 (PMC4224077; doi:10.3389/fphys.2014.00417)
Supplement: Supplementary Material 1 — Information pack including specification of model parameters and codes used for the reproduction of study simulations. Simulations were generated using the following versions of the BTS software platform: MoBi® 2.3, MoBi® Toolbox for Matlab® 2.3. This pack provides information on how to download the software, how to re-run the simulations and how to reproduce the graphical representations. [file SupplementaryMaterial1.ZIP › BCM_Code/readTrigger.m]

function Trigger=readTrigger(Input_xls)

% Read Input from xls
[num,txt]=xlsread(Input_xls,'Trigger');
Trigger.Names=txt(2:end,1);
Trigger.Models=txt(2:end,2);
Trigger.withAlphaKrit=num(:,1);

Trigger.row=0;
return
