# Supplementary material for: Computational investigation of potential dosing schedules for a switch of medication from warfarin to rivaroxaban—an oral, direct Factor Xa inhibitor
Source: Front Physiol. 2014 Nov 7;5:417. doi: 10.3389/fphys.2014.00417 (PMC4224077; doi:10.3389/fphys.2014.00417)
Supplement: Supplementary Material 1 — Information pack including specification of model parameters and codes used for the reproduction of study simulations. Simulations were generated using the following versions of the BTS software platform: MoBi® 2.3, MoBi® Toolbox for Matlab® 2.3. This pack provides information on how to download the software, how to re-run the simulations and how to reproduce the graphical representations. [file SupplementaryMaterial1.ZIP › BCM_Code/runWarfarinSwitch.m]

function runWarfarinSwitch(sxml,iTherapy,patientRange,TriggerRange)

%#ok<*DSPS>


MobiSettings;

% Initialize Errorlog
LogFile='ErrorLog.txt';
fid = fopen(LogFile,'w');
fprintf(fid,'%s',[datestr(now)  ' Start Wrapper']);
fprintf(fid,'\n');
fclose(fid);
% Inputs-------------------------------------------------------------------
Input_xls='Input.xls';

% Time after Switch
Switch_Time = [0, 24, 30, 36, 42, 48, 60, 72, 96, 120, 144, 168];

%
Warfarin.tau_S = [18, 29, 52]*60*60;
Warfarin.tau_R = [20, 45, 70]*60*60;
Warfarin.dynamics = {'slow','mean','fast'};

% Species in Warfarin Model
WarfarinSpecies={'II','VII','IX','X','C','S'};
WarfarinSpecies_plusDependend={{'II'},{'VII','VIIa'},{'IX'},{'X','Xa'},{'PC'},{'PS'}};


% Read Patients
Patients=readPatients(Input_xls);
Trigger_PT=[];
load Trigger_PT;
if ~exist('patientRange','var')    
    patientRange=1:length(Patients.Names);
end
Patients=calculateINR(Patients,patientRange,Input_xls,sxml.PPP,Trigger_PT);


% Read Trigger
TriggerArray=readTrigger(Input_xls);
if ~exist('TriggerRange','var')
    TriggerRange=[1 4 6 7];
end

% Read Therapies
Therapy=readSwitchTherapy(Input_xls);
if ~exist('iTherapy','var') || isempty(iTherapy)
    iTherapy=1;
end
jj=~isnan(Therapy.Exposition(iTherapy,:));
Exposition=Therapy.Exposition(iTherapy,jj);

disp(sprintf('Therapy %d %s',iTherapy,Therapy.Names{iTherapy}));

% Read Quantities
Quantities=readQuantities(Input_xls);

if ~exist('Result','dir')
    mkdir('Result');
end

% Loop --------------------------------------------------------------------------
for iPatient=patientRange

    % calulate Factor relaxation --------------------------------------------------
    disp('calculate Warfarin Factor relaxation');
    % Japanese
    if iPatient==1 || iPatient==3
        tau_s=Warfarin.tau_S.*469.4/654.3;
    else
        tau_s=Warfarin.tau_S;
    end

    for iINR = 1:length(Patients.INR)
        for iDyn = 1:length(Warfarin.dynamics)
            WafFact(iDyn,iINR,:,:)=calulateFactorRelaxation(sxml.Warfarin,Patients.INRFactors(iPatient,iINR),Switch_Time,...
                Warfarin.tau_R(iDyn),tau_s(iDyn),WarfarinSpecies); %#ok<AGROW>
        end
    end

    % Loop over Trigger
    for iTrigger=TriggerRange
        
        % Initialize Arrays
        resultfile=['Result' filesep Patients.Names{iPatient} '_SwitchTo_' Therapy.Names{iTherapy} ...
            '_' TriggerArray.Names{iTrigger}];
        if exist(resultfile,'file')
            load(resultfile)
        else
            WarfarinPlusDrug=nan*ones(length(Exposition)-1,length(Warfarin.dynamics),length(Patients.INR),...
                length(Switch_Time),length(Quantities.Names));
            WarfarinOnly=nan*ones(length(Warfarin.dynamics),length(Patients.INR),...
                length(Switch_Time),length(Quantities.Names));
            DrugOnly=nan*ones(length(Exposition),length(Quantities.Names));
        end
        
        disp(sprintf('%s: Trigger %s',datestr(now),TriggerArray.Names{iTrigger}));
        
        % load Trigger
        load(['Trigger_' TriggerArray.Names{iTrigger}]);
        
        eval(['Trigger=Trigger_' TriggerArray.Names{iTrigger} ';']);
        
        
        % initialize sxml for this Therapy and this Trigger
        % and this Patient
        initializeSXML(Therapy.Names{iTherapy},TriggerArray.Names{iTrigger},TriggerArray.Models{iTrigger},...
            Patients.Factors{iPatient},Patients.dependentFactors{iPatient},sxml,WarfarinSpecies_plusDependend,Trigger);
        
        
        % Set Patient
        if ~isempty(Patients.Factors{iPatient})
            setRelativeOrganismParameter(['S_' Patients.Factors{iPatient}],...
                Patients.relativeValue(iPatient),1,'all','all','all','all','all');
            if ~isempty(Patients.dependentFactors{iPatient})
                setRelativeOrganismParameter(['S_' Patients.dependentFactors{iPatient}],...
                    Patients.relativeValue(iPatient),1,'all','all','all','all','all');
            end
        end
        % save this Patient as default
        resetDefaultWithCurrentValues;
        
        
        % setTrigger
        for iTrSp = 1:length(Trigger.Species)
            setSpeciesInitialValue(Trigger.Species{iTrSp},Trigger.SpeciesValues(iTrSp),1,'all','all','all');
        end
        for iTrPar = 1:length(Trigger.Parameter)
            setOrganismParameter(Trigger.Parameter{iTrPar},Trigger.ParameterValues(iTrPar),1,'all','all','all','all','all');
        end
        
        % Calculate Controll
        [Control,success]=calculateQ(Quantities,TriggerArray.withAlphaKrit(iTrigger)); 
        if ~success
            msg=sprintf('Failed in controll Trigger %d', iTrigger);
            fid = fopen(LogFile,'a');
            fprintf(fid,'%s',[datestr(now)  ' ' msg]);
            fprintf(fid,'\n');
            fclose(fid);
            return
        end
        
        stored_Parameters=StoreModelStatus;
        for iE=1:length(Exposition)
            disp(sprintf('Expositionr %g',Exposition(iE))); %#ok<DSPS>
            
            % set Therapy
            setDrug(Therapy.Names{iTherapy},Exposition(iE));
            
            % calculate Drug only
            [DrugOnly(iE,:),success]=calculateQ(Quantities,TriggerArray.withAlphaKrit(iTrigger));
            if ~success
                msg=sprintf('Failed in drug only Trigger %d iExposition %d', iTrigger, iE);
                fid = fopen(LogFile,'a');
                fprintf(fid,'%s',[datestr(now)  ' ' msg]);
                fprintf(fid,'\n');
                fclose(fid);
                return
            end
            
            % calculate Warfarin plus Drug
            for iINR = 1:length(Patients.INR)
                for iDyn = 1:length(Warfarin.dynamics)
                    for iSwitch =1:length(Switch_Time)
                        setFactorRelaxation(WafFact(iDyn,iINR,:,iSwitch),WarfarinSpecies_plusDependend)
                        
                        if Exposition(iE)==0
                            WarfarinOnly(iDyn,iINR,iSwitch,:)=calculateQ(Quantities,TriggerArray.withAlphaKrit(iTrigger));
                        else
                            WarfarinPlusDrug(iE-1,iDyn,iINR,iSwitch,:)=calculateQ(Quantities,TriggerArray.withAlphaKrit(iTrigger));
                        end
                        if ~success
                            msg=sprintf('Failed in Warfarin Trigger %d iExposition %d iINR %d iDyn %d iSwitch %d',...
                                iTrigger, iE,iINR,iDyn,iSwitch);
                            fid = fopen(LogFile,'a');
                            fprintf(fid,'%s',[datestr(now)  ' ' msg]);
                            fprintf(fid,'\n');
                            fclose(fid);
                            return
                        end
                        
                    end
                    
                    % Save result
                    resultfile2=[strrep(resultfile,'.','_'),'.mat'];
                    save(resultfile2,'WarfarinPlusDrug', 'WarfarinOnly', 'DrugOnly' ,'Control', 'Switch_Time');
                    
                end % iDyn
                
            end %iINR
            SetModelStatus(1,stored_Parameters);
        end
        
        
    end % iTrigger
end

return

function [Qtmp,success]=calculateQ(Quantities,withAlphaKrit)

success=processSimulation;

if success
    [Qtmp,iAlpha_crit]=getQuantity(Quantities,withAlphaKrit);
    if iAlpha_crit>0
        Qtmp(iAlpha_crit)=find_alpha_clot;
        %         Qtmp(iAlpha_crit)=nan;
    else
        jj=strmatch('alpha_krit',Quantities.Names); %#ok<MATCH2>
        Qtmp=[Qtmp(1:jj-1), nan, Qtmp(jj:end)];
    end
else
    Qtmp=nan*ones(1,length(Quantities.Names));
    
end


return


function setFactorRelaxation(WafFact,WarfarinSpecies_plusDependend)

for iF=1:length(WarfarinSpecies_plusDependend)
    for iFd=1:length(WarfarinSpecies_plusDependend{iF})
        setRelativeOrganismParameter(['S_' WarfarinSpecies_plusDependend{iF}{iFd}],WafFact(iF),1,'all','all','all','','');
    end
end


return

function  F=calulateFactorRelaxation(sxml,INRFactor,Switch_Time,tau_R,tau_S,NormedSpecies)

Switch_Time=Switch_Time*60*60;

F=nan*ones(length(NormedSpecies),length(Switch_Time));

% Create the structure for the variable parameters
initStruct=[];
initStruct=initOrganismParameter(initStruct,'SimulationTime',1,'','','','','');
initStruct=initOrganismParameter(initStruct,'NumberOfTimeSteps',1,'','','','','');
initStruct=initOrganismParameter(initStruct,'S_Ampl',1,'Warfarin','Blood','Blood','','');
initStruct=initOrganismParameter(initStruct,'tau_R',1,'Warfarin','Blood','Blood','','');
initStruct=initOrganismParameter(initStruct,'tau_S',1,'Warfarin','Blood','Blood','','');

initStruct=initSpeciesInitialValue(initStruct,'all',1,'Warfarin','Blood','Blood');

% Initialize the simulation
initSimulation(sxml,'variable_parameters',initStruct,'report','none');

% set Time
setOrganismParameter('SimulationTime',max(Switch_Time),1,'','','','','');
setOrganismParameter('NumberOfTimeSteps',max(Switch_Time)/100,1,'','','','','');

% set Dynamic
setOrganismParameter('tau_S',tau_S,1,'Warfarin','Blood','Blood','','');
setOrganismParameter('tau_R',tau_R,1,'Warfarin','Blood','Blood','','');


% SteadyState concetrations
S_Ampl=getOrganismParameter('S_Ampl',1,'Warfarin','Blood','Blood','','');

Waf=sqrt(1/INRFactor-1)/(1+S_Ampl);
setSpeciesInitialValue('Warfarin_S',Waf,1,'Warfarin','Blood','Blood');
setSpeciesInitialValue('Warfarin_R',Waf,1,'Warfarin','Blood','Blood');
for iS=1:length(NormedSpecies)
    setRelativeSpeciesInitialValue(NormedSpecies{iS},INRFactor,1,'Warfarin','Blood','Blood');
end


% Run the simulation
processSimulation;

for iS=1:length(NormedSpecies)
    
    [t,v]=getSimulationResult([NormedSpecies{iS} '_Norm'],1,'Warfarin','Blood','Blood','Observer');
    v(1)=INRFactor;
    F(iS,:) = interp1(t,v,Switch_Time);
end

return
