# Supplementary material for: Computational investigation of potential dosing schedules for a switch of medication from warfarin to rivaroxaban—an oral, direct Factor Xa inhibitor
Source: Front Physiol. 2014 Nov 7;5:417. doi: 10.3389/fphys.2014.00417 (PMC4224077; doi:10.3389/fphys.2014.00417)
Supplement: Supplementary Material 1 — Information pack including specification of model parameters and codes used for the reproduction of study simulations. Simulations were generated using the following versions of the BTS software platform: MoBi® 2.3, MoBi® Toolbox for Matlab® 2.3. This pack provides information on how to download the software, how to re-run the simulations and how to reproduce the graphical representations. [file SupplementaryMaterial1.ZIP › BCM_Code/setDrug.m]

function setDrug(Drug,Value,INRFactors,INR)


switch Drug
    case 'Control'
        % do nothing
    case 'Rivaroxaban'
        setRivaroxaban(Value,1,'mcg_l');
%     case 'Enoxaparin_biochem'
%         setEnoxaparin_biochem(Value,1,'mg_L');
%     case 'Enoxaparin'
%         setEnoxaparin(Value,1,'mg_L');
%     case 'Ximelagatran'
%          setXimelagatran(Value,1,'mcMol')
%     case  'DX_9065a'
%         setDX_9065(Value,1,'mcg_L'); 
    case 'Warfarin'
        INR=str2double(strrep(INR,'INR=',''));
        
        iINR=find(Value==INR);
        if isempty(iINR)
            error('INR not found')
        end
        setOrganismParameter('WarfarinFactor',INRFactors(iINR),1,'all','all','all','','');
    otherwise
        error('Unknown Therapy')
    
end
