# Supplementary material for: Computational investigation of potential dosing schedules for a switch of medication from warfarin to rivaroxaban—an oral, direct Factor Xa inhibitor
Source: Front Physiol. 2014 Nov 7;5:417. doi: 10.3389/fphys.2014.00417 (PMC4224077; doi:10.3389/fphys.2014.00417)
Supplement: Supplementary Material 1 — Information pack including specification of model parameters and codes used for the reproduction of study simulations. Simulations were generated using the following versions of the BTS software platform: MoBi® 2.3, MoBi® Toolbox for Matlab® 2.3. This pack provides information on how to download the software, how to re-run the simulations and how to reproduce the graphical representations. [file SupplementaryMaterial1.ZIP › BCM_Code/setRivaroxaban.m]

function setRivaroxaban(Value,Simulation_number,unit)
% setRivaroxaban(Value,[Simulation_number],[unit])
% Rivaroxaban wird auf alle Prameter und Species mit dem namen Bay59_7939
% und Bay59_7939_Bound gesetzt
% Value             - Quantity of Rivaroxaban
% Simulation_number - Index, Default = 1
% unit              - Unit, Default = mcg / L

% Setze Defaults
if ~exist('Simulation_number','var')
    Simulation_number=1;
end
if ~exist('unit','var')
    unit='mcg_l';
end


if strcmp(unit,'mcg_l')
    BayTot = Value / 436*1e-6;
elseif strcmp(unit,'Mol')
    BayTot = Value;
else
    error('Uknown Unit')
end
    

setOrganismParameter('S_Bay59_7939_total',BayTot,Simulation_number,'all','all','all','','');
