# Supplementary material for: Computational investigation of potential dosing schedules for a switch of medication from warfarin to rivaroxaban—an oral, direct Factor Xa inhibitor
Source: Front Physiol. 2014 Nov 7;5:417. doi: 10.3389/fphys.2014.00417 (PMC4224077; doi:10.3389/fphys.2014.00417)
Supplement: Supplementary Material 1 — Information pack including specification of model parameters and codes used for the reproduction of study simulations. Simulations were generated using the following versions of the BTS software platform: MoBi® 2.3, MoBi® Toolbox for Matlab® 2.3. This pack provides information on how to download the software, how to re-run the simulations and how to reproduce the graphical representations. [file SupplementaryMaterial1.ZIP › BCM_Code/WarfarinPlusC_files/Warfarin.mxml]

+0MUTyYGXr4AOvs1WCNivkwyhxsyNQ0F3q/pvDZ7K1+pUnl1fW905mQVCR35+uBfWaOLwNdebH/G
4HZvy4H4WYkB2kyh/tvUauK4l1HIFJIOMvzZGvApkrvDd6BkiWlooVaZTrhGmNvRUMdR9cjEx9L3
ZR7+Ls8AFVGmcH6/Zhene0QBcAZ2BHlTGe5O1NVAlOOsVuN10ScZQxcmssWOQz2ZKHBqgH9UuOSp
5y2W4IZZEnPPMwLGm07PSKoZ0OVfpkt8ddVpi497GDmUleb8MGLADot83MdaIh/UwlK0sHKpF3Dr
akJ6cPnK7BNELrQi5L43eCL+1JiS+/BpV529NJkvttY1Jcc5T+KLvOSqv6pSsZhc5KTKedN70pyP
DPfASOOwIeJJ7v36WRXBnoP9DLDPuD0yBHLu5sA6fE9pHXg3GJ0ABT8hrWpJBMPeRAJ1OdTi9Y/L
7MwmCO5LskLaAk6x5hyqVkesYxvLQGOF2fk2P6HTs6LH1fdgbHpVwyQsX0qZQhivaIfHC+X/2i+O
a5wdRuI6HEaU9dGM6v5hBAJU9sVS2cG4/uyWyfa04pklncG4ATV4XUUPUtISvuWMyLXPdyXCnbZc
zrBJzGAm0QD18E2BY7Zi3zVfaEKz0aSw183BrK9V6/zhmuk90mx8TVKlqDmybAKOOGh95ytZfIDl
nZfRj/s6CJErTUSEGXWNNdoYLuG9gHZFAGmmbZSMCaeOQ3Bn9h9CkMCB63QzpaNJI9YAPm6TruIR
Hib+tCbk2WOhV2U4f14YP8eU0yVsyp43mYl3rIaku13fk6FYYWlP4I0J79ReMslsQsMmIAn2pvp8
zyt00eswVfw0IvS96CoG+pJ3v2REYD5utgfii9QNoxS1GwscmS8wluMu7TnHIZ9S//fqgZBYAgyZ
KMpo8X9Gp22tfJmQZEiMYmnhupLl0k2uP/yamDL1mYlEcS8qJesxOyTdvooRnniW8zHsDOPThJS+
RqTTVcMsDJpvPqiEBxEXSULqVgDkjoYsOJtw89lRClqAlMcFwF8N4HnAbvMqxmYkRZL9+11SpB2K
r+vZsDqj168EKquLXnPC5JMYgqoBQGJHPIwl+Qgy+sE6eUOY93eS+W/t5ukv18dtbsvhSxG0K6R9
mjsmEv4DGDfEP5slzgih+4KkTrA+ceSzmOhCbYqMAMfU1xGL02dbohjtxMbS8Q1NoEAQVN4UwAAI
Mul0ak2hzsfiUIewtShPlSwWrgj9HKGlXthaMQT6Qu4M9Iqc41Uc8BwRWJukbEQr/w/7232sD317
qCZbzVWWN/aJ6dEYdEqUpMIFgi1zTYUzn+plWd6kIvW8IYUuH6saoBDsKZpofR4t2+AXKgr9kaFq
uEhpnEU54HWjW9Y55enJWfmf8P059amB8PeyC+9iDrKRDGynRKatri0Knvz+7f4/iD3YbulzzT++
kLyFAvlAjMxTxELLMoqzNoABmW+tctQLmd04H/mHVUnwMuViZFrXBSUXE8iAwtXxXZ9XmOmP+6F8
KVTeNuf2c/qcJbpU7t02/GyQhQ9ei58nKyboaVSjYFyD5nilnDpWS02oUVMuEhhPMNxQ/8FhizZ0
FyfOyRuueLpQYhzfBqpUMook3ZErY6iMTPpNDMYEUI6FumsJEf6YCZjtrC1sdV+/+heETO4zkjwR
DKr8PPjcG+xtsGterDiBYpepHs6bq+gFnmxSM/urHURHCQly8o/lJyZcfNDmoVyIHHZcaGu7zim5
X+QLazc66K9yijofarWCpOAtuDq/cmDIrqbkiHzHQqno5BEBRZFyr8nJ77pW29eVhKgcg2U4cxOm
G0sb7y1Vyx1GxBmQDQHxEvBZyJ+/JUTkFRvSn2cI8xcIyByYHtm0/wye6QsOBO4g+n6usUDDTCl7
C9EcNQOUhGGSAzd0Wn8ZWb11xoqg79pvfjj4uYoCP8JBb6JGiUywA2iaYBmGchXKQEv2tb9rUVFT
OzHlmhEj2lW5MYSRbxuM39I9fI5W5TP2XuuThIEZk5Hmn17QRWX+ztDMN/XlCtfJeGVGffssuyzG
VSXn+NUTxIZSX2twmrxYmAywvs+y+VGMyljm1qT/h9h88x5T4Fi5Gilr0YNz5Y0clVJrjAWBL9of
/c6Dv6cQS3joEOzbdAu29IeFNfRXI0OxL0qibhxuttx3w6LfzSXIAKPeldGKPhxPREKFyjb1IpbX
Cv6UjLLbmFTCEzhfnwp2GCzljtz93uo5v+AbHNvKpoKvSsbsTBYPgo6UNWR44k5mIRXDHYtHze7b
0/pDHlIJoowyWR38a7mvyuQeL21vkYkfaVTN4ilpqVcBQbRJXa3GiZe4Vod1Ltpo7YjCtHKQjZkp
InbceHkklEuyMBICzO3hreFkLGVPf3yJX5A7M+kq9Erd1K4a51YBnpNg/dRnjcAXuy5TyOD7QvRS
wFzxCOX2MpwtGNek2kP+RQRV4Bu7qK+ZzLEYKcgvLceoSzpHOCElw+beF9Nguf8B2rFVn0Nnjmhv
53cxVYPmru/tHi38nOCcoe4GVqeTOCBODPM/MbElXIwa3hxIHB/Q+CPYspo3BJv2aPbPnyxwkjcP
FSRVOx264cre6L/kDpf6yctR3JhV/cXUUT4rNfjB0cKNAn63XM7VZv/vOXL/t2jyjUjzRObYXLR7
Yks5d4Pdpjt2bvBiCWFh+IbQ6LZlcR+h+bCA5XGo7kLuBgcLv1QqU1zjgBLbnH2FeeZKnSwshzJY
QBEIArO0WeKosJEhuglCL4gbx7TYni4orlP+cElIOr7mO42kyV2x42YQpvovLPqiFkQEU/1ozpYf
EmtIGRxq3Uk62ltATJmPTWzJJYVrpeF5zZ6gFmS8+IX4sumsjnwMyrl1Jit/3KNRpmsa/oBWygl5
XLvQQkO2AFvghKcvBaWjNxJEBckU/+kAPDSry7XxdLHg74apjny1zHi/mHyXQU1LLofXMzZ9G8MC
i/bK2ABegKmMslFkaZZLYuDlsOsiXi7B0mdQyRBFCbzvoo7/uCa8FuQCZELqqY/TSLQU3EZAMPX7
Wxpzh6d13vLQPJRNr3RCqQCVJ3S8qybVBKVuPumFb9uZX/fG2o8XoxdRXUrIjlOgkDpO3MNhXaxx
m52P22UX8qw3FvRWw8JqU7QkR4zXR/R/yrwFmtV0tMwzDRgxyCTzYhd9N/QL9PbQv00sg6DZ47Lo
N0RkULcJyL59jsel4t6ySNQwKAL/MLvO+WB27jJKc6U+2x7ppWwhyFtcrnfRDfX/vPIQZbm9vtc0
zCRXmzljsPJBI4qjEdVVn/syVtHPvI6EbB8iAFipKL+SDtpRGb7ps+sU7Tp2Om9tdMGRcKD2K3cM
owFR2xu6KzaEyF1IVwYqZvxICWdQ32AuAargii3l3iywdnENJa+eaxJrsxjpLaeH4rsS+Y+zDMye
r8TBcViaN2jbWSQCd+tnHh1sQc9uGdUZz7l6jrk/cziGklrdShYNbPE5xdUdJj1uLnXTnKlVYckU
RRYpQdy77zRCnHuglddNOrRYnBqEVFc8JXrHHVkXKgak84IS/iaPHeBcgCe+SHw5CftNdQ3if14L
E1VGodPW+dwsQo0u6YwYxRNpotZW2buXNWV8fOD893txPQr1Ro3kMDh+MOpMEJxYqiaLduJS//9n
rXRo/TqcNRhrb3fHX827SkSb5G9zHKZRRqvwYRxK7kAUE16nlrjeqv4jXihAKWu1CTT0gCxJcCzE
wAHM8bHxyw517SqSKPMGrTw3PfuRxM3rhj5F68L7Kn5e2W9eBIFymzeRSdITyV8RAc+9+fBWz7T8
xH0Zur6Xn5iXVAABXqhN/ecgdug/yiNnEkJu3VOjxeleKYp+gMl3nuvwQPeaJpgZQaTlYfZ945bN
9pGFxE8/LjUyzMJ8ireH/oSMJLfOSXeaj5FQV4i1UTeX/Vyow3/m6z5mF4Sie4pFheeOiErnq5Fv
S/QADl3dc/YiECfttqwFs60eKsYVKIW3WnGSG5KbubbRdboBzZ1sIPxSVY6tqBSphM/+cmJ6XxeD
gQyGYRL18WHnE71o5mMoD7O0MmbjZSb/q+Ekdu+m/lQx/tUap2OTQs2mZejnvjNcLorKi3yv+I2j
t47nMPadIrtsbwM3Ys8S4RlhwQnAtMjmDYQmtf53FDERG+f3MoVKSBwZd/KBwu1t62qBc4rCez7J
9rbZlnqwx9ilgTX0RsHdIn7Ls0ERgXv79QSWZ9fo+WQyhePE+RvmPkctX40YbsBmwmtwGXFFYyIS
3OLlegPSX5EW16DfVMzh3Bvv8Bwi4U+DBA2lYZLR7KetgdxAsNgQCWbl9pNjXdfAWGP53OqFiSDF
KGpdi4M364fyiyQkfGtCvc83x50xwONjvE1eZ63N0ArsHBR5n7/60L7skZj+KX90bY0RL5jaxExs
Um2DzLRJOtz363AMcAVU7/cGDitFJdGqOAdn4xIcPEY14pcUsxnwMRkxEL9DSyYwDNuL/JxxKtJe
eIFyr6ZVc4a+5hs9pUZ/bge1nm+75Gwgu2qOKk21UeKI+ErfCKqMU3stC7CwD04C+smCF/t2SFFJ
eYFsUG2qWPoQYw0Vksi3SV+9HSODcmgB4wTzD3zzqzbhsYTjus+kAqZRxklA0k++XR/yIL0MqK/n
CixPUUE2FnxUvzula9FQxJHXFflsTZq6V5FluqGOa8Hc5167mFd3HpR4Q1i6GPmYqdg8bDiPz7hD
XKVl7PVG7FzAIqNkX4nECfWrrcR7tTNb3gaMKzOWcezCWRSOtzAjeCG1MzaPf+mMMscMxa7SlWPa
by1fwsFE4XZtOMX0AQZjLmSmX19S1G2IOWK0Fv8FPgKZCKKucvZumE17H3UZb3HGlGr35J1Zjt5C
cJGjpLnc9QjpMbKQJABaXj9Qc/Ci4uwnaPQO0o/tgABj4C/c3HO1K1gooPivdtG21syNc9m+kDxm
6PYqrwFCP2U0o7Vt4jqUbwSN9KV/ZbAzJQebfvFAzQNnIa6sqMAPSUBpJEyqzDI9kKMSXhMlaHGn
4HB0w/WbpfPk7+jvvFjc+PXMTxZE4tjUZRS0Ca9jDdjBVeq8HLKy226fPHlAC7S7/NrDfbFB/wVg
NHuIjuDaDpJTOnzn/zP4TYKzayaiguUwRq7tIa/zypNQIz0l3WM7gOB4AwDQqj1eH71hVMDtEeRZ
60vCho5Wr6txM5wuB43V31Im3zTm6g9Lwn/q80UWvraSKZIS48bur9vmb1y2P3CtelZEzJJe1eGj
8sA8rYILSoTXDERjgfv4KYDqJvl8sHyMeCrTKclnCZr6Jtv9yXjlXoXDpinLLXpNDgmSu5hQrv4h
MgtS7j72YpM5En+eVVIHrlhu1IZQc727tsgxUafybzo272WAK43LND0CDaUYvhf96q++6V89GCDN
Q/zQP8P9I7h33oxSz6Cs88kpxPFLQBL1ms+Qmohlnls2PcwNGGk09B+kbMs78rzrT/ACMNia6Pzk
pky1gh6hnpzaamQ3wYR3UACdR0/RTAOUGsaY52mlmLH/eZBG36qElk4u4OBqLzWs6H1ljtFD3rzc
pr0ewPtyLGbb9w9spKpmIIQxsMMGC2bwKO5vd2B9oxhBYKMGIN62jUbvmlKPVRMRmoYlXQz33Klv
diHldzaTaaRvr/U54h1XE//4VrLN7slm5KGWEfTeDpKqtk7YYzRIYhjJOMmeSgZZw29PxNYfjT9j
KBEuDEzXvqIPlCukuXKlAFjLA3dWunXiEMlr/shfqDW0SqcaN+c3Vuovt4bXjOupx73SMmXbd6dC
fwrgUymdKzRiuFA0eMGEYl5e3BUx0hQxqmAcDak83uQ19DCcHMRH+xithFo4hDBgj0db7alaP4Px
nep2N1+62+DBAz6MUASBGXmwNer+JJxVwfre6PZUme/PPnt07HhrKuw+CnUOuSWCyO6AlhjGwIIG
K2LbYKXmrYFM9yBKZ93Yg6P4zPJVSdNIc6pJfhp1v7jpQ/OUu7FRJMzJ7YOT/5/StIl76Hyp4I5A
fXO4+NAD1dC1DuCmD4sN7iVqmN6kBN2Y551MO/nAXysFoznp7sJ/bOAzCiNSpVg8ppnvdQ/Zr+yP
92jAeP2eKoXdZRZVZa0h8KmRkTw54zHfXCkQKV0L670gzYIHX1QDl0pQpIWft6ymySa1ZmjirA8Y
QEIhc7g3r16uyeE5/QtZTIAb9NYCrmkaAnacRF3Y5HE/COOt+Yr5GmyLAKnUNzuvUbrfa2bkldpZ
k8m8BYVMzlc9dZfREL+nDd/DmjXa3oZT5dRww2Jo7fD0CqT1+lDu+6bR7FZw4HOF6ds2MfqwLLSB
F+aYkGJIpxwa2hQpd1YJOpWsNa91cVy5SYIr8S3qFEsmprwJNitBZCsSLMJEQaKo1rJBHC7mlk6h
hub9HCME/zGMbaJ5evy9wn5h2I9/SJwz7fqTXaq9ztGh7xrq0fpMMMeLxEKzw1gpKix29fXUrVSy
+odIZIspVs73RDl7BGXIHbcDFW4nNfZL/arTKko18UBLhzzmPjB8T2z9DhQYpAzMKPfr5+rACPv7
h0j0kWQ9e317390F7wBFe9Y7q7+hxifXMq73Xu0kjGxFEaCMovQwBYVwq1QJqFTv48uYgf8YSdQI
zJiR1+s4GC/AKOeVt140vAjcAOLP0vKex5gCjneTZnt3DL9UvFR87M0AmijbvCRLinZCEVQIt1+H
8nQbUMmBw91mZckIBfhs5g+ARPpmuAvmaRl/JneOEe3AUZGqLzoDnVDYXGomi+pndrW/eb/ymv7T
2ZbwJIyYQpRu8tN3dpOx8n9LboyBNAATaa4ZG87fsGLRbUl4Bt9e9W/sA8G1+aynsylGF+euxbhP
6OoFcgSKe6RjVAVucI5rPBpMW8NmF1vbn7ir6/ZIh+dkviUye4jXXTMx7abmDqDKX6trGWfkcrbq
k3pvOj0TE9yRW7y6eXb+YA24F+B6pXOy4RBYVCjS2RoUi9UBkB4NDnnIWWSiE7zRZ8fwXZBPC8Ux
rS4DMQpsigSKknikgARA/nGsN/cqZabqW+w77BpbvFMSZasKo8k47MLp9F0xise5vAjo800s2TtP
aRD1ZReToR7nmV0oMP23AqJILrYkyZhwhGxp/Fi2xxOzDb3l/xrnoF1BvH2pooml3BhGf4tYfnEh
/8jCNoP/4CsFRUKylF5AUeQWGven75v/4JaCYIiTOrOsFBSBjarxsbUVcQNhWelnj+3cYhBfEKTe
iEbsufkW3nIddRj84cAuqqLNn2QgIKIdspcFOjlSYX51iu9BkWZ46IdB1s9GnKTP5x0PYyAF3Z0x
Vh5G/UL2+d8I9OM7zjhKrDAr1YwwMNhB/zGgy/cxlTuU9shGf5hEzn0/pnww/nz8nkZECZMd1gDe
Q1pHogkPDybwz9Bxtp4brjvWZ70rC2RofDOZtx3nyuQYE2QGIBEd91K2LEb8lIZxS9m43rNFNTa4
wR3yJP0AZF045l0GW1lH6dN0YXoOzCFc8dZOSm2vH0BzcxOPFCH//GyFK0FvoxjGK+kRuG0h4w0b
gC7UstisIlK5G50ZB/Trx4krxsODonzAd/WDxQ51h2tJng2l4VQD+HidBnW54UN/wv1ZXDyV26Az
v2gCCKpJa4NgxnZGXzaWO7EtvcbyCw+boPqJtThioKy/HG9fQCNFJHhNLuEY3jmTAobq2MXP2xs4
WM5nC+UE3wev2irES21DC9lykEek4N5l+wksVOrkIv58NaVAF/ycHbSHvem5ExjebFmToaeuYqWO
ilMFizE67YFs9JnUXjaTXP/qSd9zAU1HjfH/h6178XpBPLdaBRnOIHj57ciXk6+rxL2AdiICVv8Y
cRXKbTetKAqF7+z0Ip3zmajae4GDVLmEr7UEFvXQ2a4DrOwgjGnxL/37kA3HVLC3lSvp48NbM8Gl
EFAE4yVtpXw9T0VLGd+uGWVL2fK/1jzhfiJnTwYHVxj7wory8Y4DZPEI+MTaJ5DAmEgfQRvwvovK
agFMZKm4gG2TfHmwgbU4EBFodWQVE05+DqCPrR557EsOA1gp9TBbd0fAQpU9uj6583U+6J6lvZBX
YLxnt1uy6+dfUekROJIJWoeGylOLqbyRDrRjEpDR4nynO5nbwMUGciHD2iHqgEcGwCDqPLEsZAXC
82XTW7HtSAKtGH8VPPk3Dq5s1rZbej9Gcq5zGFS5VYqinSoZY1B2FEiGK5CySVVhQoujk99r+lwM
4gQEQlCYjo/YoHcyy/IYjXuHsd9R4vWAUaB50SBXvZHGSFtAjEOjznrXeI2LaKRBdR5g3Ca2r/Hj
70uxfk46HPl/IfJCdlHFXK/ATMOvudSh3TNLFTEJvHbnGduiVKW8YV84EdLM1VsXY2GYtoOZfp76
Ww/Z5vNKQR+cCtjpc9WWAJS0YyBRSnHYkNb1Rea+nEUswMWv5k8ZfezukpAwBA1E+vxllveLyIm1
g65s3TzbmdChrhZG5Myib15z4yFOGFU9nq9Hho9zxR5Zy2kpJFeeqxbGh6RUtFFOaAl2DsH2DYVO
paIUBe3yprXsDEQc6mRt3I3aZWyP2mMfg1z2A1hN6ce/34ZWcxF3MVEBXPIEttqY9/rLkxcTojZx
4jSCGC99hBOweE9SrUl9vZaTFUcQTKXBoEIcVgGqiwoRhszShzuZoXY8iWBca0R//i3wpyc0InNy
it3aVD94p1DpsY3XJqQV9jPV4/8SJB+NU/YCHJbN5HpADFfGMbOsICqHQAt9rogVCqmKotfqm+sA
Lt0nxuL2XS2+3kSnYv+7viJrRf4l2hXc1y+ylzxiIb5C6Z3PNPNVvMcHI2LZRr9icVVvN82et8I3
Vu8SH3d0eP2IjDQ064TcQn4cd3fUu0nkefvQxI9YVDi/c1hAd7wZre1GHLje4W/+E47YDcV0Awvc
DmlMJ3o2siej1uc5wYK4SCDJkJcZOUOGAt/xs9o25H6HbHOAn3lnqKV8ttADMm/QdyJnX4+rwsLi
ncqAy3heV/yo6jrqIpWIB3ziue+pBCJJfO3AYowZ0LYu9a6TdWbgwAMp84oskp8wwnpXu+G/ABpg
YvglVvwInqqZFeLbswuou9KnmP1Bom2erMS55voKuDb7ifnPJ34zSfTnG0BWoGrpSsKhnbl5b/td
IvtQTadm6+8TWRpsOeaQ4yv5cp1mCHTUByDsE/MfA0XeKTAJ4w8Ko7gpIdBZO6yIGUCRtf0If16r
RuKnqotC/CFZwvjo9ZyGEhcdo83ssB9vjmQgHi1+KC+O1iQXfuzZ3CeEGu311LAF3JMtrLK6isXR
GNVdSGDS7DYe+k1uVV6sN2Qx+mRstEGuKlgq0KOhaI6oyh7p9+Rdk3H452MHXAztT/HqeihJZREF
HRoJzs6p+7hCXhrWCRov+Dm1l7TVEPqJE7Ku8o5eI47lvavZlNaIwcQsRwvV/rol4Jz0VxRBda/i
0JAtedt1Tcex3MSCEImIeV7wa9aQMd/A/fDUApry6YPkztZV0/oJlVS9eBlhDaj0hLsu2y2WSiPm
6M6DXgR7jC/ADeFsTjXSh4MvZLY3Eetexm9kwpQoca/N3Sg5Mc+h9Au7F6QU/wtR9rRvsgO5beNf
y6d+Q5SZ4XkYZJ0DRHCYDZvcjmqymxkkMuYdYxrbrSezHzBbnJyjJMLfe8l56kq/omvqJzODMRDc
NgnRPmyNMgzB49srzkJ4d0W1kIJvpYSOU93lSG5bGOPuP7nCFJ+DKbRufm3O8HJWpIz0yAWXQ7kW
X53YrhbD/2g8vUSYAz3jE96nGdJiMP4lq7bZwKrwx8hFqP5DnDUrKgw3Oq4syOpRcNYPAwxpFwOI
93NZP0o9eAOzFtKg2ahHTvhgy5Ljqy8mB3eZMKVkViltP98B4K/qn7Msqp1Ed0Xo4dzvLuNeUO1G
D2b1JoryQrnMl4/wNVcjU7Yba0nUnSfV/iB+NYWCAH8E+EfWrDH7lfUAkf3+9+0b7Pkf1sG7+3u5
xeSYfiodJad4xq6slgC4xNDgfrgnbBnwMus/3OfL5sCE1BazMlGIZ+jwc9FC91H2c56SB7Pa5biL
8pvuITu8RLOE8iKZzmzCwfaFmC/4fsRN07ex7DIxLB4LMZafC6piXaPjV82uGRTw1893rpaR/ENB
hfPw+5aLIlgfMbiGoJFR0BUuO86ck5RCjjBRAawKH0fnGjYoxr2rKdrYOyhL7hs97sNzA94gMuGn
Dw1GNM7AWbGHpyW6NTAEnTtyHocKekNtppc09IpQbI8Mnk/O23+c9vxgufYBVtdGPkr+FhnSJiCh
CIZFcwpHcGec1bPkjbYgo1zrPMmE2DH4o63YFemqhEs4pLGQAxNTlOC5VGqRiX0jXzBytu/NvGHX
p6ChvnPII/5mxwtN+1TMaMv6v1/ujHglpU5ctYFMWH7WxSmWXPb3NzegTWumUdj5qHVESEpzbWoc
Rw2ET6sse5sZ4H8uqgJC+iYNOrOjim3t1EE8rZf9ixzeI6iSnWviKScup2zkNLXa0MQnvgFipUeI
0CubiAb9F0UTM3IgHmYxSTlOlTtLouqeohVzTghstsgeBP+xlrbDdgX/85z/byS7kmJzoqc2Y5RM
y6Kj29xv2GNcEdZOBopDrB1O5bp7op1LBbnGQJBoZWBHMQ7+kLq5E0hpSRqKVsswYo0saA1v33bf
9XfaGz926JSzZARZznT+BUmINhFVKx9U23w9q2Ggwkf5mgOoazUpbIfO5Jj6+vBemELbi2IQwhze
rBDCogDEkWKzzL9OQlqi1t5zw6zhu+ptHjbkxHILuAgjHgjf/XEoamtHUJiH7fakRmhFSerrlWIW
g9codhLS+SwZO8kniw9qUDksQX8zdTSs7lW+xLi3T/3ctzavf+VqLcyvB8t3m80ynCsKRB+Rgdss
S2clHyF/F4uJkVoWKdFGghF9gQe6I9dhDWrFBT8qz4qM5OCQ/cCLkg21HyN2pA4hL9urbbyZHC7M
XpFkEeM8XR1KMaDBwNg3su4dQ1CbQhWlZNpFoBlSt7z2XcxFwLL/plwtBAOXLxpiWW26TFX8IDNW
B1CQtt1SXZz5t9dzqWBWjtM6ARwpE7MWYf+eUh97oxZdOeQJgGTYaCjVVteNkZWmdVZ6YUGtw7ug
6eMNS4ljouV+5osK0lvnVWvbMU1PKK1ukGdsun0OdgJ4rbrSQCRgT45AMAmhsgASD40fahf0/Vv0
mDilzrp2rostrTf8BbT2I5zEhmYFiDRwzD2ZZqC/+6hMMP9YAgR6exw+q+zyP8VTIX1BF1tPORV4
7VBJDqMaDtOjl5LUbdV8vz9DmJ/GTAOMGREHX29wnH/RaMu5aCYDGZehJ9V2/oVZBNCvO9jAGyO7
QTmVxVnvjzaQnRicZZgPX9PyKI+6iWrl84A14Md3A865O/HaPb6kH1u5vq9T3t/kpspbBxjWeLFE
qE3TUrIPMgsZ8cz/qTukeL9ebC8vuKNOZnE/5905i+8x1O3vSP/QZAEJS3DpIvuYn5vXikWImQEh
QjRs059O0Ab5HFnSEoB3yOQ4IjU5WQcCqP3v734nL7yZOwYq/QttqUYhKdB6dEvXTLOhG/5HmsIx
7oSua3PHNvXSRxDvkn9iAFMYyFDREKQJiXOY3prEnlAOGzKQ/HuAbH0mfrvWTQlUEU7vjgEMjjoA
yGu7HPLsAjO0QqDmAHVY9YW9NMCUatCkDFJLEB6iRDG1EDgGDOdHNs/w6yOmtU22QInfHfLrgehg
XBjBye6DWoQeIloLCE6nXGBsdSEHVqXZdajPYPEt1nCZk8Mu6eJt0f1s51ZMgCxTqgyNiZCH86Y0
YRpHVl4F6+BhHnEqMU5lANS90oAWmMnuxoqEoTT28ciehRYR2m1lMzZxgkdtGXRHdTURhShbo/iB
zlWO0TH4b5HKQL/6ShtnhyWrsFe4AeGOlaIAnAphmke7CEyOiynwOnxkmAqcmEqB6u5t6tO4DpOu
QhyEZnfoYWsnRNsKb5hNNkPRlClpAQAufATN0MihHRVfGPadnhjo9U+A8+yuaXB2lxUcRaL7Jz8F
7HZyxyPiINBfEL//9LCbpFpLAzl1zvxwUfQtpwHtcP0LPmzF5iGpSdGwmDsJvyCQJ3FNdboKKco1
QCtf/uw8Y0YNhDDJ8U8dEK0L8sFAVAt/vh6Rb4FDO8fw+356xOcvg0PTk0ZPD7fmPR0c5IP0rq8G
bylMPlC9ruzmTeP0oFXilLe6tnMpvUpJvVQIJAg3hhXE4yqlFHvzOl0XeYXgBxBkywgZjKSRMbc5
OmFrW/dTRIiFk2FVT6/TLXfT40dVZv80foa458VfhypjRN/GKm0yVCYPpRZWzv+coCM9NM3+Lhyg
SkrmdXLS+TrHBigtHFHWm6T1E2Wqt/EgTJp5OE9LAY3S914VuZuTfY+QeXHlWyrTvw8dHC3XaFFp
rdLzacaNT/s3BE+ZTTDGlXc7dH7JcEYzYda6Azk+nYV6Q/2iEO+j/pIlb7shJ5zn2Sj2JBOvqMHO
RX5disROM2NqzbumA6yRewcazjv/JcCv44s/UfeogkEwGyMFNHFSztexGQrKXFYt/FFnQO3957Rt
S75V1v1qzCtcWRv3PKGDRTvzogGmV/tMmsLtTJC4BcoxVEz2PJp6U/TBWY/lOmFXh3JIsSHAehpS
2sZCqnD6QWRr2Duk+Q/G6ViCkqjWADhGNsgHtQraSsu4XAZdSFJXIFpVlFIMNJo8dzeE4JUpQ0v0
MhigkvIK4XPjiqLK6kfLtJIUD/X3X8hd5w0pDgnOgNyLEbAFSfuP+3UyrFjpO0wR3O4qqdzY07nI
zKEikV7Iqm7h5biTaciYLNxEpbEwICrUxsESkK85brKjfOFvl44VtLE3USlcvAZ6IMvDw+AWADGG
1N8FuJ7TORd7DdE/MUBbgcPFkqBCZxgV5KSGZuEPRr/nIFYM+67flO1UxzHukxN+sPSs+IHoS7VW
fE9wsJJoiWQIHSb3ZNE+nhF31H+EHhIhS+Xts/fS126g0sMI4FxQZhR7PSn9KdKSB02olpX49V4D
FjqgROHZfbglphTTmDBuFrwg7BYjxb3ycPrLcv/QCAM/BYJ1Y3kFKHNHLPQpDzv0LmSda42K7ETs
Tp4wCetPqpt14ps5MlUtgjODEe/nayRhphbgYMsg0h3VHW7i9gZfIIL7I3NLc4mvZntl18G5gWRg
69TYdH70DkyRHnw8zBjz5VndAQD5Pra+tqVOPgCC+6B7EvxXr7BZCJJyJwWFSnkogeNWxzbF3K57
c0DtQ1JLdZ8b1z4O/S91tlocsMd8e1+wxg8Ya0InoQA8NUARAIcSmR/pzXp6xX8cD+JEr7mV7f5U
fDPwmqH3LBSwIXVdb9RkDmqpTF+l7Frv7PEm2jvmTQBePLcCZ3jJPf3FpK3V2YBKCUkG2FYHN700
8FugdCqzomSWPIz1d3HaAY6FOcjGBCTFPWJ4tkhtu251d/Tf3wKhf4B8DrR9cHBLeVvY32w4in+1
r7zvIegjYKizAtRPrHqCmWxfp7rPuBqSaMbUz+UUhrjc3EWDYijC7QW8Bt8LKz+IU/qrr5UYW+y3
RL/e4c8SiIvA8/fkjrhR8/SWpulezUBoz554BIIhu9GOypDLuj+CfdNGg5vGOZyrMnHWUr5P8E5z
9UVHRHOecIVQm5a3bz+pVrkwddb/KjP76EobTA0metZKb7VOXFUEVSmIbPjJ8iSIVQZQT7aXkaIk
PB+Ni1EQzOwwgGmkK3rpB1WfBwM/mRjnW1hixwraCNgSlXpHywVerQcBcMKBcTVRN3bxVIz2SaNH
+LGlivrctt+bU1zkVMqCFOBhwtiT5aWLpz7ky5jYDRCIsmzyLF5lkby9MBMgnEgqG1Lvyvlh9HlT
WsUHEt0KcxDLA066I7HRR4lmEAltxAKB4QfrBk9FQw3Nf3o7Dbie94F16AGHlG0ZXZXhpS9zjc6Y
UZBuTsTQefkiK2mCmps6i0Awrr2SaujtnWu5k20mInrJUqzL+O0p997+Digr+2grW11nUOlJpBqs
ELuFtK3rjt/waNeZhdqWQ/UUkHjluNQpOxFhrfbmInpQ0SoUCy8Z1YwX0rzXCmiD1JiQ65Wfz4Cv
1axB5Vcpk5a1IiFJpvXmwDp7lwI+i/2eILY93DhZOuBhiz/RwaRerq67/JrXGHGOvloufVpPG1To
kz6pTYQeV2LNG3Q7sxz+K+7b8EurQJBaUElsGY1W38zlIrHIhs8oEH8TkIxYetCqyxNr3u6OEQQ1
IoMRq2ZIh8mUKXPOG3wiyCxRknlidsn2eCQ0a63ZnUbv/nT5PfGlVFMYgEwUCqgmlLIv5+fpCq0X
5Les3MzSkSRgJYWa3kPCXxbj/9/fybaIC2/un78V1kWN0ZZ5egsUYBLiMZ5MDSGdfZI4yLwbi3QO
LDb+xMnjAKBPbl05U2ZUOUpRaSGSWORyROdPHmYsQcmIoeJmDj2qXx1caYMHafNXFAcfadp06338
ezzeV6zqn2KaGozLVLJg6VKaEMDdzNxb6l/SFAzB7uERPTK9dHCjgOaga4oEIKR88HoR2/nF+QWJ
HjatDZMODmDsAfROpa/Anj0D3uKlBVcp57+tiuBCmlOmHeOKBVA+WUHwb7KoGcuy3g1matLlABA3
ObqXOpE09PRwboqHnalok875KDP2+9zUDN/h8sJUpdPr33VvPePN1v8P/PK8vBBzthDc6+ubefil
7P+ZGhdALXGCSyY5zxUASTjVdwWYs+qY6P4PA9l9qUbm3ZEW+FW7zy2vaXUX7hM4IBMxYCpmXUAs
C9QDOS7WLwONyTdo9F+7MYyKGQIzngsTc9zzYaMzP9m6lDMInhjaabLCfCR+SXM56gq0IrCsTic1
3y2ra23YmGGJ3cg+ICSypDIloLAgys1qaeq63rag4x93p78SenxVt3gKeYRgRyQ4bxn7N7Tu4GOj
y9HXca67ttfZ57N7GEeMSKhTVUSBEadZSEJ5muAJJPDEoQEM9HURmuv9s/Iz2g0fXdTrTdiQnr7Q
FQ5sz2Fr7Lr4M/IWYRdRAaHIqNlU4TJSfAMeIulCbCDRlYKfiebKAJRmi1UMBFdFk/V0FrZQF6zH
qK4xnz6Vn0DcnQwJjcqMHjuRrc+JJj69iswGzCh/YO2Sdk1HNuyuVXdbKFOdayjuJ/irLD/QxL1s
d2OWNewCtrJ1gBewle+H6aipXIL4qNy1nG1mcM1DbncuCGqvD6SXHqzfcnvgDFsFCvNGePqQra39
DMiAbNUtMETWcMtj0msSt/YLU0aAVeEDflKE+2a+J97K6qkxNH03URCANaar8scbXchPR6ENGptd
Ca8DRyrqDi6N3Yk/0xBj8cAeT2SkJxgy2MXY21cZgoWQu5LTwK2+g2YbCqhwTqOEgzESH6DwdkxB
yCraLsc3S5oYZb3naQPKDvwXqAOHMDyRepjMVZ3s369ZEnDLBWIXwaFXYfYiNBMjT9uVrLlOC2B1
+b3oesPtJt2KULb5G3aAp1XFkPmk/JATEajhOngH9Ck5NyD32yzmWx+HevpQQmHFVRWv9H9Nbqp1
6P5+j44v/50GWCeeD4iJwvNbnt4F1Ty0PtYEIp14bKSBhYL6kMWuDk9AMYGibcgP45IbK/DWECa7
UgZjtrWMZohqO4xKpraHKP9uSHvkwgfoSyhEBL20asmEuro2I50OUxmrvJdLNdDvHHQ/bg7ue0vp
UQ2m0hTRpdLHgJDU9v58fHoxZIBBIjHrA0P1mQgdGPi9oURRDk8NzUBtYVuxo7HkbQPVW8cHnL/1
m5WpW0RDwlFPZdhkK7+RsvHEyaPCkEBBQwa4Wc30jSu2TQf0MsY7x+nyt28hJ28/fBNgih6yL93I
1P7RDhRwowRK1s+GOeV1wnR4v2CoF297zeNDsiFEQ73b1/AZhBJOxn/cD3EMxCESPnhf6qq3rZ6T
o33wcfOZCuqw8yplW+SJVMoZ4lmlaLcI32R+HWDk7MWlFEcts2ZyZx/PgoFG1S1RDKeR5cjazFMp
rRRVf+7Jb7bxkJRSMkU8rz5Kc0bbTDziWXrnZOOqQsSaSxbR+pfubRZslX35R0ZerBgCuu2TCMYi
wtjO58o+i+ll0QyG4edb/0aI19E4yVLOyupSokNjnvKKLyfLUTg6gwZfS12Sbc4ZoAWQ3HObfCzB
7NtI2L8ryaY8wR1TNTODiRdVhb/essPsle3ffJEewZvwipP6ssKOIkf9SUBbLnE8B/ObGcO96Hin
1oqjvH+0+KaG6TEAkhvWYxVFD+xqhdryGBxKz4UCgicuhzE255Tr8y4Qw+9bY1AaKVltJ/GUuuRH
bXuUNG1YdBVCFRQMo04OA2I9/MFpa4NjouyevSB50FpMgQTpKcdklOHX0A/yvJNSaRhraSI2cwil
8W9RS2OmiFIQ2MUC61kfQBsEX+A+ca5gACe/D82qpdzCmPZKvYziPNn34M+FiSHkRWW8sSU2BANf
4COFucwUI3a57odm2pffUykDuvdfBBVdr+Chd8zUq6QNNMw+FnmRBeRL51L5DKvhomanhxP8LuQv
Nz1jo62hrIYnykSyVl7m2oTCG915NOGOyMq0JjvWKAVUoBThCZQBtkzSeetjwtBWk8qeCc4frsia
2leRst9rdZHeeL+QrpGLE5T8FFPqpNZ2zS6rz3sJse0oKW9d+XZQxtrdtkdLd1aFzPWjJlaJUzbM
m4c2wtaIcj4Tbpl5KQSeqqNGefDTq+o3z2BjFFFEd3WmUKvyBgaWlkxBWp0X8LwetXrwR6XESHp3
ni+N9tRLXbmEhOdRnDP3s/7WRcRbrmMVltI9I0ShqcFvkvTLmfHpKRRbPjTGb8euLFxW3kGOFt3W
Nlk9UnXwD1EpnMeghL8QY6sj3XUOdE0vbx4P470njo6zmuTux09itpIryy0QpcZNcqjwKFDMdYm6
flvbG5vpEk8PEcTgUe7pPSVtb1hl2qU0kaTjRbfpZKV8lO3lOZ3iJfIJkOURBsIZyopBva3nak2w
88/5qisvKOjC+swTIWpqoBbEOQdoEPQA3pBEqCCJbsaPp+4W1vdO1/Do4sbXngsvWy77SPZfLsy1
fwFlaPM2a+vyI4upljF1rvn6p2BnQaqw0rZA9HnZP/jdC5w7qf5f2/4UPFUtDq92DmZ7enaFc/Dz
YLq6OW2QtmBieQmA2HTD/9b3JP9nLXA/+vkQnjkeBzw3f8nbcDpG9rRvbDO8pkH6JB0ux2OpJjHR
mimh+UGYuRpVKiz8Vu2bNqOiSoMPnS4p+h0ik9GHZCqhKD/JYGld0ENpVPobciOb1kGPtPUBZxQ9
usZNkc9eB3bs6HHLRCtf9u+x46mD5MNDxyHvAVA60j2ws00h+86IJSpsoh0ya8GKm1Kfmo/gv6cg
QghoXly17tEf7VzVW1LJHCLciIl3PS2Zza1+7M0eG1L8yFcM66iIcJIALmwCDK2W7Pcd+29na8iq
e1XuwWyHA76t8CRSF1gOaWb0a4qrHPCtOBk7TvHmr2MKZ78DcXQ/uc5dqdh6wCcRk5UUOfWbW/Xq
wwQaG1/AVsops7mdwgjHRvt7Fn5SG7rlgrefEj9a6FceUzbqr7npWMp8W1m+n/vomx9Z/F6J0zNp
hi2hIC1pJmTd4+FyoZOrNHaOZ3UCVrxZLaHPSRMKbuOo6NGPM2ll/zf6HdyR8GMGfT7/JXn8Joa6
k1TaCI+jiu0k/nl3Zc0D0H2x8r2F1N60Zc5vGaJwUkyGDWjpxdJuB+KEXXozkQW/3jfTBNKnfE2Y
xEeF6HQg59dUylEn0vKjygFqUAApWre0BGVyCZssTkPpaBA4Nz88AoTpbt08RxQpXqZcQpd29vTm
1SmnuER7F3dT1gMJmSxd1cZVuVGhNJpBY7+yA4eRjUOlmOEnbzii4mIPfiWmRyVhHr063aN7Y/mG
jDkcDslhZo7Zz3VPA+Fd/Y20krnwhdAfuho71inDd5HMTZn5Y81S9bipvg84VDBhYB3QkrpOgclK
ZymUDIsYT9ZzhO+f+Vp1V9SfQoeasBue0KeFMht0Ds3kwzBRNOfHShYqfi9akg72TnuxKcvRA43V
ifMXiBeuLF3wyI6SLFRGOqg7lbF/ArfqdnuiDk7wM4lSH/3gCyr8rpEI2YywbdVyGAzzUFPcBzck
GwI3KADxI4YeAzF5hnXnKDhNApLf7thHPflJ0C3Lr4ISpf7oHWVZjl+DPDr6JA6y0WUCHxpDKqxU
iBOWXENmlLgRofgjw06I+8DNzWaP7Mah5SkMw+pZQEguH1mC8/XgUAjH42Kult8TZu22sqRFx2+V
3GaQMznidajgAYYi/b3TwFIvAevlYZ6Mqc9Jr/OdpSKc/GFRZQLjD/cLz4/wzmTXp93Sz8uEoTs7
lHTUDnanSvykSH3b8O9mfKtcjdaomLUGG1lcBuAcZ7fJPnacxUhm352OmhTUD1bpQnNWc8y/kkjn
bA1yKoHAuncW5UScKifcJqUO/FOu4Yb7IzYi+sOhbRX9OEEEzMdlc9idNl/43gqMXP6tSOofBUxm
Qs6YHrk5nhGu+cU499whfkjEXccifn2d/UUnHMHtepxUWrth7fyVqUFDeqVwPx76sY1+cF+cdoBJ
ieFOOL0OEMRVpLGzF8/UV9YkWSm0uOdOdHtdBiNxpDv7EKrpD6NgFLwKq16VI6NEZLuzyHgaEMPg
ftO3AqViwNIMbIREjIRoTfL/uDzSCIYCO9JvJ36vr6s3W3xKzyiWg6JkvtzqM1FRg17Bg84sy3Ih
lHOlOdVJ6hOhUx8VeScnA17IBKZ+czEDE8mux9lZms/mqJv+4IU5VtNV0+yiPN/mbXRU+WhnY7pY
+Mv4zXODVterlqdX7gHDMO4wLUNGoFb06wZPwn9D9gSv89MRSM61am/Fs+GXqQT/VrMX2q8AskM6
W+ZJ0BDGdoZ57eRt1jdoh1JKsZYND2Jy8d682JvzJ4jlYGwwAxaoi1kZdaqcRzjtpvqtDvHnW/DJ
QNF5iesnw8fx/1QZTKnK9fdPSvUbfdC6SwxGiXPGs0yq5DVcATZy6E++e3W4fo2i8JiayidVs5MQ
ooVUY5dIqXPrMlL4tlnqbL6Cl2k/vLAUX95kbJk0Cx0yX41OUbEwOxjHcyvzny4QX+nUfM35ceCW
ABrBNt1pmOy+3ecpAeayj2tvXrx3QI6n+/dHNPMl4/zLhcWTDNGIVO+5mE4a8TBqxwn41YIpHzUG
l/z6ADMhDMy+1CtLCWqhYFHPwx1DulT5ZT/zxBCjCcLEM7EiIcH8ndk971WcuA+72xP1PrE/FH2k
iurkznR6C5FA2Mb3VbS1d5nTKiN/5nyVRZ74Slj7+BlxThgzQAJL1429hpqldZrB4rAO9ZzJdXbO
eMKBrMUTqKJao3TqhOeyLsd4jGIVhTchWK7OPQ4ofvfKUAPDyk7wRb9p7zJMDh1E/V6oeMBDvo2b
5I8AzErBNhifnDN7Rsk7E5zP50g/RcBQjfvia7TLe0QUO8usywVlPKXYOiCARus3McZ4Limk1TVH
0s1maU88zVN5lijmEB/KKd/ixq4E3kdAg6AIBEjCoKkOMttSC/fP+58Tej13Fpr4AviJOFd4gM+D
HKhX6g6Fqhck/QUaTUGj7k2PFjBETqd34RTnUTP5/pF/RT+7qXdDvmXWD2pGAmHVKuD/aM2kfFmu
W7Nj9UV01jGmuoJqnKyU2iAL7F5lmBP1uv5ef9r4dXWLGbhabYeAfDBI+TMix6+P3dFd4S4SlHrB
zX25APZ/tt7lYuMAjO02LCMvpvQQJdpHTn6evEZLsjSF9L45qF4EFypOZrMmbivyMwmHxcQ2HAh9
ADLMNylvOHceyG4ABoa9R/IHD0CeRAfp3Zhm8KDktlepw06S2mX2Femn3i7XSyapl1U3rCmXhA0b
VYSEty6V1V1fvSksMUdvnqVpo5iHZk6voI20Ii5XfsXcIPO4R4zoeQ8ULoGAzBXmz1HOmM+ZnySl
+qUCeppKjpFLRawPGTs9eBWItuzfFtN4EcHonrDFLqKy+OeTFmrAvoNFvGwnvDTABQXlC3dSrdvJ
Zw0FC1ebZJIDyXpa2CSHm3vNJ1GYnD/8QYZioHuUgDzj8hpSHZjE6Kw0GcTyD99WXo0AN8c51OYo
dgZQxdBSSllRnoeIWnVg7ENvdTL7aWBPthgXN/CE+W22kSDlzebwb+IwzzTYgY+i1wZAqhxSSvYn
N/lQCqHOVP2Ze3xcdSHAnsk/BbpakrWtqBH83Jf3yobv3iHSIiszcMW7JOYxvMnxyKhiZRVlnbek
yoBG9UrniaLXG75iugu22FoeCE8za2yfRw5PCPJ4sCibeBu/hP19ZHOZsfsovdccIyAozRsx24iw
B5Darjczz3Vg5CAxuOeR02Mkqh1dzqK/DDHmKVLizN+vgcL58IrJ6NyUuw0A3Dz+xcH8Ddz5hK/h
oz7eQX5fvhyxp0MT5sw7wkk2KQN9oG9SQLGODw4S/zEC5/4gvxbKPkbWFV3c7ntg+nA+gZQ28YfL
KXC7MMtiiirUFx9+iEnlPQYIa7yRdPOSOYm1yLzl15M8/ueqxHv9mQ7PpxsJrVHIWU8usL6XxCCi
F4crfW5+f7rkJSHU9A2uONcwz+fpYW+rpRxqBsuZ4uu4nWnfiUATPlqhJciG8FlWuYTiiO2jfq+H
ndWMHT/CppFmbePG479Q+5GrZueGYCp2dMqdr2TsNSmaMXzTuDYQiDJD3sKdKSpLVYBlbehP+lwR
o5V/LzamMJbT0GXhqGyS5yd1rMuzAdoeYDyyC3AtYAlZfSYcsqDydXfcPWpIElO5RksQqXrwzl01
MwayBrekOBEKE40Lg9BcsIF65dIM30p61BpBQqQMRjpQZjFHwfVJ8iz2k5tAGeOz/xB+sWIOXFzQ
zOkWmev47+WW2lDGTGQ4aMAJgAUuw5/dwvkzDABb9ZgWm9jr94Lc7i+vk1qOiW3ol8ueV7eiXx7a
SMXFDbW8kl9LTQsVfmYfXH4JHsp1C+cLxn9QXxx5r4efg3zfTiBaM3N37z+CLKK4fdKZVZoScpKh
mbp/hPUylmOhZ3LdjbHimECmhazIx9u3+NRp9WDkv8yhNsn2dTnlzL/7nH0q6mEcQ0CES7Zup6ZQ
LLbSb7VZXmzSNvRJHOMozcpzJyMoIhNLyGFvQHSAdMRCZSPjRSOIZjpg9NKTWHlSO6YUvYZtkOES
T4gxNo4fKIomsFkn+ihZNy4lyDiF79Xt88LMYWTj1ocBk6LOyzRDz7AVuoQQ6+k+qYVJRGGqhoqw
+DMPv8cQFZgKzzRSjc/VltBoI+yf1yTTWXX78DCi1lux86TJamctmbdCUa02abFYXVnHQ/aANp5N
OmDIxlqbb+kp9E7LAW8hNk4vBhgZg27qoXG/Wfazzattjw/l5500rPMJH2GGR3AfJms+SV8DUWwj
74xNSEQ+QbTlbxS/F+BUZpIA8lEUuU7WYmeFo0OItA3mbFHDsVgbMHuoy18bHgqdZb7og2Ib81BU
PFf5htrdJzU5moc4QpW0tZk6gzGz0npfdbjzr6JRmHBpRdHWqdcsLvBhcMZtH5WMC0E48bgdzujK
ux46Bt89t24aM096HHglAH7k9yFis/U/KoCR99lUX07h6YZxwb/T4ETQw4SdDelu32lEz4y2MfzZ
z6vX7Vhk5hF1cjcMEP1XbPwXc83lWmTmw745m7+6oOn3Ivw5gzFMnfMB0DywpJ75ZXgRWE6q6Td9
fYVb582AdbotfAwVbUyx8IsAaht5EqXP50rW+EmvIYbtYjamTIrh5R2yqbosjxy94Mg4sw1LbsTj
3EymvhJ/nah2HSutjPUY0/vI5ULHTYd3HEzGCB4XTrFS9xLyl+tLPDzp9xgrRbvWzKAhXm5ZGinA
y7DYQecMCE0bUi4sjR+/2HK2Y8uZHAwOGCpypoch2KzFpTxqdcmmkWlJQzJ6BfEnuBmpc01wgTqi
YNREH9Z4TECFIPGo1I2R7QrXTDi630jUN1sTDSpT3XT49TblSgfwMxE2FMonT3mChvlRHAeznrri
caKhXiU1HbRzhKDE+hS3HodSuqtuww0GCickmcvBhawUkbfTJyHvLioAZb3b6dnyDoapDT7Jl6Wv
W5NtTTY5Bo/gHG62bP156lYuq8pElBGrQVaLsm+HXoYfomVTGZ7mQOZbgpY223fcJ2sqFI4KUWp5
15qdqS/QxurZBRFUQaS4NxQOMXGzWYGObun/eBVdwftpPSnOI4n+MMPoiDktfxYfnHFiKdvoQNYq
FlAIE6FesfvvR8Og0C7hAvzpsWQBDL+Ylu4pZUOEkEGJBhpOD9reLmXGrcrAlu9QVP7SPLfMnn3L
ECumP2BR5lHY0pIj72okQSEn8FsKkw4Af/rIeSQsDzZWRfkYL8X6fIPZYoXTicd643fmsh9CCylv
ayGEIAz2m6II9RvdOL9CRYicmo91tNpj+nOKnAq8uaIVqWH3h8bHAibbm2qsxqUXn4QS16w0cuEf
e877OiP2jxuY4Jwq+VVp5lNF4Q8xBQdOwjOMFgnKC1jbNg/2j1WHeenNhG06mGTKlXp+bTTEqvJY
hgFbPdv0sTbLpNb25lDMXNtfslU94ECJD+mH14bIFePRe6JncsEeiEacpv9DqlHL2nfSEFxKZqX2
1GBZtgPTvdCafuDk7oUbKYV5/g7EHVvBHkbM+3pyGJHhJMSIVyKpsW1EZBddcCKLPBLDFKfQsuh5
dh6RSV3xv2aLrXTEl3cx9ImWT6JEBS3O/lUVCz5W09n+g34+vITbZm4dKUKQ/ieWuqYcsopV+FeG
QQFFhowV4uegWpLIqfDXohg4d7chtl4LHr7+p82KgBx/EKD6ELdrsJJM5cZyKtfX0kzOXi1rPCD3
dcUCv76hbdZXH+b6qp/TokAWVEtmLqefXuxKWNUoxHPC1xHfNuqsydejCMZ63PIieIwUGVwdAE5Z
EpCZp77S3kLrpHVylpsjhaZuZaWWj1zcDmXbZ1GZiDd868CzaRs9XbNbBqLrhIROL3mhiO3Uc6cl
GlBfHTMUpZyrybDYBwq629X8ay5gQ7V+2txxfqYu/A+/bp6oY9eq+hi4m7PEAHyNyRSFEzWw3bq6
wgVdKD3BCRP8k94UMJncSToUOmfE9BFhdLTnHBAddPfupAveVMj+78by0Gl3BDjymx5/bzrLdxw7
djapYTFGoEmmu6qkLulikqFLvNmu2IX3uLb7XjeSeNF2qEuNHbYTK4sA6noR/eGz26h63EOKsApi
Ap+HLbGs3q+cJSx+xJ5v8HOIXUFavtSr4rX5/QZkpJZHJC6e2SfKsttAxIl5zg98qGwWWFuzg84Z
3jY0x/iJP3oiWyV4J+q/hyvasmT18cZ1mUNWpwpf9ft48JdxOODlr5+opNeQXMq6c/O4aUSSmMVs
9PZKuhADAriNqzaVHQAfwwi2ndUbkrg1ew+FoxmYo956wTAzW8kEq4Wi4DT7A/qfY9XE65w2Ib+R
D3aDoohW5rH/tPUO2iqLotP697mtF7DADBM9yOkmlDIm4f4qOY58Ol09e6jalAHipEYpbw9mXy/l
w3l/O1xgMjnpEZ/NKPilYbyVbyPjFbb8uDx4EjmobA8zmHp1GLaXg/Sp6Ty9TwgmTnupVgnuXNmp
7BN7IBYf42inYPNlIh9346nE/ZsXAZOYhpIs/5/AR4NrEYa+oROxiWlKGqdHs8l7nWUrU1/0b4lv
mNHrBYnviPv7134t6zU5cgr6psBtlR06LFkKOHnMWDwSJ2ym1+S940X4fPulUWDCgkvcytDoRWXR
xJCeBLs0ZjfEIBfMZfevblUyvf+Mjfox0mWhAa27ljETMaGU7OFwEthU4NylEXVZdeyrS8jyjjr2
usGW9wPexmEM/ANzt6IdJersV7rwwmCGlFJPFmAlqzm22w0SIPf5ZstXNR8PFqzos9XDxEsbKQSr
cDiexeUHUakTJs7nYvXxGRCv3qSxHIs83fr8UhuCOXu4sMsvLbqM+x4/y4Sq07GB3nScZErUCncI
IcN9/csNtig1HQu0YPScAKfmk1t+XjBretz38u4T9YtZcLF9Y9pKZxmGqSCiF9YWte/ml0Rla91O
xzith3nUXpY7wOP+oVtki2NfSazE4/JbDyU1pRrM6xicNSVnYqjy61HtL+/sZqEw7V25nvKgo2NH
zdpMhBML8l3bp4q6H31TyXc2IxK2+EW/GsA7BchQ60y4tj/OMZ/6Qj3v3jU+yS8udoFd85HGrZhT
g7sGLejmm259H61WQ4WcgZlOnkhb1m8v1IVPGpqOBrbxjvk6C1VMjwUqbSFR1+t9ahn7Han3g2lM
4UxktfM/Se5O6rujsler5q7bqFiO4roxgmxEDB6RtUFehXCZwubWFidatV5MdTy4nREvDCxOH7TP
uCDsLB2cViJWRDX6Jnh98rhn/ZfkHdQ6cIwU4NlkXF06AtzbRqjqoyPd/WFZdW1WMm+w53RhpDXO
gfKSiV2ZIt7JqnZJHIFyA6AqQRXTLPBWupGZak5XYXQmpupUFKMFBHtdzbFzH0ipLsjBbHCeqjxd
M4K8bvtKClzoX+k45tRGenzhh9UiS/dIplWSRaxSWGzTN0T1T/YJgGMorHuBSGmb/GZL8W85rlP4
H8RcygS9ApB12Bss7u27sz//J7SebunyeppJYfEn1ylmvHtdJZ8ZJhUPXC+7c0C12g98BBaMGYZE
+DW6VJkdDbvTXrG16xX0/bd4Y7kTZHRQtvi3Ux18DWsmcXqAW2LJOvDwiJURZC8ZDr4xYkBMrehV
NpvamHAOu32ty6dhFAU5FNEKSt6/NSi+sxxbB2Ycp2XaEowJfG/cUrU4fSPi0T0bmHqel3cNw+tz
oOAYUOJZezplGbW8dG88yrM9pMsF7qAchC3m2zBVBVR8t40ljMnk68wi4JpyN/6U4KONnLvA1eEI
XP1NqereUvo2rS6nISbuab87A8jaIPXT5rGy/O3z+iOkdqUjKzXXO1GIUtOr6PfLT1Kn/U3B2MVC
QxWaZOD6cOaK5Rea31O3OaJOzqS04Dp4/JYs3SwNkFLhvKobhqaOGPw7vhuCTby0xCgKnHjHGRmT
J3r8nHRSCvOA40Zd+r0VBYDmer8yqn8FnfwfOrDmh7w2ZJMbGTsY6cIWhhJhIeBqLTn6NQC6Qvrw
eRun3+mDp4eJ55lgkR8GF6erWF4kHlYEZfG9L59gHB/CEfyM0JU4fJlOpr1wfpSx4iOYcINMYDwj
hoV4/k2QibQF+w9iA3qlpI/4wwaYs3OTnY7vA6e1ZEjzXFV0aqGrxs/5XvVfLN4ZIM9t+4k/BlB8
f4XMJJirxe/CdexPGkbUv3z29jQecGMsm5GSDJOjxd6kX9WK7BonM+NfZtOUDnzF0nnTxU15DiuA
2OJyCiUQEgeBXSMhyErtsmv5gsYot/tmHRT7xXKHrUCuRy5aBMMRojIArION6zVsr7RP9LVeIFQS
7CBKYyKHcAz7aEVSfJjAo7I9eQMwGrjs+S3X+xbDJd4TWdgC3yQQcjE1RpWP5esBOF/q5XFgg8ax
4lwLsow27OBIChHeSK2gxP1G3l5saSIPsH1q7GIxUDsJd1oKqI1kYAXL4OokVl+Uj98xXcyrQ+bY
v2CA7mZLpAVkswcIMQB1mAQcR0giBPPOxVMtjhPrn0bNpwdmTMk300ldrbLuL4WNEEJbzFytvAdR
nWfIYUTAarCmVafMsp96MrZTWCnH8BKbvW7UTu1ji1WTfokhrRpTM/O4BgEJoxE2Y//RoaZi7SD/
JjlxxN74FM2mz3m2GccsqWStXke0GiGvmCE8dnYlPm4ag3zZ6oM5wIEBD5vCyrKUo+D9eZE+9vLp
omZnMI/l9tzEHfi7U5ho/CNfpbHDHr3OG5QaUNrCS58aS8JsoxVugfVwiWfvewbCGUQBMuMFf+Jm
iw5LBSJFEjSB4TcfcMB48s3opi0LDTeJ0ZaOgYzsCQwAS3sXICLrhEH9Xj9KSzBtNUuTvL/DfVro
yHgZ7V/XE7KmW1kqD/ZaULuK+VyfuWJfio6ahcyNmuiVJ0QzaYcjY/PjoeE7jBkZw6ldsWHf60s2
AlVI+oB1NR8wyxs/PmNW32NHtEcPUsWPh0eJ7P1nWPa2yq+RHkua4SlagzKu6vYuxyKb6tXJNWQQ
EPOi1XKtrRL05Ytt68h2TsxBizdJzDs1FYy7Z8xVIovMbNgNArTZgWY+ixdpxUqVpJGubeLmwPUP
11OXu8WSwA2oroQ2WAx77R/6fB44K6STafNpjJeUxs9cdAwXRFpIEeVk/w4fbBTfwyb+aMjB7tXR
LozjuBi0UCGN6msAmlrn7R05gRdGF70leKyyXMHjkCfVc6eh6KGXJWIY0RWbtR7q/YFglg4MVHrX
JhbpEBJv71+qEMgn94EVBhTs0Hln64grEx8wiLwIY4c24QSX9j2REMylFzjE3KfJDekP8lB1UINc
uloMQfH/Dn8q3O50JkcM+4N/9Wt7DHoeLXxXt4yw7BYUj7WhbpvKY+cu5ZhSpMhc4mL1BdLfa8rQ
Rtgip14qtxL5ZASWYkmwnlTULosvaO3pSauxkKJPNVUrlWr5WHxEWvw58SMQT+XWD+9fRXwjtzjW
Q8mlYiKlHGs3vS9GnVUmXTh+vHDIwOyKwtdVU+d3tlH5HdANF/Qn/jLbMyFpvT+x53WLQUu9XDSW
SZ7J802p2K2A9HThhmDGqOkOW4N1gyyZkJSURQ/8zCXzQNUlDYdTxzIalxf8rboA4GN8rdAIK2UX
fZIzc9H3d+tUE8MUR6By82TRZDaR0F8WbApPt9bSs8VKN6dHT3hufCRD+19Dyps8weNiDFH9zBwh
bm1ywe2dwxz59K7I+NJvQge4nsKhU3FjBXvyXmL+Aj+FA3/CmZKqEm1AGgEYtvV/7/g/wlNgl7AL
qyDtl2rOPk2GfKGtahbZfJb+VV7YBy37sf84luMtOpJj6HKLa9lUI4qE9SEwc+utgqgOHOnPQ1xA
mb7Obo768SkanlgKkzULkLLrVopD0SmGa0kEWXS4xzIYIP6dWGuBFJbkICWIkh52m6yBfm3E9+m6
duLnQwM9k9KEJeO13IYyteP+sZ+Kk6shIIJTp6QbDr4HBknyn+6gLxlNBgDrcz6gTE4h7LmM6eW5
APkdhU5lYM3Dz8ePghD71EsGivpcVcY8V42zKC2c3xAyOFM8Xd/IUKZ4GU6S5WByYok+MAc13Ms+
JE75eSRfP5G3h/PUM7zdGuaTH2pMXC6YAWH2CHqJbhqY5vCmiCpKy9bMzd6z95Qv4cnYJIF46j+D
NX/IoVg4fKcT2dPItUZQQoPMNWnaOHQ/T1iOjnQixnIA274dvMb5DwVtfmYXNvrMrnfSkRWrCV9o
Neh/H0jCXi1T6w5HCIC3P8wLhG4dhtxg60fv8mmCSe4ZNzO4ezVZ05kFfvy7TsiYzhI6q/D1oo+S
QpX8kNbGGucfKdO19q8mSHPTzHOH7tZrPF6ELgX0Lcyh2gEfse4qjA1FSe0Lf+iirzFXA2ibYvo6
ugACj/H1TeLTISQB76CvFumjlgrupvVDZ/R0JOK1Y6/PKT19bohUXluAxQVn00P1o/YvHEn4ia8Y
p5GioLIemktNPcKy4FbGkrdiekkiEyRidOsRcBR0iCc1vybmJlZm1DxTJx68QV51YI4BnTcmFrlo
4wGmrzW6K8aNBeKBT1j8FmR1lUCkevVErelkSQHxVh2h/zDQg8mkzn/6jAM+YNayYqp18MQKsLT3
z8jt6JcYi7HbCfpohDXIUeIRwCa1Te/75IiTrkQDIYkfl1ebRMIQqQw8Y3Hlmf1Yn4V3DY8+Pyg2
4Uj/VZCirzbBUk+/6Bo4ny3B/LkzDqQSEcZcmHriL0of2y/4qYxOD/wdA95ozwG6ywxRnuSm7lfV
7wDGtIZgimC6RJOKCrfg0k9SHY+Yi4xxiRx8j4gkTdCOH1hbrVacLOaE0PSWJt5IImWkSLqJuVF9
iJZgSFp6W0Y48WDSLSmo6TzaY6t5B2GRRmw/UQyedJ1O45qlnBPX9IwNt3yiomHNI6aIeRUMQbLW
mPguzO3Z90dd+Udz1mQn66KFdOHoU+vmXv9Kot+1D8/2daIr5U6l4qAMqFPy2NyGHyaDiI5s0hJw
0AL/WYWkji4YfPVZ/R7zTzbbUC1Ts2TwwGCHS+JAVuvOKQ/EFEnYeyq3xCOhGXueyw8B+imvCl0j
eRawzRHtHYBTbZjkIJBYXRnn/WhDVIzN16xKbdYTmDa+i43mhkL4E9lQwouOJoA4s9fUHrVnP3bH
8CSgcfBbPet3fnW4PXpHpY0aoip3KgHGdzgAh8Su2/YI/3/NlBbdQA6e1LFKDSlU9vgTJTyE6Lrs
VfdG6eLLyrDcPjcbQD8SgPX9ztofrvtHiM0u6oBp3cO6vTpuuGgnVVRFxw/zxABlHmLy0md8puz6
RQW27DWRsTPphee+iwiQg2OuLVFc2/BsYXQeJZQk3Baa0g74Jg3MsKQo61E6KiDUoMpMF3DE0NbE
JrDO9/N0rsYG8/GKsTahx27ilx/0I2pDaDA1aAi7uFTTk2G2hnDa28sKZ7p686/SlTptstVd0vFu
kzP0FxDT4hoRTTcYC0fAUFBYO8VoBikcOdEev/tSpRiaZ7VrpZG2RgQZ+MfknOmgxC2Un7ntxKt8
FcDBbEz/+YoAYq2tnI11vY9DM2VmgZqrQ1kcEz8cOXSJHn7r+cj/7yU6SqaFrq8v8eCq8AWJotPR
TGWjV34hjPD+ulfTPqA0fw3g1TpRfOq9dWJhCHJZxgO/GW2K4IlUA8j/5zU7jtGZwgZekpzylAdC
qCVqAKTS1QGEZgjGssJbS+kLFukjxque9u2Agd81hcbTOmj9m7sFLhVHvMgGbqOqTufT55ChwVCL
4wO/LfIned7EjxipNOyIWdKPfuz0WLV1pI09oYrMdbsoPC5H8lU+rWtZG1OmIPStIATrlQc7V020
/hFhboPB2Jm7SC9Zg7HrqOW5kykyw2h7HRGUyKzvvc19JgqvbnEab7NL2u3STfaOChXPEVqXlGwQ
lXZZ3vxcoljOBAdXiWyjJHfyHHryi4rD2bc1YR2Amn8QpYG3meY2NTNvVwS8fPyiqwAoORTfSkaV
MA3ZQViY1Eg4yn+6egGOgHNUe98qLCVoM9pixz3Tp5+kgWW6ui0+YTPc3g5QLskrNRHhWt2qNPim
npHZPWapMXBVImQGylIyKARV/yrmoy7vbTX6zIZ1bbt7GDyrtjVKeS01o1nPvcBNG0CBTJnt/L6N
PFgFEUD0QMC0uaM07SbMvntH76ZHg/PSrSkyV03INPwTFfNthdCZBfw++LllKz7Z2H2L1+iiFnbx
O639OYOt0uFna+QZwxqXSM5wcG3CX2P2D+0cFOaFsuuzdsvqH/FqGGb0wg2RzkEJ06wF/Bfzv2B6
C6xKM5UCj+PN3ahFTcd9mcOY9ptsjA/1OikAgyl5uxK16VJnlgIxf85Yp//ShnMAV+FV5E1vfgF7
YhIdhjy7UJOO/Nkx4nZY5n5sgUR/n6LYjnahcYMCKdR+egQYhvqmC0+V8qgZtsoYabMeSfAY+ZjL
SFrXSfclqoo7H8WO/DVodYyunEe1tgWvIajQNr3tj20rTK2NriJBMuZSBaZ4TfQ95/VvrBsxYtNn
u/qlEeRFFClxxotN9FcEmx/kn15Dlo5XkgNIrhcSWplD3azYNHg7I2rbstjygv8zNiLQcb1WWri5
Qqp4JtnpNjaCaujEA092mu11XoIegAj0mjomGRsEQqmbTqdRRIHKg1HqkLRXMeef6NTjLCrpDkbg
0ANj3k225t+/uzCm/Xj2K5YuxHf3f2MeNPzp/Z1B/dU2PKUsA/HvR4M0L2AxICH5NWnU3AFkMcnq
j11CQz87SWvGDfr+f/6ohklYS9Eqp85M9UKnCvgIrYNajKP8Ki6kKT+IPu/fSsXIa+bAHlUYtSiY
2GRO3CmM/ZwDg+TuFrgKAa9Pl4NbOGJxpnxUEkQrzeOgUyhCybM8Rcnvw5263vH3aUoa16b71PYT
uznEL+gZgQw38pW9xWArPbiR8S0CstvXafl2wWzySmlB2yA1NvdfksT1UUz5OQtfBu+wa5WLQius
i0M4rHbK/SAl5khUsTQBD3qpA0NsUqG++qalzmHJFvzacL5BOulyBwRsSUtaReXsa2E4tpebaoQR
t8NXBXztcAfoWWCr4naINGHtquna06MCpUyNVHQUKIWzm6cSk9xm/VQp3eOFyM1tF8iQ2BaC8HOH
YSTX5wsuHrhy/aRzpaFbv9aGnVlUYnZrArmrd2vHnpx8mXnIjAmOmnjqzUQlxfLLi6LZAG1kYO/z
Kd0hpQKXdHOvP1E4EX1LWIP3S0DvIdA4DMSBq9gleiSHbXR5wdFQ9o+CKMKr4ZUIKTW8OYfK1XwJ
dLqZBuqaq/Qkik2Hy1K8hSXjs0pjDG3oNuZwts1jH6sUh7IvVpGrrqx20uDRSx252Eedazc2ZJZL
N04O+yrwsFrk4D0xJSfJHDyFSj0dx8VrLWdELQQQ66FsXUHo+043BVxFNkxZM0oWE9ggk4BNoI6e
kZjW2jA74qMFcSbYYTMqVYchfc39naoMyt1wBOwXaB6HIFU/E7W/dhEU9AWR//NhDj8FRy7IxAA9
h2dTPWa0ROBauPFXS+4DWbUG4M6CNBVveOKN+Z+dMCxs5BWLIO3gxcVvLlqH5N0GbaXPbWC9Asrj
b2RG+zpUOyoh8Oe6wELDC1IMSgHPgjmcRHUGslVo+YDVBRhwlAv3GxYs9pk5y5+Zoddkme/t4/bD
oirAAYOBmGagptkfM0sAXmlnKgzLhkkT5q3/Yt6bgHNPEPC56d9l/HAYJXvi3qmWygXQzJ2T9wBS
c8d9aZ7pPAEcJ+00kHqAh0jT8pVCfiHI0v/UQS1Ext1pWtyZfnpT9zdJpTpBToCR4CDq3rS5sBYQ
pRq9OMs60/PVVzARnAvWtvboA6Qu3D+3wDsZh738st7mUQiQqXFzK8wXnCMRlOdGHNHmWFrpSLRp
3wYX+HWm/bzLR/249S0Lt912jrIQv9cYzHgG5QvQLJgcPhFf8OTp1J8aiDsafF3j18kUuSR15Abf
LABQy62cIB3McQ4guJIJdPbYdmRhfmt0tHrwk8Yfay/7YM/NB3BGvZjMK6C0OnOQF3sOiLAWH48Z
ARvfgqz6AvxbBSoftb4B0fCtBEpd488mFlu58CczMNNRruRCqwYZEXgMClAlukgwuS9yPjKgtAXt
JbrD0SZg6dykodkYifqjBaaIqy1gLVatOLVTsjtEj/p1Yfvt/ebQdjChltwba9zaK0eN6dtpqMT/
FlVGcOS5vlDhhBMMpP2liWCuyrt1CDbTFWq7eZabJxktrbWQdmN91KhrL3iUK8Bgds822Xouek6W
rzc/zd6ILFHm2cG++Ep2PVreOANNcqzJK7hGfEsq+TTYrEYKIGFhZMufXo/m7jH3ENA8GSc2bdlR
a7Q5HYSwglBZwY4OTBjKAiCYXNAj3VYv+Vf0Lb0v4DV4TdziFlvlSpIoaYDG9BDrWBk78NMBDWP7
/bVpTFHK/tn/KoZAZvEGLNtxMXXxbvmISppCegucK9jVsvljxkbxQqOFrrqQqtS/sIbL+I2C1kOS
hAsOwyFDeTh2WLkU2GH+kIJGwii5+L/WPlT5y5106qcftTFTH5OYSLvGNHLv3C1/iV3zwuOECn3M
JdeueJq2BUqvIuMOwz0x7QK8BQfVIaLT4v6YRIq9GnD3s80+uFE4M6No8qRU6nzQyKtfvDQNV/ZH
TkM2oijtPZK31ZHMr52HtvN2UDJ225ow/o44L2ZfcznyRuGZ7DBsr2iKjqHkwNfko6bUiyRtcda+
CsWyZ/7+fKSGCDMrUhVL2sLpUMnZuykPwdBkQ8BtJ+Cz/71obeI2D+UUpL3SUDk7ArIKU9soUNh2
q70njynrhcISYTPpSpeGE2CiK39UHMJdEjwDoXrPgeEYfXxgvBW+QPDIHF8Vcxmll05uFO+nZ//Z
ROyFBvScEndKxtzpCzJ2fYeWHm74CC/NbXJnTXzyfmy4SFCUwgWnJSfmALqNZNvyflxfmqDc2NdG
y0E8QlguWN3vpNAF/bDlbVwxexBA+ztG2AbqjW4M57DASFhbh8RDb0WJ8WD5DUS068kYdLwe2rX/
p9nYlynFIgvBVCOk9O8LOXDNU+FkWj7cvnA9HjRyfGqdZ9K5IFqThxUwshA0/7p9VWEj6uGRv9KC
kJq/qyMuODfDUke9IzLEo+6tdIj3KJfCLfd/UNRg8yUZBeUX2SvASpE1rWvuCjWSOGocei5I+4N7
s9HAyemUQA4mm/M/MVrfupkY8Bwuu3cq00KGk50SjwCyItQIeWYN9tB/5XaLXyxq56/lQsUpFzfh
rB8MtFeYhlCw5dQBKadxWuaOIuj+uAptcsaTWd7MiQJzUzou/hIIP0xQ3iz6H2xDpa4VoTyRwldc
RMohzpE5w65GEsADrFU/7monluJAtpAef4CTHQYDnidE0FEU5dJQVewEDgT5WzSvzeY9ObbC5hbT
3fUYp9lpYU8firGN52q4GWQ5aXySlRkInIXL6+Mn+d1LFpadHpiorw8ny/rdy4W6Qr3DPASJbcZs
v3d9Y0W7A3t2e++LfmOIOcYTSUCKfNdfb4TLAZKMHscdP9ZUfG6TYO0dl5ffD8JK3Y/zcgQuo9Ow
t+Q1vQRTvqch7os0fC49W/s9qiWiJrKOMxR/WwxBfppcrEpjl+k2BOuzK3DpN4FDizeFTydUcH0I
CsbOKCn/dvLJTJ3EQY8P72H2gjE4xOQC0rNrqHUEboMSG63W2LUpySvRk1FoizE2yKfCw10Rnl7h
N9cHmPfITOomih3RJoVdr22jfKrjQmOU53uxtJhqvmCHSUHP3qLZsk+yFw5nxv37+FPq7d601uPH
Asj8k6kpIXk4AL+F3MeszpRNag5U3LUBlvOCk3zc6XbO1OsFB7q/84ucztf/H6mS1UvIWXjgdS/p
gh5Wz0sZx7T9S9gQO4Bd+6MabxEODNCGC2PXZOli3S9lLtYoRdF8cXdK0HtwJGQLp/W9APuQrExx
w0f6GmmBCjIi5IwpUjIlLFy7HoV072tQ+qMXt3DnJi55Wyd33ty8RDVC2qEPsPP/paEgjMDH0cwx
Sb6mKvr2F5/7ZXxNfUs7FrPzrMbPMftyi2jXSR7U3v+JT+YYr9p0Yr6BrKZJmBcrLPsfqydY6yTv
DobfwAY2rlLtjshPFcEr6nqF4SP1+eYWJss5xGaZyhqN97JK1IjMoDW+rJfUHd5jilSWh+WlSpWV
X9hGqwpOXtjU74HGa4S5ebxHWvMRgqWmNDShIe4GzymX6hw5a5lZ+DXt/BjutWx9MFgdlarrv7Ff
lFFlJsVqc/B5AtjSHUHQH4UcKWKi0Pb1v3dsXp+zxehl/KIJoBZah0O2AantoS0g8i86A2jVySng
iiKhS8FD+SJkFYPw+yzx6TVCEussa09dEHdep+OUJSY4itSrU78AjRr6Y2W++JONxbtAp2d/eW+H
5YxMqFoW5WDaLMxJusHe5f44V1r2kXKVxK4PLagkuESKq75OFPBuWTRdbBVLZOSCSE6kVcfKlHlB
pIptXmTJpwtuyFX01e3a3+gN+fxaFayNx5zxqsVKkXjFTzN+qyvMTu8m21PpaS4CeYk8H98oxwAi
ShCa93y2Y1Ki8wEYZ1NhYUWqMo1DlPVACaSDPpwIEE+ImEZsH+d1q+vXICfWfMWqMdoeN/qPXJ1R
gU5Z3Tfwapo0ehU+xsejAmVlwbEfV1QUlgfUPRx3GUmBYiNc+atlCjZLRkVqoM3Tic9TyqN+KUfp
0B/plCXWIyW+oXs4gnG3EvPewJRVvw46LQQs24ZmYxhVs1FrbD+JQkaMuX+vOsmKczTOw9qpgE7R
9gPtdW5G/vA7+Uq4tpM0ygPUOTjeVNZR38NowsQHuqajaWYZM9GWWiFh0Haqx2bAaFOeZoifr3W9
SHQ2YThoXNzUPLAj+UFrD/j7CDu3W9+6MGMQNIBRZijHCBjloxrJk2JjX4ejpWa5jTv9v+Dfy43t
i975/UTXnFi4FA2ag7njA9zLO8f9GOVTSusYHRHVO/BzgNBbT3SWBKEd7NL5V/RrUR/tjtW1ncFj
l6LQQHSzQF8bra45MAZ+hKo49+WsY6XPdGktUc/JcsJdvVhdeRiUxHcMf1RtTou+IYt3wxmcceg5
BnudxNNMufXc74nTsZLhRE6BaWjasbTugbcDgN3Awx12CichO+Nm3jw34MRcyteDSTb6KOTC3iQt
v0UzWIbYKmE1bnExOvZ8ehx3JL7IRFmWFDmrV284xcsFFnS5AXLrZUStet0XDcrTQ+X+z0IQAaRr
2HZmmPrGLN73ermwAcY+MtC5lP7ejBmc4XVALqGuDFwNeMVnMIQ5rmdLMYT+UAcMHrYGNLNQ+d5I
FEg3joIeZYkvZHWtK6p57Wswe/iQONefQvGRzRDvp0CJEVejS0vzTO8spqM6LTewv1ws7zDHpxDy
Q13UZD6YQEtBWY7Fj75cKZnhIHlxkw55NypaTc3JppefPDXIFCSrDhe5TXnLC4UWiyhs1JOhm+W6
ijJTh6RCT0bDn5OyU/7a46U2OmASCYn6BWBYPNvwDvjI7xcsIS6amPrXZpjggcc=
