# Supplementary material for: Computational investigation of potential dosing schedules for a switch of medication from warfarin to rivaroxaban—an oral, direct Factor Xa inhibitor
Source: Front Physiol. 2014 Nov 7;5:417. doi: 10.3389/fphys.2014.00417 (PMC4224077; doi:10.3389/fphys.2014.00417)
Supplement: Supplementary Material 1 — Information pack including specification of model parameters and codes used for the reproduction of study simulations. Simulations were generated using the following versions of the BTS software platform: MoBi® 2.3, MoBi® Toolbox for Matlab® 2.3. This pack provides information on how to download the software, how to re-run the simulations and how to reproduce the graphical representations. [file SupplementaryMaterial1.ZIP › BCM_Code/WarfarinPlusC_files/WarfarinPlusC.sxml]

+0MUTyYGXr4AOvs1WCNivkwyhxsyNQ0F3q/pvDZ7K1+pUnl1fW905mQLDxTp+qFTXaCLk5IRaGXB
rW4okIL/FIhexhalucaRJP681SzCFrJOBfDYBPwlkrrxNuhPhWUvvDqvQq8d2/7ZTIMQ0cTY5Nft
eGD+PbtbaijGI1TrKUHrKH8PcC5wGl4IcYB6/9gqzb75CKAsjnkbM3tB3sTheDCRIR4jpmUD8KHi
+mzVq+82OxKBEg2W3HfdU6MWgsJQ5UM5Ou8kx7R3EH6J4t/0NjmDMMA9wOVuFzml6V+8uVCzDWu7
dkhycPmZvSteIZY//r5wZkbC15SItbtrVtHRespHgf1dY+41AKewoeSx7MRI4MNc1eqqKPlnxpSO
Lr79XbDYFskWvd79UxGNnpPrEaGc6Rh/RXHw4MU4dkU4VFk4VbZcShhw4FRYR5OnJ38FEsj09IvP
sJw/CucH6TCPXn7mhnPNLCfKMRTNXmfal906KK7K9pPa095nbGcEoBMHFBqmTA7sJazSA/LitgyP
Yc5bKqladCrvs77Rv8B0MhVY48U8kPGtrqP5lp7PgvVInLD5RnZEVl9bIZEPr6uMvrjjOWD0k6Fe
z+wZhX863WSkjyr9Bt5V5w5maCSb16K0w832884qh8vQv7BVqQQYIS/J5kHhTg6JNWQm2BF9FYe4
37SD38UmCYV5ITrkfxLQVb50Bf2ugGpmCFqzeo+lBOnYTF9Nqngi7fSqkV8a3ZZENMMMOXaT4eBv
XXWnz2vd60CEf3kuAAZJboObxU0xlc18/cZIrpettl7BgKVZZHpU+ZdCoPkeYYUiYNY5JArn771M
nXhL1LtxefUpJvWghAA0yeYc0DMpGVEXnS6o47NGz377OQMLnH9306R85TXYMNU+l5KGtbthKTuZ
Qex09X5Dpz/KLcXVMUa9RyaHwfaZtyWsTra+mAn6koMOGVcdELJZQEy50sIkgyux5jXmX43yx8Kg
CM+0Hq9zZOEPUsWFdU9GAHLmVQuwg4EmKZtw9sxWBj7PksUAkRwF5wjYfeN+jEksX4u1tQxCmTWj
0b6SlDPslPJPbuzWXkKYjOhw5sZ8LBlbXb0n71xk2+M9WwjLwCjxsQOyjpJPu6pZcKyqGCCwK6hz
mi0jGK0fHSLGHcdFtHT80YSsQrE7f7S9qc0NC/HofKK81TPMvxoGxCbq2ZmynnAh23clDbZa5Qge
Jf5vOnepzMzwTML33VlkvGZ+/GXLOqW0XthNMivBacdBmO/wq2cO+RpFH9imHBkA9UC051jvEQkk
4Wd5w1WCf7jY9fxBHiLE7tQFkzhxWsx03PZnBLXfSpHQXOlVA6wVpAG4ardcbyY30vw6Y2Ka2s01
0DMJxWdrsCn0F/NiwtP0cafc069pqP7TnMO2CO9XQdTqaBDCGcj9mWFWybS02d0kljyKAt1G62bW
69ThboQZrpMd9U7cJ4KkYqsS1ETxPfpp8sZ/U+KaXgq+TKZOSlDuAHVeO8PZhYjuX4xThuqa6Kp+
bkm/aai4Ls6HOrJP9oEqj0XS2lJAhJgkMCruOBfWAzqapSX6/FUrJzafZApGaUUNBclH7IxKnj5j
ZmzozkDpE9A2CXy3YYFIXqIk9oAUY7azSPIFS8kresPp3wd0eZXIIcC7/UY8L3buhXD4KYYEqgk3
Q/nePv7ZDrs+8XdWrS3SCunFZfmu8oB+9ggLF/GqVH5PCwJvvIbuPjleCoe50xv+CWtFMC2z3yyr
XYAGYjsp4bkjzTcTarWc788mvj/3PDHYr7jk8B6/JtWNjCY0Y8gv8vjL+adHwIbHmKAdljZQDX/d
Mgxzi0Fh1SJb0h7TQSvqHcZV8ZDzeRa8B2+KzjIt+hIX3QmTHdK30Da13j5BYpVEsz2C6gWeKgFy
FoJkU2ujsUfLa0wpc38eX70iiq6o8tUtJUGXwqNFV6Ytbq9YmFGcGGnLflftFV6mHyON4Il/CRAL
fGKBsRwrywn5FLmObWnBlIAfco5CrX2nQuCioc5/6PWa+jbSMCTH28vMNsbwA9CSekccFYBE30C7
OV6X18kVl89yUTJ9rJllmh/ZndK4ylSBkWvQi8Sb6+9JtGIC0ly5NCJazItk+pAKkR9GyG3lQ+40
urLn1P4yZWzdFOTKQg3zypXKf/dJO3WVAgTjVQdmueYjjIWT7CvBR76xqdyCJ00MZ0qYwgPuJp3X
BYPHzpbTh0WRSgVEzl5RBn22p4aO6+Mg/t1HU/WozZf1NoyENj0ptbvVDE0/vwxTfUXqQMwclqDf
9+BZABFixuAGcly4C+uirLRLE0lvhf8wZEzN4QYr7T9wapJ+aNDpn7e2c8ldIIkA2qOK3wjN6/wC
MRiPWXU8qUuwXDUQ1bbRhboISTgpGlevaJA+L/8J4UDd2OcX7BA7wtww+cEC3IUptT0BiLGrH+Zf
3gj4DO++CMBiTcS2lA7kDk8ftE/t/fOJoP9LQf8ETbrEMBFhDyFH8vHiDMMpmPAg1v8D7C8VyBMC
zFEGUYDTxKnNBCDmkOjD6ag6UfTTY30VM/Uiet1D
