# Supplementary material for: Computational investigation of potential dosing schedules for a switch of medication from warfarin to rivaroxaban—an oral, direct Factor Xa inhibitor
Source: Front Physiol. 2014 Nov 7;5:417. doi: 10.3389/fphys.2014.00417 (PMC4224077; doi:10.3389/fphys.2014.00417)
Supplement: Supplementary Material 1 — Information pack including specification of model parameters and codes used for the reproduction of study simulations. Simulations were generated using the following versions of the BTS software platform: MoBi® 2.3, MoBi® Toolbox for Matlab® 2.3. This pack provides information on how to download the software, how to re-run the simulations and how to reproduce the graphical representations. [file SupplementaryMaterial1.ZIP › Data/White_Data.xls]

## Sheet: AULD
Date/Time	HRS	INR	Early Dose	Dose1	Dose2
1993-11-08 15:00:00	22	2.63	Y
1993-11-10 11:25:00	66.42	1.21
1993-11-12 08:10:00	110.75	0.95		40
1993-11-15 08:25:00	39.42	1.33			NA
1993-11-17 08:06:00	87.1	1.22
1993-11-19 08:45:00	48.65	1.4
	135.75

## Sheet: BLITZ
Date/Time	HRS	INR	Early Dose	Dose1	Dose2
1993-08-30 13:51:00	20.85	2.19	Y
1993-09-01 10:00:00	64.7	1.39
1993-09-03 10:00:00	114.7	0.95		15.5
1993-09-05 08:20:00	NA	1.48			X
1993-09-08 13:00:00	39.33	1.65
1993-09-13 10:55:00	73.17	2.77
	112.5

## Sheet: BOERS
Date/Time	HRS	INR	Early Dose	Dose1	Dose2
1993-12-13 13:05:00	20.08	2.69	Y
1993-12-15 11:45:00	66.75	1.29
1993-12-17 14:30:00	117.5	1.07		25
1993-12-20 12:00:00	43	1.34			NA
1993-12-22 13:00:00	92	1.34
NA	49	NA
	92

## Sheet: BREWER
Date/Time	HRS	INR	Early Dose	Dose1	Dose2
1993-08-09 13:15:00	20.25	2.34	N
1993-08-11 09:05:00	64.1	2.16
1993-08-13 14:00:00	112.1	1.21		X
1993-08-16 08:40:00	184.1	0.9			117.5
1993-08-18 08:48:00	39.8	1.71
1993-08-20 08:40:00	48.13	1.46
	87.93

## Sheet: CUNDIFF
Date/Time	HRS	INR	Early Dose	Dose1	Dose2
1994-03-07 09:30:00	17.5	2.81	NA
1994-03-09 09:30:00	64.1	1.68
1994-03-11 01:05:00	104.73	1.05		NA
NA	NA	NA			NA
1993-06-23 16:35:00	47.58	1.49
1993-06-28 16:35:00	120	3.65
	167.58

## Sheet: CURTIS
Date/Time	HRS	INR	Early Dose	Dose1	Dose2
1993-06-21 13:20:00	20.33	3.78	Y
1993-06-23 09:25:00	64.41	1.45
1993-06-25 10:18:00	113.29	1.03		17.5
1993-06-28 13:37:00	see below	2.34			NA
	58.62
1993-07-02 13:37:00	96	1.26
	154.62

## Sheet: DEAN, T
Date/Time	HRS	INR	Early Dose	Dose1	Dose2
1993-06-14 12:10:00	19.17	2.63	N
1993-06-16 10:00:00	64.97	1.45
1993-06-18 12:15:00	115.25	1.26		X
1993-06-21 10:20:00	185.37	1.17			22.5
1993-06-23 11:50:00	45.8	2.25
1994-06-25 12:52:00	49.03	2.34
	94.83

## Sheet: DELGADO
Date/Time	HRS	INR	Early Dose	Dose1	Dose2
1994-02-28 09:05:00	17.08	2.56	NA
1994-03-02 08:00:00	63.99	1.49
1994-03-04 08:40:00	112.61	0.92		NA
NA	NA	NA			NA
1993-06-11	41	1.6
1993-06-14	65	2.16
	106

## Sheet: DEMOS
Date/Time	HRS	INR	Early Dose	Dose1	Dose2
1993-06-07 13:00:00	20	2.9	N
1993-06-09 12:00:00	67	1.63
1993-06-11 09:55:00	112.92	1.2		X
1993-06-14 09:00:00	184	1.2			5
1993-06-16 11:00:00	42	1.99
1993-06-18 12:54:00	49.75	19.4
	91.75

## Sheet: ELLIS
Date/Time	HRS	INR	Early Dose	Dose1	Dose2
1993-08-30 14:10:00	21.17	2.64	Y
1993-09-01 12:00:00	67	1.11
1993-09-03 14:00:00	117	0.95		6
1993-09-06 11:30:00	NA	1.21			X
1993-09-08 10:45:00	66.5	1.65
1993-09-13 13:25:00	41.75	3.71
	108.25

[truncated: 12 more sheets: FOSTINAS, GODDOARD, REY, KELBER, KENNEDY, NAEF, ODOM, RUSS, SMITH, VIEIRA, WEAVER, WHYE]
