# Supplementary material for: Computational investigation of potential dosing schedules for a switch of medication from warfarin to rivaroxaban—an oral, direct Factor Xa inhibitor
Source: Front Physiol. 2014 Nov 7;5:417. doi: 10.3389/fphys.2014.00417 (PMC4224077; doi:10.3389/fphys.2014.00417)
Supplement: Supplementary Material 1 — Information pack including specification of model parameters and codes used for the reproduction of study simulations. Simulations were generated using the following versions of the BTS software platform: MoBi® 2.3, MoBi® Toolbox for Matlab® 2.3. This pack provides information on how to download the software, how to re-run the simulations and how to reproduce the graphical representations. [file SupplementaryMaterial1.ZIP › Input.xls]

## Sheet: SwitchTherapy
Therapy	Unit corresponding to setDrug	Expositions:
Rivaroxaban	mcg_L	0	13.66	50	100	195.15	200	400

## Sheet: Quantity
Name	Quantity	Species
Clotting [s]	ClottingTime	Ia
alpha_krit	alpha_krit
AUC (Ia)	AUC	Ia
Max (Ia)	Max	Ia
TMax (Ia)	TMax	Ia
AUC (IIa)	AUC	IIa
Max (IIa)	Max	IIa
TMax (IIa)	TMax	IIa
AUC (mIIa)	AUC	mIIa
Max (mIIa)	Max	mIIa
TMax (mIIa)	TMax	mIIa
AUC (Total_Thrombin)	AUC	Total_Thrombin
Max (Total_Thrombin)	Max	Total_Thrombin
TMax (Total_Thrombin)	TMax	Total_Thrombin
AUC (Xa)	AUC	Xa
Max (Xa)	Max	Xa
TMax (Xa)	TMax	Xa
AUC (Va)	AUC	Va
Max (Va)	Max	Va
TMax (Va)	TMax	Va
AUC (Xa_Va_lipid)	AUC	Xa_Va_lipid
Max (Xa_Va_lipid)	Max	Xa_Va_lipid
TMax (Xa_Va_lipid)	TMax	Xa_Va_lipid
AUC (VIIa)	AUC	VIIa
Max (VIIa)	Max	VIIa
TMax (VIIa)	TMax	VIIa
AUC (IXa_VIIIa_lipid)	AUC	IXa_VIIIa_lipid
Max (IXa_VIIIa_lipid)	Max	IXa_VIIIa_lipid
TMax (IXa_VIIIa_lipid)	TMax	IXa_VIIIa_lipid

## Sheet: Trigger
Name	Model	alpha_crit
PT	PPP	0
aPTT	PPP	0
ETP_PPP	PPP	0
intrinsic_high	PPP	1
intrinsic_low	PPP	1
extrinsic_high	PPP	1
extrinsic_low	PPP	1

## Sheet: Patients
Name	Faktor	relative Value	dependent Faktor	INR=1.5	INR=2	INR=2.5	INR=3	INR=3.5	INR=4	INR=5
Norm_Japanese	VIIa	0.5
Norm
Japanese
I_defficient_0.15	I	0.15
I_defficient_0.5	I	0.5
I_defficient_0.75	I	0.75
I_defficient_2	I	2
I_defficient_5	I	5
II_defficient_0.01	II	0.01
II_defficient_0.1	II	0.1
II_defficient_0.5	II	0.5
II_defficient_0.75	II	0.75
II_defficient_2	II	2
II_defficient_5	II	5
V_defficient_0.01	V	0.01
V_defficient_0.1	V	0.1
V_defficient_0.5	V	0.5
V_defficient_0.75	V	0.75
V_defficient_2	V	2
V_defficient_5	V	5
VII_defficient_0.01	VII	0.01	VIIa
VII_defficient_0.1	VII	0.1	VIIa
VII_defficient_0.5	VII	0.5	VIIa
VII_defficient_0.75	VII	0.75	VIIa
VII_defficient_2	VII	2	VIIa
VII_defficient_5	VII	5	VIIa
VIIa_defficient_0.5	VIIa	0.5
VIIa_defficient_2	VIIa	2
VIIa_defficient_5	VIIa	5
VIII_defficient_0.01	VIII	0.01
VIII_defficient_0.1	VIII	0.1
VIII_defficient_0.5	VIII	0.5
VIII_defficient_0.75	VIII	0.75
VIII_defficient_2	VIII	2
VIII_defficient_5	VIII	5
IX_defficient_0.01	IX	0.01
IX_defficient_0.1	IX	0.1
IX_defficient_0.5	IX	0.5
IX_defficient_0.75	IX	0.75
IX_defficient_2	IX	2
IX_defficient_5	IX	5
X_defficient_0.01	X	0.01	Xa
X_defficient_0.1	X	0.1	Xa
X_defficient_0.5	X	0.5	Xa
X_defficient_0.75	X	0.75	Xa
X_defficient_2	X	2	Xa
X_defficient_5	X	5	Xa
XI_defficient_0.01	XI	0.01
XI_defficient_0.1	XI	0.1
XI_defficient_0.5	XI	0.5
XI_defficient_0.75	XI	0.75
XI_defficient_2	XI	2
XI_defficient_5	XI	5
