# Supplementary material for: Computational investigation of potential dosing schedules for a switch of medication from warfarin to rivaroxaban—an oral, direct Factor Xa inhibitor
Source: Front Physiol. 2014 Nov 7;5:417. doi: 10.3389/fphys.2014.00417 (PMC4224077; doi:10.3389/fphys.2014.00417)
Supplement: Supplementary Material 1 — Information pack including specification of model parameters and codes used for the reproduction of study simulations. Simulations were generated using the following versions of the BTS software platform: MoBi® 2.3, MoBi® Toolbox for Matlab® 2.3. This pack provides information on how to download the software, how to re-run the simulations and how to reproduce the graphical representations. [file SupplementaryMaterial1.ZIP › Wrapper.m]

function Wrapper

%% Definitions
% set path
%! Adjust path to the path of the path of the installe MoBi matlab Toolbox
addpath(genpath('C:\Program Files\BTS Products\MoBi Toolbox for Matlab 2_3'));
version_path=[cd filesep 'BCM_Code' filesep];
addpath(version_path);

sxml.PPP=[version_path 'PPPinVitro_3_Files' filesep 'PPPinVitro_3.sxml'];
sxml.PPP_Reservoir=[version_path 'PPPinVitro_3_Reservoir_Files' filesep 'PPPinVitro_3_Reservoir.sxml'];
sxml.PRP=[version_path 'PRPinVitro_3_Files' filesep 'PRPinVitro_3.sxml'];
sxml.Warfarin=[version_path 'WarfarinPlusC_files\WarfarinPlusC.sxml' ];

%% produce results ( may be very time consuming)
% result for figure 2
prepareWarfarinDecay(sxml.Warfarin,sxml.PPP);
% result for figure 5C
prepareWarfarinDecayJapanesRatio(sxml.Warfarin,sxml.PPP);
% result for figure 4, 5A (Caucasians)
runWarfarinSwitch(sxml,1,2,[1 2 4 6 7]);
% result for figure 5B (Japanese)
runWarfarinSwitch(sxml,1,1,[1 4 6 7]);
% result for supplementary,
runWarfarinSwitch(sxml,1,3:52,[1 4 6 7]);


%% plot Result
close all;
if ~exist('figures','dir')
    mkdir('figures')
end

% Input parameter DosisRange m.file
tau_fast=1;
tau_typical=2;
tau_slow=3;
INR_1p5=1;
INR_2p5=3;
INR_3p5=5;
iP_cauc=2;
iP_jap=1;


% Fig2
plotWarfarinDecay;
set(gcf,'position',[208   150   984   793]);
print('-depsc', ['figures/Warfarin_SwitchFig2.eps']);

% Fig3 
plotWarfarin(sxml)
print('-depsc', ['figures/Warfarin_SwitchFig3.eps']);

% Fig 4 
plot_synergisticEffect
print('-depsc', ['figures/Warfarin_SwitchFig4.eps']);

% Fig 5 Caucasian 
plot_Switch_Slope(2,3,2)
print('-depsc', ['figures/Warfarin_SwitchFig5_A.eps']);

% Fig 5 Japanese 
plot_Switch_Slope(2,3,3)
print('-depsc', ['figures/Warfarin_SwitchFig5_B.eps']);

% Fig 5 C Ratio 
plotWarfarinDecayJapanesRatio
print('-depsc', ['figures/Warfarin_SwitchFig5_C.eps']);


% Fig 6 
plot_Switch_Dosis_Range(tau_typical,INR_2p5,iP_cauc,false)
print('-depsc', ['figures/Warfarin_SwitchFig6.eps']);

% Fig 7
plot_Switch_Dosis_Range(tau_typical,INR_2p5,iP_jap,false)
print('-depsc', ['figures/Warfarin_SwitchFig7.eps']);

% Fig 8 A 
plot_Switch_Dosis_Range(tau_typical,INR_1p5,iP_cauc,false)
print('-depsc', ['figures/Warfarin_SwitchFig8_A.eps']);
 
% % Fig 8 B 
plot_Switch_Dosis_Range(tau_typical,INR_3p5,iP_cauc,false)
print('-depsc', ['figures/Warfarin_SwitchFig8_B.eps']);

% Fig 9 A 
plot_Switch_Dosis_Range(tau_fast,INR_2p5,iP_cauc,false)
print('-depsc', [ 'figures/Warfarin_SwitchFig9_A.eps']);

% Fig 10 B 
plot_Switch_Dosis_Range(tau_slow,INR_2p5,iP_cauc,false)
print('-depsc', ['figures/Warfarin_SwitchFig9_B.eps']);


% Supplementary
Input_xls='Input.xls';
Patients=readPatients(Input_xls);
patientRange=4:length(Patients.Names);

for iPatient=patientRange
    try
        figfile=['figures/Warfarin_Switch_' strrep(Patients.Names{iPatient},'.','_')  '.eps'];
        figfile=strrep(figfile,'defficient','deficient');
%         if ~exist(figfile,'file')
            plot_Switch_Dosis_Range(tau_typical,INR_2p5,iPatient,true);
            print('-depsc',figfile);
%         end
    catch exception
        disp(Patients.Names{iPatient});
        disp(exception.message);
        
    end
end
